# Supplementary material for: Unveiling Epigenetic Regulatory Elements Associated with Breast Cancer Development
Source: Int J Mol Sci. 2025 Jul 8;26(14):6558. doi: 10.3390/ijms26146558 (PMC12295874; doi:10.3390/ijms26146558)
Supplement: Supplementary file 1 [file ijms-26-06558-s001.zip]

Archive with 22 entries (22 files):
- ijms-3654605-Figure_S1_IJMS.pdf
- ijms-3654605-Figure_S2_IJMS.pdf
- ijms-3654605-Figure_S7_IJMS.pdf
- ijms-3654605-Table_S1.xlsx
- ijms-3654605-Table_S10.xlsx
- ijms-3654605-Table_S11.xlsx
- ijms-3654605-Table_S12.xlsx
- ijms-3654605-Table_S13.xlsx
- ijms-3654605-Table_S2.xlsx
- ijms-3654605-Table_S3.xlsx
- ijms-3654605-Table_S4.xlsx
- ijms-3654605-Table_S5.xlsx
- ijms-3654605-Table_S6.xlsx
- ijms-3654605-Table_S7.xlsx
- ijms-3654605-Table_S8.xlsx
- ijms-3654605-Table_S9.xlsx
- ijms-36546050-Figure_S3_IJMS.pdf
- ijms-36546050-Figure_S4_IJMS.pdf
- ijms-36546050-Figure_S5_IJMS.pdf
- ijms-36546050-Figure_S6_IJMS.pdf
- Table_S14.xlsx
- Table_S15.xlsx
