# Supplementary material for: Unveiling Epigenetic Regulatory Elements Associated with Breast Cancer Development
Source: Int J Mol Sci. 2025 Jul 8;26(14):6558. doi: 10.3390/ijms26146558 (PMC12295874; doi:10.3390/ijms26146558)
Supplement: Supplementary file 1 [file ijms-26-06558-s001.zip › ijms-3654605-Table_S1.xlsx]

## Sheet: mcfs_all
Table S1
Feature rankings showing the results from the 1st MCFS-ID experiment
position	attribute	projections	classifiers	nodes	RI
1	mRNA_ENSG00000154736	92	0.902174	0.902174	0.69771
2	mRNA_ENSG00000123500	94	0.842553	0.842553	0.653611
3	mRNA_ENSG00000187824	93	0.855914	0.855914	0.652989
4	methylation_cg02744216	105	0.832381	0.832381	0.616089
5	mRNA_ENSG00000137727	101	0.80198	0.805941	0.585465
6	methylation_cg15618978	105	0.798095	0.798095	0.575978
7	methylation_cg23610154	115	0.789565	0.789565	0.570839
8	methylation_cg18269493	96	0.795833	0.795833	0.568947
9	methylation_cg15174623	91	0.778022	0.778022	0.54936
10	methylation_cg20748242	107	0.764486	0.764486	0.539174
11	mRNA_ENSG00000099953	124	0.75	0.75	0.537356
12	mRNA_ENSG00000168497	87	0.749425	0.749425	0.535946
13	methylation_cg00909706	94	0.751064	0.751064	0.535435
14	methylation_cg18675097	105	0.731429	0.731429	0.522565
15	mRNA_ENSG00000162407	98	0.730612	0.732653	0.520866
16	methylation_cg23690893	83	0.746988	0.746988	0.515066
17	methylation_cg17780246	107	0.728972	0.728972	0.512106
18	methylation_cg08658787	96	0.71875	0.71875	0.504767
19	methylation_cg17046586	84	0.733333	0.733333	0.503111
20	methylation_cg16966315	84	0.709524	0.709524	0.490662
21	mRNA_ENSG00000196549	122	0.691803	0.691803	0.480161
22	mRNA_ENSG00000155970	84	0.678571	0.678571	0.467942
23	mRNA_ENSG00000161649	115	0.666087	0.666087	0.466091
24	methylation_cg18265162	101	0.673267	0.673267	0.462011
25	mRNA_ENSG00000138640	104	0.661539	0.661539	0.453883
26	methylation_cg11213690	103	0.654369	0.654369	0.450125
27	methylation_cg10424681	91	0.672527	0.672527	0.449771
28	mRNA_NCBI_ID_286367	109	0.634862	0.634862	0.448776
29	methylation_cg01393234	96	0.6625	0.6625	0.447546
30	methylation_cg10216717	84	0.647619	0.647619	0.443991
31	methylation_cg14231297	107	0.639252	0.639252	0.439769
32	methylation_cg22188918	104	0.661539	0.661539	0.438929
33	mRNA_ENSG00000124440	110	0.638182	0.641818	0.435976
34	methylation_cg10427868	93	0.664516	0.664516	0.42906
35	methylation_cg26612727	99	0.622222	0.622222	0.422324
36	mRNA_ENSG00000266964	97	0.614433	0.614433	0.422175
37	mRNA_ENSG00000134121	97	0.616495	0.616495	0.421385
38	methylation_cg15602548	86	0.611628	0.611628	0.421267
39	methylation_cg18222913	97	0.618557	0.620619	0.415454
40	methylation_cg04150495	93	0.608602	0.608602	0.414277
41	methylation_cg24625388	96	0.616667	0.616667	0.413762
42	methylation_cg20192747	110	0.618182	0.618182	0.413252
43	methylation_cg05979020	93	0.610753	0.610753	0.410107
44	methylation_cg18115040	92	0.593478	0.593478	0.409387
45	mRNA_ENSG00000165197	92	0.608696	0.608696	0.408856
46	methylation_cg04009429	86	0.618605	0.618605	0.408708
47	mRNA_ENSG00000165072	82	0.621951	0.621951	0.403946
48	methylation_cg20395967	99	0.608081	0.608081	0.403833
49	methylation_cg27130493	108	0.605556	0.605556	0.397981
50	methylation_cg19533977	102	0.590196	0.592157	0.397122
51	mRNA_ENSG00000114698	109	0.587156	0.587156	0.392359
52	mRNA_ENSG00000077157	103	0.578641	0.578641	0.39195
53	methylation_cg22637867	115	0.57913	0.57913	0.3914
54	methylation_cg27616751	96	0.5875	0.5875	0.391069
55	methylation_cg04892766	99	0.581818	0.583838	0.389875
56	methylation_cg25352836	76	0.589474	0.589474	0.38823
57	methylation_cg02474116	90	0.577778	0.577778	0.38758
58	methylation_cg20353227	103	0.572816	0.572816	0.383612
59	methylation_cg23287992	112	0.580357	0.580357	0.38214
60	methylation_cg00406023	109	0.566972	0.568807	0.377182
61	methylation_cg22001208	98	0.577551	0.579592	0.37015
62	methylation_cg09069446	105	0.567619	0.567619	0.365519
63	methylation_cg16142855	93	0.529032	0.529032	0.36185
64	mRNA_ENSG00000136158	105	0.537143	0.537143	0.36016
65	methylation_cg05890855	103	0.533981	0.533981	0.360098
66	methylation_cg23900203	100	0.542	0.542	0.359726
67	mRNA_ENSG00000099260	96	0.552083	0.552083	0.359086
68	methylation_cg14856606	120	0.535	0.535	0.357461
69	methylation_cg19416570	97	0.548454	0.548454	0.355528
70	mRNA_ENSG00000101955	94	0.531915	0.531915	0.355069
71	methylation_cg14789818	109	0.533945	0.533945	0.35362
72	methylation_cg20009461	106	0.549057	0.549057	0.352562
73	mRNA_ENSG00000011523	103	0.533981	0.533981	0.352471
74	mRNA_ENSG00000177363	96	0.533333	0.533333	0.351339
75	mRNA_ENSG00000165810	110	0.523636	0.523636	0.3487
76	mRNA_ENSG00000205221	89	0.530337	0.530337	0.343614
77	mRNA_ENSG00000094963	102	0.517647	0.519608	0.342558
78	methylation_cg06134860	92	0.528261	0.528261	0.33807
79	mRNA_ENSG00000198478	82	0.507317	0.507317	0.333338
80	methylation_cg19593741	102	0.501961	0.501961	0.332915
81	methylation_cg19130973	88	0.515909	0.515909	0.329886
82	methylation_cg00115178	100	0.52	0.52	0.329291
83	methylation_cg07241170	84	0.519048	0.519048	0.329238
84	mRNA_ENSG00000197576	104	0.515385	0.515385	0.329139
85	methylation_cg11211563	99	0.492929	0.492929	0.327269
86	methylation_cg05336395	117	0.51453	0.51453	0.326658
87	mRNA_ENSG00000169744	106	0.507547	0.507547	0.326347
88	methylation_cg15541630	111	0.500901	0.502703	0.32484
89	methylation_cg17953764	94	0.493617	0.493617	0.323622
90	mRNA_ENSG00000149090	85	0.505882	0.508235	0.322854
91	methylation_cg10172584	100	0.49	0.49	0.32192
92	methylation_cg01817009	100	0.488	0.488	0.319909
93	methylation_cg16572603	102	0.488235	0.488235	0.319608
94	mRNA_ENSG00000102100	97	0.494845	0.494845	0.319176
95	mRNA_ENSG00000133800	101	0.489109	0.489109	0.310398
96	methylation_cg07351192	112	0.475	0.475	0.306607
97	methylation_cg08754088	103	0.48932	0.48932	0.30423
98	methylation_cg14372792	97	0.465979	0.465979	0.303479
99	mRNA_ENSG00000105974	104	0.459615	0.459615	0.302629
100	methylation_cg11303301	114	0.478947	0.478947	0.301576
101	methylation_cg08288811	102	0.464706	0.464706	0.299266
102	methylation_cg03421358	96	0.475	0.475	0.298636
103	methylation_cg09881545	98	0.463265	0.463265	0.296353
104	methylation_cg26995244	98	0.469388	0.469388	0.296266
105	methylation_cg13187827	88	0.461364	0.461364	0.295987
106	methylation_cg05083414	88	0.468182	0.468182	0.2925
107	methylation_cg01577083	93	0.44086	0.44086	0.292171
108	methylation_cg25198340	112	0.457143	0.457143	0.289601
109	mRNA_ENSG00000154240	110	0.44	0.44	0.288137
110	methylation_cg13521205	109	0.466055	0.466055	0.287806
111	methylation_cg16928869	98	0.436735	0.436735	0.287519
112	methylation_cg03162410	81	0.444444	0.444444	0.287281
113	methylation_cg26362263	99	0.446465	0.448485	0.286933
114	methylation_cg00311883	97	0.453608	0.453608	0.286359
115	mRNA_ENSG00000145777	86	0.45814	0.460465	0.286128
116	methylation_cg26874872	91	0.443956	0.443956	0.285524
117	mRNA_ENSG00000154258	103	0.450485	0.450485	0.285133
118	methylation_cg02662828	102	0.454902	0.454902	0.283926
119	miRNA_hsa_mir_139	96	0.4375	0.439583	0.282663
120	methylation_cg08076830	106	0.435849	0.439623	0.278494
121	methylation_cg26444528	99	0.440404	0.444444	0.277901
122	mRNA_ENSG00000163239	98	0.430612	0.430612	0.276975
123	mRNA_ENSG00000189134	103	0.436893	0.436893	0.27616
124	methylation_cg18500300	89	0.440449	0.440449	0.275994
125	methylation_cg03782130	84	0.461905	0.461905	0.275489
126	methylation_cg24604013	100	0.43	0.43	0.274817
127	methylation_cg23960736	105	0.44	0.44	0.274049
128	methylation_cg05184519	108	0.424074	0.424074	0.272956
129	methylation_cg14427009	91	0.430769	0.430769	0.272543
130	methylation_cg14410016	100	0.424	0.424	0.271425
131	methylation_cg24848035	94	0.421277	0.421277	0.269142
132	methylation_cg16081096	106	0.426415	0.426415	0.268906
133	methylation_cg03597347	107	0.435514	0.435514	0.267946
134	mRNA_ENSG00000167434	93	0.473118	0.473118	0.267162
135	mRNA_ENSG00000154263	99	0.412121	0.412121	0.266147
136	methylation_cg05386769	99	0.416162	0.418182	0.265018
137	methylation_cg20699586	102	0.411765	0.411765	0.262649
138	methylation_cg22610645	93	0.417204	0.417204	0.261681
139	mRNA_ENSG00000091704	101	0.463366	0.475248	0.258913
140	methylation_cg00739667	98	0.414286	0.414286	0.25839
141	mRNA_ENSG00000166960	107	0.403738	0.403738	0.257781
142	methylation_cg04359418	90	0.415556	0.417778	0.257216
143	methylation_cg15205441	93	0.402151	0.406452	0.255635
144	mRNA_ENSG00000081377	114	0.396491	0.396491	0.255488
145	methylation_cg10222027	110	0.405455	0.405455	0.255448
146	methylation_cg10374084	100	0.418	0.42	0.25525
147	methylation_cg02531437	94	0.395745	0.395745	0.255082
148	methylation_cg08833577	84	0.392857	0.392857	0.251485
149	mRNA_ENSG00000165028	104	0.392308	0.392308	0.251014
150	mRNA_ENSG00000236333	97	0.443299	0.443299	0.250692
151	methylation_cg18839637	100	0.394	0.394	0.25043
152	methylation_cg06145862	94	0.408511	0.408511	0.250398
153	methylation_cg06471596	95	0.387368	0.387368	0.250317
154	methylation_cg04871460	112	0.419643	0.419643	0.249732
155	mRNA_ENSG00000224958	103	0.44466	0.448544	0.249731
156	methylation_cg12593515	110	0.398182	0.398182	0.249472
157	methylation_cg05434287	95	0.393684	0.393684	0.249448
158	methylation_cg23811057	107	0.394393	0.394393	0.249222
159	mRNA_ENSG00000169241	99	0.383838	0.383838	0.246884
160	methylation_cg26080154	115	0.393043	0.393043	0.243142
161	methylation_cg06794543	106	0.388679	0.388679	0.241061
162	mRNA_ENSG00000124615	103	0.380582	0.382524	0.240331
163	methylation_cg01722932	100	0.39	0.39	0.240122
164	methylation_cg09231518	93	0.384946	0.384946	0.238701
165	methylation_cg22871253	115	0.393043	0.393043	0.238683
166	mRNA_ENSG00000215386	109	0.387156	0.387156	0.238024
167	methylation_cg02030908	122	0.380328	0.383607	0.23795
168	methylation_cg25657261	109	0.377982	0.377982	0.237639
169	mRNA_ENSG00000167779	94	0.37234	0.37234	0.237013
170	mRNA_ENSG00000170509	90	0.384444	0.388889	0.235934
171	methylation_cg05696153	93	0.380645	0.380645	0.235867
172	methylation_cg17724627	105	0.388571	0.388571	0.235217
173	methylation_cg17327331	101	0.378218	0.378218	0.235056
174	methylation_cg10259004	97	0.37732	0.37732	0.23496
175	methylation_cg12941836	102	0.392157	0.392157	0.234768
176	methylation_cg15842276	99	0.375758	0.375758	0.234399
177	methylation_cg08682723	116	0.389655	0.389655	0.233846
178	mRNA_ENSG00000145708	123	0.372358	0.373984	0.232789
179	methylation_cg11618529	83	0.373494	0.373494	0.232625
180	methylation_cg16909733	104	0.371154	0.371154	0.232609
181	methylation_cg15409097	114	0.373684	0.373684	0.231287
182	methylation_cg19760241	77	0.366234	0.366234	0.230353
183	methylation_cg00962147	112	0.355357	0.355357	0.229042
184	methylation_cg26959257	120	0.355	0.355	0.228176
185	methylation_cg16013670	106	0.364151	0.364151	0.227513
186	mRNA_ENSG00000106004	94	0.380851	0.382979	0.225726
187	methylation_cg22800233	97	0.356701	0.356701	0.224821
188	methylation_cg21353144	98	0.363265	0.363265	0.223888
189	mRNA_ENSG00000101605	101	0.354455	0.356436	0.223381
190	methylation_cg17399143	106	0.349057	0.349057	0.223202
191	methylation_cg10253847	98	0.35102	0.353061	0.223154
192	methylation_cg11624060	103	0.370874	0.370874	0.222692
193	methylation_cg03318904	107	0.366355	0.366355	0.22268
194	methylation_cg22500132	87	0.367816	0.367816	0.222617
195	mRNA_ENSG00000123243	97	0.364948	0.36701	0.221788
196	mRNA_ENSG00000177098	89	0.375281	0.375281	0.221714
197	methylation_cg21298174	93	0.365591	0.365591	0.221025
198	methylation_cg18694169	99	0.355556	0.355556	0.220714
199	mRNA_ENSG00000137960	110	0.350909	0.352727	0.219581
200	methylation_cg17408527	103	0.353398	0.353398	0.218243
201	methylation_cg12861170	109	0.357798	0.357798	0.217768
202	methylation_cg00346208	106	0.34717	0.34717	0.216938
203	methylation_cg09851343	121	0.345455	0.345455	0.216396
204	methylation_cg06173663	102	0.345098	0.345098	0.216327
205	methylation_cg09887059	96	0.347917	0.347917	0.216102
206	mRNA_ENSG00000113594	101	0.344554	0.344554	0.21522
207	methylation_cg13617301	81	0.345679	0.345679	0.215044
208	methylation_cg16326073	106	0.341509	0.341509	0.214517
209	methylation_cg13234275	87	0.370115	0.370115	0.21393
210	methylation_cg14394264	109	0.341284	0.341284	0.213727
211	mRNA_ENSG00000117650	96	0.35	0.35	0.213226
212	methylation_cg24524485	109	0.33211	0.33211	0.211595
213	methylation_cg27526774	108	0.37037	0.37037	0.211404
214	methylation_cg07204662	103	0.35534	0.35534	0.211363
215	mRNA_ENSG00000132561	95	0.345263	0.345263	0.211235
216	methylation_cg04094178	92	0.334783	0.334783	0.211067
217	mRNA_ENSG00000077616	97	0.338144	0.338144	0.210907
218	methylation_cg19489494	115	0.34087	0.34087	0.210472
219	mRNA_ENSG00000163431	81	0.34321	0.34321	0.210255
220	methylation_cg12597389	100	0.354	0.354	0.210028
221	methylation_cg00298065	94	0.346809	0.346809	0.20953
222	methylation_cg00376553	88	0.35	0.35	0.209485
223	methylation_cg04414975	99	0.339394	0.339394	0.20892
224	methylation_cg19659741	108	0.32963	0.32963	0.207958
225	methylation_cg15000071	93	0.329032	0.329032	0.207939
226	methylation_cg22608492	105	0.339048	0.339048	0.207703
227	methylation_cg25138649	98	0.334694	0.334694	0.206945
228	methylation_cg06678890	89	0.361798	0.361798	0.206884
229	methylation_cg14742937	104	0.321154	0.321154	0.206787
230	methylation_cg17508591	106	0.335849	0.335849	0.206146
231	methylation_cg10388456	116	0.32931	0.332759	0.20544
232	methylation_cg07039560	98	0.332653	0.332653	0.205438
233	methylation_cg10655046	111	0.326126	0.326126	0.204906
234	methylation_cg22396555	115	0.332174	0.332174	0.204152
235	methylation_cg24437737	99	0.335354	0.335354	0.203973
236	methylation_cg10530889	98	0.330612	0.330612	0.203831
237	mRNA_ENSG00000163827	91	0.342857	0.345055	0.203657
238	methylation_cg02283366	104	0.344231	0.344231	0.203515
239	methylation_cg24394172	100	0.334	0.334	0.202002
240	mRNA_ENSG00000214338	104	0.317308	0.317308	0.20168
241	methylation_cg03517024	93	0.331183	0.331183	0.201352
242	methylation_cg21281463	112	0.333929	0.333929	0.201276
243	methylation_cg26415787	95	0.317895	0.317895	0.200964
244	methylation_cg11697427	107	0.321495	0.321495	0.200757
245	methylation_cg04224064	107	0.325234	0.325234	0.199442
246	mRNA_ENSG00000108924	109	0.324771	0.324771	0.199043
247	methylation_cg08951958	100	0.352	0.354	0.19884
248	methylation_cg00090261	91	0.318681	0.318681	0.19874
249	methylation_cg09165441	98	0.316327	0.316327	0.198674
250	methylation_cg06242243	99	0.319192	0.319192	0.198652
251	methylation_cg10791422	121	0.317355	0.319008	0.198531
252	methylation_cg21561712	103	0.337864	0.337864	0.198013
253	methylation_cg24408313	90	0.322222	0.322222	0.197404
254	methylation_cg02930963	112	0.325	0.325	0.197244
255	methylation_cg04091768	98	0.346939	0.346939	0.197218
256	methylation_cg14504768	123	0.330081	0.330081	0.196817
257	mRNA_ENSG00000265972	110	0.312727	0.312727	0.196261
258	methylation_cg09464735	106	0.332075	0.332075	0.195904
259	mRNA_ENSG00000198947	91	0.338462	0.338462	0.19587
260	methylation_cg07236958	96	0.314583	0.314583	0.194959
261	methylation_cg07691684	100	0.318	0.318	0.194434
262	methylation_cg18183892	97	0.325773	0.325773	0.194214
263	methylation_cg07315493	97	0.321649	0.321649	0.193258
264	methylation_cg06210783	101	0.312871	0.312871	0.19212
265	methylation_cg24541176	90	0.328889	0.328889	0.190931
266	methylation_cg06966811	105	0.310476	0.310476	0.19076
267	methylation_cg17384889	85	0.322353	0.322353	0.190354
268	methylation_cg23200020	86	0.304651	0.306977	0.189452
269	methylation_cg04662056	105	0.321905	0.321905	0.189182
270	methylation_cg08889009	105	0.306667	0.306667	0.188554
271	methylation_cg05245070	102	0.307843	0.307843	0.187843
272	mRNA_ENSG00000105971	104	0.301923	0.301923	0.187717
273	methylation_cg24654177	107	0.330841	0.330841	0.187241
274	methylation_cg25316624	88	0.311364	0.311364	0.187113
275	mRNA_ENSG00000149124	84	0.333333	0.342857	0.186684
276	methylation_cg26231267	100	0.318	0.318	0.186479
277	methylation_cg06346138	110	0.307273	0.307273	0.186448
278	methylation_cg23804620	97	0.342268	0.342268	0.186244
279	methylation_cg13644317	94	0.302128	0.302128	0.186166
280	methylation_cg25839439	107	0.302804	0.302804	0.183805
281	methylation_cg11625005	90	0.302222	0.302222	0.182007
282	methylation_cg27409154	76	0.292105	0.292105	0.18157
283	methylation_cg15873474	91	0.303297	0.303297	0.181522
284	methylation_cg08443563	88	0.293182	0.293182	0.180518
285	methylation_cg18237191	111	0.311712	0.311712	0.18031
286	methylation_cg00529958	89	0.298876	0.298876	0.180144
287	mRNA_ENSG00000165124	96	0.302083	0.302083	0.180139
288	methylation_cg08274637	106	0.292453	0.292453	0.179107
289	methylation_cg15430661	93	0.303226	0.303226	0.17907
290	methylation_cg04268373	116	0.305172	0.305172	0.179005
291	methylation_cg17901038	98	0.312245	0.314286	0.178725
292	mRNA_ENSG00000163513	94	0.291489	0.291489	0.178695
293	methylation_cg26422458	90	0.282222	0.282222	0.178691
294	methylation_cg11312408	102	0.301961	0.301961	0.17849
295	methylation_cg06594404	108	0.290741	0.290741	0.17829
296	mRNA_ENSG00000109686	86	0.295349	0.3	0.177088
297	methylation_cg17127702	104	0.294231	0.296154	0.176713
298	methylation_cg25764534	104	0.3	0.3	0.175615
299	mRNA_ENSG00000164330	110	0.290909	0.294545	0.17556
300	methylation_cg27615378	97	0.284536	0.284536	0.174163
301	methylation_cg19601293	100	0.338	0.338	0.173848
302	mRNA_ENSG00000196616	116	0.296552	0.296552	0.173593
303	methylation_cg11174855	103	0.287379	0.287379	0.173019
304	methylation_cg26698460	109	0.282569	0.282569	0.172311
305	methylation_cg22399133	96	0.304167	0.304167	0.171676
306	methylation_cg04786142	108	0.340741	0.346296	0.171322
307	mRNA_ENSG00000152492	107	0.28785	0.28785	0.170866
308	methylation_cg25212131	106	0.277359	0.277359	0.170662
309	methylation_cg07274716	120	0.283333	0.283333	0.170111
310	methylation_cg27324698	101	0.289109	0.289109	0.168809
311	mRNA_ENSG00000166292	96	0.270833	0.270833	0.168574
312	methylation_cg06546469	106	0.273585	0.275472	0.168361
313	mRNA_ENSG00000078596	116	0.281034	0.281034	0.168345
314	methylation_cg01232206	113	0.274336	0.274336	0.168218
315	methylation_cg08251025	101	0.287129	0.287129	0.165469
316	methylation_cg10486098	100	0.274	0.274	0.16507
317	methylation_cg24932585	108	0.262963	0.262963	0.163817
318	methylation_cg27504195	108	0.266667	0.266667	0.163793
319	methylation_cg14541801	90	0.26	0.26	0.163334
320	mRNA_ENSG00000181092	93	0.273118	0.273118	0.163105
321	methylation_cg17540159	104	0.273077	0.273077	0.162894
322	methylation_cg09354317	111	0.282883	0.284685	0.162514
323	methylation_cg26365545	100	0.272	0.272	0.16235
324	methylation_cg19107511	100	0.286	0.286	0.161985
325	methylation_cg00983482	123	0.258537	0.258537	0.161557
326	methylation_cg00719668	99	0.268687	0.268687	0.160827
327	mRNA_ENSG00000095637	98	0.273469	0.27551	0.160735
328	methylation_cg06962177	88	0.263636	0.263636	0.160595
329	mRNA_ENSG00000168477	101	0.269307	0.269307	0.160412
330	methylation_cg06783429	100	0.274	0.274	0.160205
331	methylation_cg15601264	105	0.255238	0.255238	0.159816
332	methylation_cg07599144	105	0.272381	0.272381	0.159282
333	mRNA_ENSG00000172901	80	0.2725	0.2725	0.158804
334	methylation_cg00713400	93	0.275269	0.277419	0.158441
335	methylation_cg24136205	108	0.277778	0.27963	0.157933
336	methylation_cg16151261	100	0.252	0.252	0.157617
337	methylation_cg17603689	97	0.257732	0.257732	0.157123
338	methylation_cg07591519	106	0.266038	0.266038	0.156839
339	methylation_cg17094249	103	0.256311	0.256311	0.156651
340	mRNA_ENSG00000189367	108	0.262963	0.262963	0.156063
341	methylation_cg25631489	97	0.261856	0.261856	0.156031
342	methylation_cg23833033	112	0.251786	0.251786	0.154978
343	methylation_cg03738025	102	0.256863	0.256863	0.15494
344	mRNA_ENSG00000168079	120	0.265	0.265	0.154649
345	methylation_cg04096519	109	0.26055	0.26055	0.154606
346	methylation_cg26353877	96	0.254167	0.254167	0.154484
347	methylation_cg11807829	116	0.253448	0.253448	0.154464
348	methylation_cg26687173	107	0.263551	0.263551	0.154229
349	methylation_cg25537669	97	0.25567	0.25567	0.15383
350	methylation_cg20219381	114	0.247368	0.247368	0.153008
351	mRNA_ENSG00000166819	104	0.255769	0.255769	0.152946
352	methylation_cg25880980	106	0.262264	0.262264	0.152899
353	methylation_cg24854435	105	0.259048	0.259048	0.152627
354	methylation_cg19358373	83	0.272289	0.272289	0.152612
355	methylation_cg07815836	101	0.255446	0.255446	0.152544
356	methylation_cg24518098	98	0.24898	0.24898	0.152414
357	methylation_cg24020826	103	0.256311	0.256311	0.152285
358	methylation_cg15084543	81	0.254321	0.254321	0.152252
359	methylation_cg07834841	91	0.265934	0.265934	0.152007
360	methylation_cg03402235	111	0.252252	0.252252	0.151596
361	mRNA_ENSG00000123612	86	0.251163	0.251163	0.151591
362	methylation_cg03624195	96	0.252083	0.252083	0.151223
363	methylation_cg10825839	74	0.254054	0.254054	0.150944
364	methylation_cg23414580	104	0.269231	0.269231	0.150881
365	methylation_cg14912644	124	0.245161	0.246774	0.150852
366	methylation_cg18690385	92	0.263043	0.263043	0.150822
367	methylation_cg05308792	100	0.252	0.252	0.150502
368	methylation_cg23634554	95	0.248421	0.248421	0.150442
369	mRNA_ENSG00000108381	114	0.270175	0.270175	0.150247
370	methylation_cg13839391	87	0.248276	0.248276	0.149722
371	methylation_cg17477273	99	0.260606	0.260606	0.149271
372	mRNA_ENSG00000025423	102	0.27451	0.27451	0.149124
373	methylation_cg02888092	99	0.248485	0.248485	0.148967
374	methylation_cg05132828	112	0.246429	0.246429	0.148817
375	methylation_cg13633270	114	0.254386	0.254386	0.148144
376	methylation_cg22517388	101	0.255446	0.255446	0.148127
377	methylation_cg05053440	95	0.244211	0.246316	0.148002
378	mRNA_ENSG00000119771	88	0.272727	0.272727	0.147912
379	methylation_cg03340408	116	0.260345	0.260345	0.14791
380	methylation_cg24815934	105	0.249524	0.249524	0.147667
381	methylation_cg18268547	103	0.252427	0.252427	0.147551
382	mRNA_ENSG00000137745	112	0.264286	0.264286	0.147452
383	methylation_cg17144184	106	0.243396	0.243396	0.147356
384	methylation_cg17555825	95	0.246316	0.246316	0.146847
385	methylation_cg25876656	97	0.247423	0.247423	0.146602
386	methylation_cg17395184	94	0.251064	0.251064	0.14591
387	mRNA_ENSG00000079308	100	0.248	0.248	0.145362
388	methylation_cg05807849	99	0.238384	0.238384	0.145281
389	mRNA_ENSG00000120049	77	0.241558	0.241558	0.144661
390	methylation_cg07852825	106	0.243396	0.243396	0.144565
391	methylation_cg24704593	98	0.234694	0.234694	0.144516
392	methylation_cg26345105	111	0.234234	0.237838	0.144218
393	methylation_cg12801030	102	0.24902	0.24902	0.144207
394	methylation_cg16555595	103	0.299029	0.302913	0.14417
395	methylation_cg15144153	112	0.242857	0.242857	0.144112
396	miRNA_hsa_mir_10b	105	0.281905	0.281905	0.143995
397	methylation_cg17840501	109	0.242202	0.242202	0.14395
398	methylation_cg05207048	93	0.258064	0.258064	0.142897
399	methylation_cg11687036	99	0.246465	0.246465	0.142302
400	methylation_cg21838979	99	0.242424	0.242424	0.141888
401	methylation_cg05860723	95	0.235789	0.235789	0.141845
402	methylation_cg13023870	97	0.23299	0.235052	0.141689
403	mRNA_ENSG00000185432	109	0.234862	0.234862	0.141688
404	methylation_cg11705975	90	0.248889	0.248889	0.140644
405	methylation_cg02386822	120	0.248333	0.248333	0.140586
406	mRNA_ENSG00000117724	102	0.231373	0.231373	0.140132
407	methylation_cg06905453	87	0.241379	0.241379	0.140065
408	methylation_cg27418434	106	0.243396	0.243396	0.13996
409	methylation_cg26595643	108	0.22963	0.22963	0.139405
410	methylation_cg23208513	107	0.231776	0.231776	0.139316
411	miRNA_hsa_mir_21	126	0.247619	0.247619	0.139224
412	methylation_cg11500790	106	0.245283	0.245283	0.138977
413	methylation_cg23601374	101	0.241584	0.241584	0.138573
414	methylation_cg23680922	86	0.237209	0.237209	0.138535
415	mRNA_ENSG00000068976	91	0.23956	0.23956	0.138407
416	methylation_cg15252509	78	0.233333	0.233333	0.13829
417	methylation_cg21048162	89	0.238202	0.238202	0.138193
418	methylation_cg27177554	92	0.234783	0.234783	0.138187
419	methylation_cg15089077	100	0.238	0.238	0.137524
420	methylation_cg23200818	99	0.228283	0.228283	0.137412
421	methylation_cg17391620	96	0.241667	0.241667	0.137376
422	methylation_cg15700197	98	0.226531	0.226531	0.137253
423	mRNA_ENSG00000101938	107	0.235514	0.235514	0.136736
424	methylation_cg12257170	97	0.249485	0.249485	0.136676
425	methylation_cg05342467	108	0.272222	0.272222	0.136291
426	mRNA_ENSG00000165410	116	0.227586	0.227586	0.136184
427	methylation_cg25588480	106	0.271698	0.271698	0.13605
428	methylation_cg06757405	94	0.240426	0.240426	0.136037
429	methylation_cg03726532	105	0.249524	0.249524	0.135822
430	methylation_cg16705627	89	0.224719	0.224719	0.135802
431	methylation_cg18417954	95	0.229474	0.229474	0.135405
432	methylation_cg22531371	89	0.222472	0.222472	0.134639
433	methylation_cg08201451	91	0.241758	0.241758	0.134551
434	mRNA_ENSG00000115306	105	0.23619	0.23619	0.134548
435	methylation_cg08362273	94	0.242553	0.242553	0.134478
436	methylation_cg01518607	86	0.22093	0.22093	0.134461
437	methylation_cg02694427	120	0.23	0.23	0.134427
438	methylation_cg15007228	96	0.225	0.225	0.13416
439	methylation_cg00018198	86	0.239535	0.239535	0.134093
440	methylation_cg03506028	92	0.228261	0.228261	0.134017
441	methylation_cg06933824	73	0.235616	0.235616	0.133398
442	methylation_cg09527670	90	0.242222	0.242222	0.133372
443	mRNA_ENSG00000134962	98	0.226531	0.226531	0.132716
444	methylation_cg00402516	105	0.230476	0.230476	0.132415
445	methylation_cg08549335	90	0.235556	0.235556	0.132087
446	mRNA_ENSG00000022267	85	0.225882	0.225882	0.132061
447	methylation_cg05422883	92	0.23913	0.23913	0.131991
448	methylation_cg25409809	98	0.240816	0.240816	0.131759
449	methylation_cg08550101	94	0.22766	0.22766	0.131689
450	methylation_cg08075452	111	0.223423	0.223423	0.131605
451	methylation_cg27399481	87	0.227586	0.227586	0.131367
452	methylation_cg16659728	130	0.227692	0.227692	0.131212
453	methylation_cg07368661	99	0.226263	0.226263	0.13099
454	methylation_cg02485729	101	0.229703	0.229703	0.130845
455	methylation_cg20370678	78	0.223077	0.223077	0.129895
456	methylation_cg15331705	104	0.215385	0.215385	0.129875
457	methylation_cg24146331	91	0.221978	0.221978	0.129814
458	methylation_cg20129806	110	0.216364	0.216364	0.129272
459	methylation_cg17192862	109	0.212844	0.212844	0.129189
460	miRNA_hsa_mir_183	97	0.220619	0.220619	0.129102
461	methylation_cg24701780	91	0.221978	0.221978	0.128965
462	methylation_cg22908616	89	0.220225	0.220225	0.128944
463	methylation_cg09847584	108	0.224074	0.224074	0.12876
464	methylation_cg22694818	115	0.222609	0.222609	0.12862
465	methylation_cg14266527	93	0.212903	0.215054	0.128505
466	methylation_cg06527213	102	0.223529	0.223529	0.127848
467	methylation_cg25136495	115	0.212174	0.212174	0.12781
468	methylation_cg27269936	86	0.227907	0.227907	0.127629
469	mRNA_ENSG00000079462	90	0.204444	0.206667	0.127435
470	methylation_cg09767588	102	0.237255	0.237255	0.127162
471	mRNA_ENSG00000149451	107	0.224299	0.224299	0.127093
472	mRNA_ENSG00000183010	113	0.223009	0.224779	0.127056
473	methylation_cg27478167	100	0.234	0.236	0.126969
474	methylation_cg05375100	96	0.272917	0.272917	0.126839
475	methylation_cg12472603	98	0.212245	0.212245	0.126727
476	mRNA_ENSG00000119927	93	0.212903	0.212903	0.126674
477	methylation_cg03130910	94	0.225532	0.225532	0.126279
478	methylation_cg00332937	98	0.214286	0.214286	0.126165
479	mRNA_ENSG00000137225	104	0.232692	0.232692	0.126086
480	methylation_cg00448814	85	0.216471	0.216471	0.12582
481	methylation_cg04396791	108	0.203704	0.205556	0.125711
482	methylation_cg15574321	100	0.236	0.236	0.125558
483	methylation_cg11642106	84	0.211905	0.211905	0.125427
484	methylation_cg11731596	102	0.211765	0.211765	0.125174
485	methylation_cg21131343	91	0.210989	0.210989	0.125041
486	methylation_cg01031101	108	0.207407	0.207407	0.124857
487	methylation_cg14486338	89	0.21573	0.21573	0.124376
488	methylation_cg01372939	107	0.22243	0.22243	0.124185
489	methylation_cg10638573	103	0.213592	0.215534	0.124169
490	methylation_cg13435326	117	0.210256	0.210256	0.124052
491	mRNA_ENSG00000150907	76	0.2	0.202632	0.123767
492	methylation_cg04491917	100	0.218	0.218	0.123609
493	mRNA_ENSG00000086717	98	0.212245	0.212245	0.123461
494	methylation_cg25264948	114	0.221053	0.221053	0.123013
495	methylation_cg01794853	113	0.217699	0.217699	0.122826
496	methylation_cg10659886	107	0.218692	0.218692	0.122823
497	mRNA_ENSG00000186642	113	0.210619	0.210619	0.122776
498	methylation_cg00579520	93	0.204301	0.204301	0.1222
499	methylation_cg15452970	90	0.211111	0.211111	0.122133
500	methylation_cg09317554	127	0.204724	0.204724	0.122133
501	methylation_cg14054283	91	0.210989	0.210989	0.122029
502	methylation_cg08753951	113	0.215929	0.215929	0.121366
503	mRNA_ENSG00000169418	93	0.210753	0.210753	0.121274
504	mRNA_ENSG00000127564	110	0.205455	0.205455	0.120972
505	methylation_cg18398056	110	0.22	0.221818	0.120782
506	methylation_cg17933936	105	0.207619	0.207619	0.120646
507	methylation_cg23843022	99	0.20202	0.20202	0.120196
508	methylation_cg12967164	100	0.214	0.214	0.120119
509	methylation_cg20505457	112	0.216071	0.216071	0.11981
510	methylation_cg10233454	73	0.213699	0.213699	0.119496
511	methylation_cg24966958	100	0.212	0.212	0.119224
512	methylation_cg18988498	113	0.223009	0.223009	0.119199
513	methylation_cg21072457	115	0.205217	0.205217	0.118664
514	methylation_cg10762199	90	0.213333	0.213333	0.118311
515	mRNA_ENSG00000158966	87	0.2	0.2	0.118172
516	methylation_cg22954906	90	0.213333	0.213333	0.117985
517	mRNA_ENSG00000087586	88	0.2	0.2	0.117527
518	methylation_cg18631798	94	0.195745	0.195745	0.117493
519	methylation_cg13575139	100	0.202	0.202	0.117307
520	mRNA_ENSG00000197894	106	0.213208	0.215094	0.11713
521	methylation_cg11983942	107	0.203738	0.203738	0.116724
522	methylation_cg04193160	97	0.206186	0.206186	0.11668
523	mRNA_ENSG00000011021	100	0.21	0.21	0.11644
524	methylation_cg03743720	111	0.196396	0.196396	0.116355
525	methylation_cg26684776	104	0.221154	0.221154	0.116312
526	methylation_cg26683398	89	0.2	0.2	0.116024
527	mRNA_ENSG00000165269	111	0.212613	0.212613	0.115979
528	mRNA_ENSG00000197416	98	0.242857	0.24898	0.11569
529	methylation_cg10975391	119	0.194958	0.194958	0.115442
530	mRNA_ENSG00000174059	100	0.194	0.194	0.115187
531	methylation_cg01699298	103	0.194175	0.194175	0.115172
532	methylation_cg04281344	110	0.192727	0.192727	0.114954
533	methylation_cg27128761	83	0.187952	0.187952	0.114346
534	methylation_cg08084339	105	0.194286	0.194286	0.114303
535	mRNA_ENSG00000077152	87	0.197701	0.197701	0.11425
536	methylation_cg17941572	110	0.209091	0.209091	0.114235
537	methylation_cg06065125	81	0.202469	0.202469	0.114056
538	mRNA_ENSG00000056998	88	0.195455	0.195455	0.113838
539	methylation_cg00865690	113	0.184071	0.184071	0.113816
540	methylation_cg11084334	110	0.192727	0.192727	0.113549
541	mRNA_ENSG00000103647	77	0.2	0.2	0.113335
542	methylation_cg07149609	95	0.191579	0.191579	0.113213
543	methylation_cg18469036	88	0.2	0.2	0.112845
544	methylation_cg19773546	97	0.210309	0.210309	0.112744
545	methylation_cg19022697	105	0.192381	0.192381	0.112532
546	methylation_cg19399165	103	0.192233	0.192233	0.112404
547	methylation_cg18226700	82	0.195122	0.195122	0.112187
548	methylation_cg11436222	106	0.196226	0.196226	0.112027
549	methylation_cg24059033	112	0.205357	0.205357	0.111982
550	methylation_cg07879681	84	0.190476	0.190476	0.111806
551	methylation_cg19277182	92	0.206522	0.21087	0.111675
552	methylation_cg09304381	89	0.188764	0.188764	0.111646
553	methylation_cg11390741	102	0.192157	0.194118	0.111561
554	methylation_cg22400015	106	0.188679	0.188679	0.111401
555	methylation_cg22483742	98	0.214286	0.214286	0.111369
556	methylation_cg05047401	95	0.185263	0.185263	0.111164
557	mRNA_ENSG00000090889	102	0.186275	0.188235	0.111118
558	methylation_cg15157455	94	0.197872	0.197872	0.111041
559	methylation_cg02700891	100	0.192	0.192	0.11095
560	mRNA_ENSG00000154721	115	0.191304	0.191304	0.110873
561	methylation_cg12492087	94	0.189362	0.189362	0.11078
562	methylation_cg03143486	103	0.213592	0.213592	0.110413
563	methylation_cg11286653	105	0.194286	0.194286	0.110223
564	methylation_cg03971454	99	0.20404	0.20404	0.110215
565	methylation_cg22270027	116	0.191379	0.191379	0.110015
566	methylation_cg02930348	116	0.196552	0.196552	0.109996
567	methylation_cg26628476	101	0.2	0.2	0.10976
568	methylation_cg19755069	88	0.190909	0.190909	0.109632
569	methylation_cg12752647	105	0.180952	0.182857	0.109453
570	methylation_cg16768018	105	0.192381	0.192381	0.109434
571	methylation_cg04947680	92	0.186957	0.186957	0.109384
572	methylation_cg04961101	100	0.192	0.192	0.109256
573	methylation_cg19289072	110	0.189091	0.189091	0.109223
574	methylation_cg18557131	97	0.208247	0.208247	0.109149
575	mRNA_ENSG00000072163	94	0.191489	0.191489	0.109033
576	methylation_cg11906021	102	0.205882	0.205882	0.108922
577	methylation_cg12877723	91	0.175824	0.175824	0.108803
578	mRNA_ENSG00000067113	121	0.183471	0.183471	0.108703
579	methylation_cg01596963	91	0.191209	0.193407	0.108531
580	methylation_cg16061498	106	0.186792	0.186792	0.108221
581	methylation_cg15222899	124	0.190323	0.190323	0.107985
582	mRNA_ENSG00000148053	86	0.188372	0.193023	0.107716
583	methylation_cg11510131	103	0.21165	0.21165	0.107636
584	methylation_cg06880420	107	0.183178	0.183178	0.107554
585	methylation_cg05845376	104	0.190385	0.190385	0.107531
586	methylation_cg11612647	112	0.180357	0.180357	0.107259
587	mRNA_ENSG00000183549	89	0.197753	0.197753	0.107166
588	methylation_cg01287088	98	0.179592	0.179592	0.107065
589	methylation_cg23526676	98	0.208163	0.208163	0.10682
590	mRNA_ENSG00000166265	113	0.185841	0.185841	0.106596
591	methylation_cg21959598	102	0.184314	0.184314	0.106513
592	methylation_cg13617837	112	0.185714	0.185714	0.106465
593	mRNA_NCBI_ID_79686	90	0.18	0.18	0.106257
594	mRNA_ENSG00000034971	110	0.249091	0.249091	0.106214
595	methylation_cg19366479	115	0.194783	0.194783	0.106175
596	methylation_cg27658698	94	0.2	0.2	0.105974
597	methylation_cg04472592	90	0.184444	0.184444	0.105926
598	methylation_cg16422365	121	0.17686	0.17686	0.105805
599	methylation_cg07911361	98	0.177551	0.177551	0.105798
600	mRNA_ENSG00000143228	101	0.176238	0.176238	0.105595
601	methylation_cg08668316	119	0.176471	0.176471	0.105505
602	methylation_cg13938187	85	0.207059	0.209412	0.105482
603	mRNA_ENSG00000102010	108	0.17963	0.17963	0.105454
604	methylation_cg18105139	92	0.18913	0.18913	0.105382
605	methylation_cg13280041	101	0.182178	0.182178	0.105248
606	mRNA_ENSG00000170262	95	0.187368	0.187368	0.10517
607	mRNA_ENSG00000007314	86	0.17907	0.17907	0.105047
608	methylation_cg06417385	97	0.183505	0.183505	0.105018
609	methylation_cg05081953	108	0.17963	0.181481	0.10501
610	methylation_cg17883035	91	0.182418	0.184615	0.104961
611	methylation_cg15922513	114	0.187719	0.187719	0.104671
612	mRNA_ENSG00000180914	92	0.197826	0.197826	0.104521
613	methylation_cg05937737	100	0.174	0.174	0.104504
614	methylation_cg13799919	95	0.181053	0.181053	0.103998
615	methylation_cg22228988	105	0.180952	0.182857	0.103992
616	mRNA_ENSG00000135917	99	0.177778	0.179798	0.103959
617	methylation_cg00806259	104	0.196154	0.196154	0.103842
618	methylation_cg10901368	85	0.176471	0.176471	0.103597
619	methylation_cg21478137	88	0.193182	0.193182	0.103167
620	methylation_cg07943461	104	0.173077	0.173077	0.10311
621	methylation_cg12157941	109	0.229358	0.229358	0.103085
622	methylation_cg11517269	100	0.182	0.182	0.102895
623	methylation_cg07557423	109	0.174312	0.174312	0.102863
624	methylation_cg14906690	106	0.184906	0.184906	0.102407
625	methylation_cg14091631	88	0.168182	0.168182	0.102393
626	methylation_cg09820244	120	0.176667	0.176667	0.102101
627	methylation_cg14642395	98	0.183673	0.183673	0.10197
628	mRNA_ENSG00000183629	92	0.180435	0.182609	0.101949
629	methylation_cg25950278	99	0.171717	0.171717	0.101817
630	methylation_cg09314702	108	0.196296	0.196296	0.101658
631	methylation_cg27449150	94	0.174468	0.174468	0.101629
632	methylation_cg10167849	76	0.178947	0.181579	0.101405
633	methylation_cg02607059	86	0.17907	0.17907	0.10124
634	methylation_cg11366178	95	0.172632	0.172632	0.101177
635	methylation_cg13897627	91	0.189011	0.189011	0.101049
636	mRNA_ENSG00000188828	114	0.294737	0.298246	0.100946
637	methylation_cg23746497	80	0.1675	0.1675	0.100692
638	methylation_cg25925896	117	0.184615	0.184615	0.10023
639	methylation_cg19754520	103	0.176699	0.176699	0.0998361
640	mRNA_ENSG00000181234	98	0.2	0.2	0.0994903
641	methylation_cg08581953	113	0.184071	0.184071	0.0994027
642	methylation_cg23244790	97	0.181443	0.181443	0.0993577
643	methylation_cg26469608	98	0.173469	0.173469	0.0992349
644	methylation_cg10628699	107	0.183178	0.183178	0.0989456
645	methylation_cg20256009	93	0.174194	0.174194	0.0989416
646	methylation_cg08523865	86	0.181395	0.181395	0.0987004
647	methylation_cg13327545	93	0.165591	0.165591	0.0981093
648	methylation_cg20271620	103	0.2	0.201942	0.0980001
649	mRNA_ENSG00000134690	87	0.172414	0.172414	0.0978166
650	methylation_cg05331856	97	0.164948	0.164948	0.0974841
651	methylation_cg01877606	119	0.169748	0.169748	0.0974344
652	methylation_cg25641533	89	0.168539	0.168539	0.0974302
653	methylation_cg18513344	95	0.172632	0.172632	0.0973006
654	mRNA_ENSG00000004776	92	0.171739	0.171739	0.0971311
655	methylation_cg01501018	103	0.170874	0.170874	0.0968024
656	methylation_cg04363624	84	0.17619	0.17619	0.0967695
657	methylation_cg16766632	105	0.173333	0.173333	0.0966475
658	mRNA_ENSG00000183856	119	0.163025	0.163025	0.0966311
659	methylation_cg23741006	95	0.162105	0.162105	0.0960864
660	methylation_cg10189661	106	0.181132	0.181132	0.0960167
661	methylation_cg10755235	98	0.179592	0.179592	0.0959595
662	methylation_cg10397440	103	0.168932	0.168932	0.0959084
663	mRNA_ENSG00000076382	109	0.166972	0.166972	0.0956669
664	methylation_cg00233633	83	0.166265	0.166265	0.0954647
665	methylation_cg24324628	93	0.176344	0.176344	0.0954453
666	mRNA_ENSG00000248144	89	0.188764	0.188764	0.0954221
667	methylation_cg05492975	94	0.185106	0.185106	0.0950041
668	methylation_cg09790780	83	0.171084	0.171084	0.0949878
669	methylation_cg22052672	101	0.180198	0.180198	0.0945133
670	mRNA_ENSG00000137878	106	0.169811	0.169811	0.094449
671	methylation_cg09338032	103	0.159223	0.159223	0.0942897
672	mRNA_ENSG00000163815	115	0.170435	0.170435	0.0940074
673	methylation_cg22306155	110	0.165455	0.165455	0.093881
674	methylation_cg07155724	121	0.165289	0.165289	0.0938345
675	mRNA_ENSG00000143549	112	0.178571	0.178571	0.0932107
676	methylation_cg05239811	107	0.168224	0.168224	0.0931257
677	methylation_cg00711496	88	0.161364	0.161364	0.0929638
678	methylation_cg17849569	100	0.162	0.162	0.0927307
679	methylation_cg02578944	107	0.158879	0.158879	0.0926719
680	methylation_cg14871932	99	0.179798	0.179798	0.0924874
681	methylation_cg00953309	84	0.166667	0.166667	0.0923861
682	methylation_cg08296903	106	0.179245	0.179245	0.0923395
683	methylation_cg04742384	91	0.153846	0.153846	0.0923103
684	methylation_cg07651914	84	0.17619	0.178571	0.092217
685	methylation_cg03602500	97	0.162887	0.162887	0.0920562
686	methylation_cg08726801	115	0.16	0.16	0.0920528
687	methylation_cg22791045	108	0.172222	0.172222	0.0918383
688	methylation_cg04396850	104	0.161538	0.161538	0.0917401
689	methylation_cg10966582	83	0.166265	0.166265	0.0915195
690	mRNA_ENSG00000135437	102	0.172549	0.17451	0.0913809
691	methylation_cg11736940	96	0.170833	0.170833	0.0913677
692	mRNA_ENSG00000180354	113	0.161062	0.161062	0.0912747
693	mRNA_ENSG00000169252	97	0.164948	0.164948	0.0910802
694	methylation_cg04111071	91	0.158242	0.158242	0.0910551
695	methylation_cg20684375	100	0.16	0.16	0.0910451
696	miRNA_hsa_mir_145	106	0.177359	0.177359	0.0910039
697	mRNA_ENSG00000065325	71	0.191549	0.197183	0.0907783
698	methylation_cg05492502	110	0.178182	0.178182	0.0906418
699	mRNA_ENSG00000186466	124	0.159677	0.16129	0.0905361
700	methylation_cg16147932	96	0.179167	0.18125	0.0903492
701	methylation_cg24062526	101	0.180198	0.180198	0.0902754
702	methylation_cg01259423	102	0.170588	0.170588	0.0902582
703	methylation_cg27649194	113	0.159292	0.159292	0.090211
704	mRNA_ENSG00000275688	99	0.157576	0.157576	0.0901295
705	methylation_cg23740491	93	0.169892	0.169892	0.0898744
706	mRNA_ENSG00000175305	96	0.154167	0.154167	0.08966
707	methylation_cg04723343	97	0.162887	0.162887	0.0895109
708	methylation_cg10210806	103	0.161165	0.161165	0.0894632
709	methylation_cg16143804	95	0.157895	0.157895	0.0891914
710	methylation_cg10030162	101	0.158416	0.158416	0.0891546
711	mRNA_ENSG00000122641	118	0.167797	0.167797	0.0889061
712	methylation_cg06896909	102	0.166667	0.166667	0.0887987
713	methylation_cg09265955	94	0.161702	0.161702	0.088736
714	methylation_cg16370398	97	0.152577	0.152577	0.088713
715	methylation_cg16582732	99	0.208081	0.208081	0.0886507
716	methylation_cg05341781	83	0.166265	0.166265	0.0885007
717	methylation_cg01597629	95	0.16	0.16	0.0883562
718	methylation_cg16492615	99	0.163636	0.163636	0.0883501
719	methylation_cg18503912	97	0.154639	0.154639	0.0883443
720	methylation_cg21793127	115	0.151304	0.151304	0.0883297
721	mRNA_ENSG00000137070	110	0.165455	0.165455	0.0882871
722	methylation_cg19839325	93	0.148387	0.148387	0.0882746
723	methylation_cg10804656	106	0.15283	0.15283	0.0881251
724	mRNA_ENSG00000277494	101	0.152475	0.152475	0.0879464
725	mRNA_ENSG00000144230	105	0.177143	0.177143	0.0879209
726	methylation_cg07333191	90	0.155556	0.155556	0.0878446
727	methylation_cg10996148	88	0.172727	0.172727	0.08781
728	methylation_cg12765028	85	0.162353	0.162353	0.0877868
729	methylation_cg10477621	97	0.162887	0.162887	0.0875913
730	methylation_cg12003230	102	0.162745	0.162745	0.0875327
731	methylation_cg06545367	87	0.158621	0.158621	0.0874296
732	methylation_cg15871797	98	0.15102	0.15102	0.0873934
733	methylation_cg16102778	108	0.17963	0.17963	0.087279
734	methylation_cg27563032	92	0.154348	0.154348	0.0872576
735	methylation_cg18299634	101	0.160396	0.160396	0.0871053
736	mRNA_ENSG00000113648	111	0.153153	0.153153	0.0870747
737	methylation_cg17899889	113	0.162832	0.162832	0.086761
738	methylation_cg08928145	117	0.17094	0.17094	0.0867505
739	methylation_cg08107308	114	0.147368	0.149123	0.0866217
740	methylation_cg04438395	82	0.148781	0.148781	0.0866171
741	methylation_cg05887079	110	0.150909	0.150909	0.0865729
742	methylation_cg08566455	94	0.148936	0.148936	0.086507
743	methylation_cg20457796	99	0.153535	0.153535	0.0856637
744	methylation_cg16491668	105	0.152381	0.152381	0.0855932
745	methylation_cg06476685	99	0.151515	0.151515	0.0854767
746	mRNA_ENSG00000076067	108	0.159259	0.159259	0.0851596
747	methylation_cg16516712	100	0.164	0.164	0.0851347
748	methylation_cg04436469	98	0.153061	0.153061	0.0849737
749	methylation_cg12265623	92	0.141304	0.141304	0.084815
750	methylation_cg00651488	93	0.16129	0.16129	0.0847404
751	methylation_cg24099067	84	0.152381	0.152381	0.0846661
752	methylation_cg04019164	96	0.177083	0.177083	0.0844331
753	methylation_cg19897071	94	0.146809	0.146809	0.0843328
754	methylation_cg15839431	103	0.168932	0.168932	0.0842808
755	methylation_cg21053741	93	0.165591	0.165591	0.0842349
756	methylation_cg03740167	84	0.140476	0.140476	0.0838819
757	methylation_cg16960046	97	0.162887	0.162887	0.0838485
758	methylation_cg26578910	95	0.153684	0.153684	0.0838207
759	methylation_cg15215348	99	0.163636	0.163636	0.0837584
760	methylation_cg27170427	105	0.148571	0.148571	0.0837046
761	methylation_cg07160932	109	0.144954	0.144954	0.0833405
762	mRNA_ENSG00000164849	100	0.14	0.142	0.0830162
763	methylation_cg23704627	101	0.184158	0.184158	0.083001
764	mRNA_ENSG00000131747	104	0.142308	0.142308	0.0829938
765	methylation_cg13826452	101	0.152475	0.152475	0.0828668
766	mRNA_ENSG00000179796	118	0.298305	0.298305	0.0826923
767	methylation_cg04117986	83	0.142169	0.142169	0.0825941
768	methylation_cg27444899	80	0.17	0.17	0.0824396
769	methylation_cg01341751	115	0.147826	0.147826	0.0820671
770	methylation_cg26791464	88	0.154545	0.154545	0.0819708
771	mRNA_ENSG00000135127	112	0.157143	0.157143	0.0818766
772	methylation_cg06389019	128	0.140625	0.140625	0.0818144
773	methylation_cg12352399	96	0.154167	0.154167	0.0817697
774	methylation_cg15959252	112	0.142857	0.142857	0.0817309
775	mRNA_ENSG00000156298	100	0.148	0.148	0.0816592
776	mRNA_ENSG00000141338	98	0.138776	0.138776	0.0816471
777	methylation_cg08890627	96	0.147917	0.147917	0.081459
778	methylation_cg07004744	98	0.14898	0.14898	0.0813327
779	mRNA_ENSG00000276409	99	0.141414	0.141414	0.0812531
780	methylation_cg14642773	112	0.144643	0.144643	0.0811704
781	methylation_cg10661615	112	0.141071	0.141071	0.0810976
782	mRNA_ENSG00000181984	99	0.161616	0.163636	0.0810337
783	mRNA_ENSG00000203805	106	0.166038	0.166038	0.0809658
784	methylation_cg06873880	100	0.146	0.148	0.0809146
785	methylation_cg06719334	119	0.144538	0.144538	0.0808842
786	methylation_cg21996227	87	0.142529	0.142529	0.0808739
787	methylation_cg08423562	94	0.140426	0.140426	0.0807011
788	methylation_cg03546235	86	0.146512	0.146512	0.0804168
789	methylation_cg11075561	98	0.134694	0.134694	0.0803303
790	methylation_cg04360793	98	0.138776	0.138776	0.0803135
791	methylation_cg06215107	110	0.143636	0.143636	0.0802507
792	mRNA_ENSG00000266524	94	0.142553	0.142553	0.0802385
793	methylation_cg17189167	125	0.1472	0.1472	0.0801664
794	methylation_cg14858786	93	0.133333	0.133333	0.0801401
795	methylation_cg11962640	100	0.136	0.136	0.08006
796	methylation_cg10404601	99	0.141414	0.141414	0.0799944
797	methylation_cg05638493	97	0.140206	0.140206	0.0798024
798	methylation_cg05516390	104	0.155769	0.155769	0.0795142
799	methylation_cg04477962	96	0.135417	0.135417	0.07945
800	methylation_cg07772660	97	0.140206	0.140206	0.0793802
801	methylation_cg17761772	95	0.138947	0.138947	0.0792458
802	methylation_cg09639151	84	0.138095	0.138095	0.0787021
803	mRNA_ENSG00000101883	82	0.202439	0.204878	0.0785628
804	methylation_cg07000514	101	0.154455	0.154455	0.0784849
805	mRNA_ENSG00000133392	101	0.152475	0.152475	0.0784745
806	methylation_cg21821308	91	0.164835	0.164835	0.0783753
807	mRNA_ENSG00000174697	94	0.140426	0.140426	0.078325
808	methylation_cg19526659	111	0.16036	0.16036	0.0781867
809	methylation_cg22771548	107	0.134579	0.134579	0.078178
810	mRNA_ENSG00000169258	90	0.151111	0.151111	0.0781748
811	methylation_cg20817661	94	0.140426	0.140426	0.0780622
812	methylation_cg15868425	108	0.157407	0.157407	0.0780546
813	methylation_cg06565368	94	0.140426	0.140426	0.0779249
814	methylation_cg02022491	108	0.161111	0.161111	0.0778857
815	methylation_cg01295399	102	0.141176	0.141176	0.0778429
816	methylation_cg17755730	102	0.15098	0.15098	0.0777154
817	methylation_cg09013220	103	0.168932	0.168932	0.077643
818	methylation_cg00989365	114	0.138596	0.138596	0.0772539
819	mRNA_ENSG00000113578	102	0.158824	0.158824	0.0771982
820	methylation_cg00522579	113	0.132743	0.132743	0.0768691
821	methylation_cg08204783	94	0.140426	0.140426	0.0765371
822	methylation_cg03170670	116	0.144828	0.144828	0.0764356
823	methylation_cg08854987	93	0.148387	0.148387	0.0763686
824	methylation_cg18712809	91	0.140659	0.140659	0.0762323
825	methylation_cg00792513	107	0.127103	0.127103	0.0762286
826	methylation_cg26504529	103	0.133981	0.133981	0.0759293
827	methylation_cg23760687	107	0.140187	0.140187	0.0758745
828	methylation_cg01009664	99	0.131313	0.131313	0.075869
829	methylation_cg16073408	87	0.135632	0.135632	0.0757603
830	methylation_cg13192013	101	0.130693	0.130693	0.0755245
831	mRNA_ENSG00000185182	86	0.162791	0.165116	0.0751829
832	methylation_cg06083330	97	0.136082	0.136082	0.0751046
833	methylation_cg08841544	110	0.145455	0.145455	0.075099
834	methylation_cg19244380	93	0.124731	0.124731	0.0745042
835	mRNA_ENSG00000180509	90	0.151111	0.151111	0.0743044
836	mRNA_ENSG00000167588	99	0.133333	0.133333	0.0742773
837	methylation_cg25207248	84	0.133333	0.133333	0.0742255
838	methylation_cg00026033	101	0.134653	0.136634	0.0741284
839	methylation_cg19988354	95	0.143158	0.143158	0.0738679
840	mRNA_ENSG00000132170	93	0.133333	0.133333	0.0738278
841	methylation_cg26361999	102	0.137255	0.137255	0.0736936
842	mRNA_ENSG00000177133	97	0.156701	0.156701	0.0736572
843	methylation_cg14524724	104	0.159615	0.159615	0.0735686
844	mRNA_ENSG00000108106	91	0.134066	0.136264	0.0735335
845	methylation_cg02093732	82	0.146341	0.146341	0.0735019
846	methylation_cg27046077	117	0.147009	0.147009	0.0733884
847	methylation_cg09627520	89	0.12809	0.12809	0.0733778
848	methylation_cg10284771	97	0.152577	0.154639	0.073233
849	methylation_cg21241424	120	0.145	0.145	0.0731931
850	methylation_cg19507206	96	0.129167	0.129167	0.0731642
851	methylation_cg00425918	98	0.146939	0.146939	0.0731234
852	methylation_cg07141215	131	0.131298	0.131298	0.0730733
853	methylation_cg03148124	110	0.141818	0.141818	0.0730078
854	methylation_cg00010445	115	0.125217	0.125217	0.0728241
855	methylation_cg25386676	100	0.132	0.132	0.0726191
856	methylation_cg24654025	102	0.131373	0.131373	0.0725476
857	methylation_cg04094225	108	0.125926	0.125926	0.0725401
858	mRNA_ENSG00000168874	94	0.125532	0.125532	0.0724926
859	mRNA_ENSG00000150938	106	0.128302	0.128302	0.0723773
860	methylation_cg03827327	78	0.133333	0.133333	0.0723721
861	methylation_cg23356310	108	0.131481	0.131481	0.0721246
862	mRNA_ENSG00000167641	112	0.126786	0.126786	0.0720549
863	mRNA_ENSG00000163710	96	0.135417	0.135417	0.0720428
864	methylation_cg04221117	128	0.126562	0.126562	0.0719904
865	mRNA_ENSG00000127920	112	0.132143	0.132143	0.071946
866	methylation_cg10577257	113	0.127434	0.127434	0.0719022
867	mRNA_ENSG00000134375	109	0.133945	0.133945	0.0718058
868	methylation_cg09837977	114	0.12807	0.12807	0.0717184
869	methylation_cg15088574	101	0.132673	0.132673	0.0716853
870	methylation_cg18397073	92	0.123913	0.123913	0.0714818
871	mRNA_ENSG00000088325	83	0.127711	0.127711	0.0713485
872	methylation_cg22584911	76	0.134211	0.134211	0.0713432
873	methylation_cg11476306	98	0.126531	0.126531	0.0712819
874	mRNA_ENSG00000169607	119	0.12437	0.12437	0.0712431
875	mRNA_ENSG00000148180	93	0.12043	0.12043	0.0712414
876	methylation_cg05241143	110	0.130909	0.130909	0.0711713
877	methylation_cg02655630	92	0.128261	0.128261	0.0710819
878	methylation_cg17482089	103	0.130097	0.130097	0.0710546
879	methylation_cg00146027	90	0.124444	0.124444	0.0709429
880	methylation_cg27051129	124	0.135484	0.135484	0.0709371
881	mRNA_ENSG00000170323	103	0.133981	0.133981	0.0709192
882	mRNA_ENSG00000160877	99	0.149495	0.149495	0.0708959
883	mRNA_ENSG00000175445	111	0.126126	0.126126	0.0707312
884	methylation_cg07230581	96	0.129167	0.129167	0.0706959
885	methylation_cg05803237	95	0.124211	0.124211	0.070598
886	methylation_cg09551262	93	0.129032	0.129032	0.0704887
887	methylation_cg10308265	100	0.138	0.138	0.0704879
888	methylation_cg09141965	88	0.131818	0.131818	0.0704845
889	methylation_cg24550149	99	0.123232	0.123232	0.07039
890	methylation_cg23111655	102	0.129412	0.129412	0.0702427
891	methylation_cg23962849	99	0.149495	0.149495	0.0700635
892	mRNA_ENSG00000111404	122	0.134426	0.134426	0.0699944
893	mRNA_ENSG00000154330	98	0.12449	0.12449	0.0699813
894	methylation_cg00169897	88	0.120455	0.120455	0.0697677
895	methylation_cg00910715	102	0.129412	0.129412	0.0697627
896	methylation_cg25032595	114	0.124561	0.124561	0.0697619
897	methylation_cg17242596	118	0.122034	0.122034	0.0695626
898	methylation_cg22118112	93	0.165591	0.165591	0.0694805
899	methylation_cg11199639	86	0.139535	0.139535	0.0694645
900	methylation_cg05949640	107	0.149533	0.149533	0.0692993
901	methylation_cg00799748	100	0.126	0.126	0.0692824
902	mRNA_ENSG00000162367	116	0.118966	0.118966	0.069246
903	mRNA_ENSG00000167900	102	0.135294	0.135294	0.0692426
904	methylation_cg03731268	105	0.118095	0.118095	0.0689776
905	methylation_cg23683588	113	0.132743	0.132743	0.0688668
906	mRNA_ENSG00000107562	98	0.126531	0.126531	0.0686057
907	methylation_cg22522688	133	0.120301	0.120301	0.0684883
908	methylation_cg23058998	115	0.123478	0.123478	0.0684776
909	methylation_cg16327839	94	0.119149	0.119149	0.06844
910	methylation_cg15904939	114	0.142105	0.142105	0.0684162
911	methylation_cg02131853	114	0.121053	0.121053	0.0683747
912	methylation_cg17930201	105	0.129524	0.129524	0.0681861
913	mRNA_ENSG00000175063	99	0.123232	0.123232	0.0679915
914	mRNA_ENSG00000154262	103	0.116505	0.118447	0.0678958
915	mRNA_ENSG00000029559	95	0.261053	0.261053	0.06789
916	methylation_cg26127114	98	0.130612	0.130612	0.0677488
917	mRNA_ENSG00000152465	97	0.146392	0.148454	0.0677185
918	methylation_cg21890551	104	0.125	0.125	0.0674739
919	methylation_cg10007534	102	0.154902	0.154902	0.0674589
920	methylation_cg01876130	109	0.119266	0.119266	0.0674284
921	methylation_cg25602692	97	0.121649	0.121649	0.0673935
922	methylation_cg15560061	91	0.127473	0.127473	0.0673851
923	methylation_cg05637536	107	0.115888	0.115888	0.0671257
924	mRNA_NCBI_ID_11217	87	0.121839	0.121839	0.0671122
925	mRNA_ENSG00000169679	92	0.119565	0.119565	0.0670727
926	methylation_cg10168086	84	0.12381	0.12381	0.0667603
927	mRNA_ENSG00000139151	86	0.25814	0.25814	0.0667507
928	mRNA_ENSG00000132970	87	0.126437	0.126437	0.0667012
929	methylation_cg02273889	106	0.116981	0.118868	0.0666965
930	methylation_cg09842161	103	0.126214	0.126214	0.066605
931	mRNA_ENSG00000279688	88	0.147727	0.15	0.0665659
932	methylation_cg19836145	111	0.115315	0.115315	0.0665576
933	methylation_cg24042854	111	0.12973	0.12973	0.066551
934	methylation_cg14460195	113	0.122124	0.122124	0.066482
935	methylation_cg23016129	121	0.122314	0.122314	0.0663552
936	methylation_cg06634862	104	0.115385	0.115385	0.0663434
937	methylation_cg18247055	101	0.116832	0.116832	0.0661227
938	mRNA_ENSG00000186971	93	0.141935	0.141935	0.0661171
939	methylation_cg20470734	104	0.126923	0.126923	0.0661009
940	mRNA_ENSG00000084674	90	0.137778	0.14	0.0660916
941	mRNA_ENSG00000165474	111	0.126126	0.126126	0.0659929
942	methylation_cg10835286	101	0.114851	0.114851	0.0657046
943	mRNA_ENSG00000170373	95	0.248421	0.248421	0.0656505
944	methylation_cg02196651	88	0.120455	0.120455	0.0653591
945	methylation_cg08289130	103	0.124272	0.124272	0.065355
946	methylation_cg15765353	77	0.155844	0.155844	0.0652978
947	methylation_cg01295392	118	0.120339	0.120339	0.0652484
948	methylation_cg03936663	102	0.117647	0.117647	0.0652045
949	mRNA_ENSG00000183155	112	0.121429	0.121429	0.0651758
950	methylation_cg15962969	112	0.121429	0.121429	0.0651269
951	methylation_cg13494087	104	0.113462	0.113462	0.0650085
952	methylation_cg04456238	116	0.122414	0.122414	0.0649162
953	methylation_cg03965496	109	0.117431	0.117431	0.0648907
954	methylation_cg27628839	110	0.127273	0.127273	0.0648855
955	methylation_cg06679878	111	0.115315	0.115315	0.0648443
956	methylation_cg08337166	84	0.119048	0.119048	0.0648364
957	methylation_cg11429969	90	0.128889	0.128889	0.0647688
958	mRNA_ENSG00000164283	113	0.118584	0.118584	0.0647583
959	methylation_cg07471614	99	0.119192	0.119192	0.0646701
960	methylation_cg25125340	100	0.114	0.114	0.0645533
961	mRNA_ENSG00000105011	93	0.116129	0.116129	0.0645495
962	methylation_cg04221884	83	0.13253	0.13253	0.064501
963	methylation_cg17157798	98	0.116327	0.116327	0.0644767
964	mRNA_ENSG00000107104	109	0.126606	0.126606	0.06439
965	methylation_cg00058879	110	0.116364	0.116364	0.0643899
966	methylation_cg27076223	98	0.120408	0.120408	0.0643715
967	methylation_cg08904630	95	0.109474	0.109474	0.0642541
968	mRNA_ENSG00000100154	96	0.116667	0.116667	0.0642513
969	methylation_cg03309176	98	0.112245	0.112245	0.0641947
970	miRNA_hsa_mir_99a	111	0.12973	0.12973	0.0641934
971	methylation_cg24134959	101	0.124752	0.124752	0.0641669
972	methylation_cg03828745	88	0.111364	0.111364	0.0640475
973	methylation_cg24426822	95	0.115789	0.115789	0.0639921
974	methylation_cg17078116	103	0.116505	0.116505	0.0639772
975	methylation_cg17299899	105	0.11619	0.11619	0.063916
976	mRNA_ENSG00000136160	103	0.118447	0.118447	0.0636124
977	mRNA_ENSG00000146006	118	0.125424	0.125424	0.063572
978	mRNA_ENSG00000155016	99	0.123232	0.123232	0.0635572
979	mRNA_ENSG00000174804	99	0.115152	0.115152	0.0634627
980	methylation_cg18025275	112	0.130357	0.130357	0.0634608
981	methylation_cg07463541	94	0.125532	0.125532	0.0634516
982	mRNA_ENSG00000130176	106	0.132075	0.132075	0.0634451
983	methylation_cg26279070	101	0.114851	0.114851	0.063436
984	methylation_cg10477073	89	0.150562	0.150562	0.0633574
985	methylation_cg02521750	102	0.111765	0.111765	0.0633335
986	mRNA_ENSG00000211445	96	0.1125	0.1125	0.0632395
987	methylation_cg05617469	95	0.117895	0.12	0.0631707
988	methylation_cg10975001	105	0.112381	0.112381	0.063155
989	methylation_cg23591955	90	0.137778	0.137778	0.0630999
990	mRNA_ENSG00000113580	101	0.118812	0.118812	0.0630841
991	methylation_cg14817783	109	0.122936	0.122936	0.0629497
992	methylation_cg02925601	84	0.114286	0.116667	0.0626123
993	methylation_cg21751145	80	0.12	0.12	0.0625773
994	methylation_cg08461949	98	0.114286	0.114286	0.0625592
995	mRNA_ENSG00000134057	113	0.111504	0.111504	0.0625336
996	methylation_cg17735631	82	0.129268	0.129268	0.0624705
997	methylation_cg03720950	93	0.124731	0.124731	0.0624601
998	mRNA_ENSG00000221932	96	0.175	0.177083	0.0624433
999	mRNA_ENSG00000183807	102	0.12549	0.12549	0.0622295
1000	methylation_cg02683197	103	0.116505	0.116505	0.0621224
1001	methylation_cg12279419	97	0.109278	0.109278	0.0621002
1002	mRNA_ENSG00000187288	115	0.106087	0.106087	0.0620618
1003	methylation_cg01670876	120	0.11	0.11	0.0620433
1004	methylation_cg15287410	77	0.114286	0.114286	0.0620421
1005	methylation_cg18356785	108	0.107407	0.107407	0.0620312
1006	methylation_cg15198729	91	0.107692	0.107692	0.0618602
1007	methylation_cg24431372	97	0.119588	0.119588	0.0617199
1008	mRNA_ENSG00000154065	96	0.125	0.125	0.0616547
1009	methylation_cg13191508	77	0.111688	0.111688	0.0616018
1010	methylation_cg15000841	109	0.115596	0.115596	0.0615984
1011	methylation_cg06335867	116	0.115517	0.115517	0.0615746
1012	methylation_cg00901320	103	0.116505	0.116505	0.0615369
1013	mRNA_ENSG00000184811	88	0.147727	0.15	0.0614785
1014	methylation_cg12744820	107	0.11215	0.11215	0.0614212
1015	methylation_cg13933080	104	0.115385	0.117308	0.0613636
1016	methylation_cg12305431	97	0.119588	0.119588	0.0612329
1017	mRNA_ENSG00000135218	98	0.112245	0.112245	0.0610253
1018	methylation_cg06298729	94	0.131915	0.134043	0.060991
1019	methylation_cg11522905	100	0.126	0.126	0.0609365
1020	methylation_cg02058408	101	0.120792	0.120792	0.0609153
1021	methylation_cg26327040	92	0.113043	0.113043	0.060859
1022	methylation_cg00400448	98	0.120408	0.120408	0.0608117
1023	mRNA_ENSG00000174611	102	0.145098	0.145098	0.0607854
1024	methylation_cg04503570	96	0.108333	0.110417	0.0607319
1025	methylation_cg04365481	94	0.123404	0.123404	0.0607107
1026	methylation_cg03964958	90	0.115556	0.115556	0.060632
1027	methylation_cg21636683	106	0.115094	0.115094	0.0605783
1028	methylation_cg16052975	114	0.107018	0.107018	0.060513
1029	methylation_cg25547580	98	0.118367	0.118367	0.0603766
1030	methylation_cg22796363	93	0.113978	0.113978	0.0603391
1031	mRNA_ENSG00000118193	87	0.112644	0.112644	0.0602608
1032	methylation_cg12277416	103	0.112621	0.112621	0.0602497
1033	methylation_cg07493499	102	0.115686	0.115686	0.0602072
1034	methylation_cg15696460	105	0.110476	0.110476	0.0599576
1035	methylation_cg25790133	116	0.131034	0.131034	0.0599477
1036	methylation_cg02057782	97	0.117526	0.119588	0.0599214
1037	methylation_cg07642822	88	0.120455	0.120455	0.0598188
1038	mRNA_ENSG00000011426	91	0.116484	0.116484	0.0597898
1039	methylation_cg19753607	96	0.13125	0.13125	0.0597212
1040	methylation_cg07445246	94	0.121277	0.123404	0.0596956
1041	methylation_cg07387286	100	0.1	0.1	0.0595187
1042	methylation_cg05691833	84	0.109524	0.109524	0.0594796
1043	methylation_cg16430687	105	0.104762	0.106667	0.0594523
1044	mRNA_ENSG00000162073	106	0.103774	0.103774	0.059338
1045	methylation_cg09356020	94	0.110638	0.110638	0.0593271
1046	methylation_cg12946440	111	0.102703	0.102703	0.0593131
1047	methylation_cg03057173	90	0.106667	0.106667	0.0590448
1048	methylation_cg04212092	107	0.119626	0.119626	0.0590426
1049	methylation_cg09313745	110	0.12	0.12	0.0588973
1050	methylation_cg15454698	91	0.114286	0.114286	0.058884
1051	methylation_cg13241663	101	0.118812	0.118812	0.0588414
1052	mRNA_ENSG00000115593	104	0.232692	0.232692	0.0588283
1053	methylation_cg07553761	115	0.109565	0.109565	0.0587965
1054	mRNA_ENSG00000139874	106	0.116981	0.118868	0.0587698
1055	methylation_cg03040848	95	0.107368	0.107368	0.0585343
1056	mRNA_ENSG00000173641	94	0.102128	0.102128	0.0585045
1057	methylation_cg12377139	92	0.106522	0.106522	0.0584306
1058	methylation_cg15996534	106	0.103774	0.103774	0.0583498
1059	methylation_cg03645522	92	0.102174	0.102174	0.0582599
1060	methylation_cg12172441	99	0.109091	0.109091	0.0582357
1061	methylation_cg10699171	109	0.104587	0.104587	0.0582066
1062	mRNA_ENSG00000132837	76	0.102632	0.102632	0.058193
1063	methylation_cg13218831	100	0.116	0.116	0.0580569
1064	mRNA_ENSG00000153303	104	0.140385	0.140385	0.057987
1065	mRNA_ENSG00000138207	94	0.104255	0.104255	0.0578486
1066	methylation_cg11388664	106	0.0981132	0.0981132	0.0578179
1067	methylation_cg14875327	113	0.107965	0.107965	0.0577357
1068	methylation_cg14558529	101	0.110891	0.110891	0.0576507
1069	methylation_cg06139166	80	0.11	0.11	0.0576437
1070	methylation_cg25707767	107	0.102804	0.102804	0.0576403
1071	methylation_cg10966440	122	0.109836	0.109836	0.0576268
1072	mRNA_ENSG00000116678	107	0.108411	0.108411	0.0575875
1073	methylation_cg09313188	98	0.116327	0.116327	0.0575619
1074	methylation_cg21648823	91	0.120879	0.120879	0.0575326
1075	methylation_cg05600044	99	0.121212	0.121212	0.0574435
1076	methylation_cg10773016	98	0.114286	0.114286	0.0574
1077	methylation_cg26738880	97	0.103093	0.103093	0.0573881
1078	methylation_cg02264079	97	0.125773	0.125773	0.0573681
1079	methylation_cg02956962	99	0.10303	0.105051	0.0572867
1080	mRNA_ENSG00000131016	109	0.108257	0.108257	0.0572806
1081	methylation_cg24302529	94	0.102128	0.102128	0.0572584
1082	mRNA_ENSG00000165478	101	0.160396	0.160396	0.057143
1083	methylation_cg02447304	107	0.11028	0.11028	0.0571139
1084	methylation_cg13508369	95	0.101053	0.101053	0.0570443
1085	methylation_cg00172849	107	0.0990654	0.0990654	0.0569498
1086	methylation_cg27583655	117	0.121368	0.121368	0.0568584
1087	methylation_cg12778178	103	0.108738	0.108738	0.0567837
1088	methylation_cg05828624	107	0.106542	0.106542	0.0567277
1089	methylation_cg06529149	108	0.101852	0.101852	0.056665
1090	methylation_cg21531300	94	0.106383	0.108511	0.0566354
1091	methylation_cg09176539	98	0.1	0.1	0.0565554
1092	methylation_cg16970323	108	0.105556	0.105556	0.0565544
1093	methylation_cg21587837	92	0.104348	0.106522	0.056525
1094	methylation_cg07778315	100	0.11	0.11	0.0565209
1095	methylation_cg21367256	91	0.0989011	0.0989011	0.0565017
1096	mRNA_ENSG00000108799	91	0.118681	0.118681	0.0564933
1097	methylation_cg06429887	120	0.11	0.11	0.0564008
1098	methylation_cg03405909	104	0.105769	0.105769	0.0563408
1099	methylation_cg26751645	102	0.103922	0.105882	0.0563359
1100	mRNA_ENSG00000069702	98	0.118367	0.118367	0.0562898
1101	methylation_cg12711760	99	0.10101	0.10101	0.0562855
1102	methylation_cg14644001	95	0.113684	0.113684	0.0562844
1103	mRNA_ENSG00000138180	85	0.0988235	0.0988235	0.0562733
1104	methylation_cg05859264	96	0.108333	0.108333	0.0562196
1105	methylation_cg16701914	110	0.107273	0.107273	0.0561736
1106	mRNA_NCBI_ID_100133920	100	0.156	0.156	0.0561363
1107	methylation_cg21289437	97	0.101031	0.101031	0.056062
1108	methylation_cg25766247	97	0.0989691	0.0989691	0.0560355
1109	methylation_cg05462570	106	0.0981132	0.0981132	0.0559968
1110	methylation_cg01774019	91	0.10989	0.10989	0.0559677
1111	methylation_cg00887902	99	0.0969697	0.0969697	0.0557933
1112	methylation_cg26736200	120	0.0983333	0.0983333	0.0557713
1113	methylation_cg13846270	117	0.117949	0.117949	0.0557361
1114	methylation_cg20765700	108	0.103704	0.103704	0.055714
1115	mRNA_ENSG00000130876	96	0.1	0.1	0.0556993
1116	methylation_cg11957331	98	0.116327	0.116327	0.0556992
1117	methylation_cg00669774	100	0.11	0.11	0.0556761
1118	methylation_cg20624923	100	0.102	0.102	0.0556476
1119	methylation_cg13408752	87	0.101149	0.101149	0.0552215
1120	methylation_cg00526273	103	0.0990291	0.0990291	0.0551952
1121	methylation_cg16528272	95	0.132632	0.132632	0.0550707
1122	methylation_cg14991004	99	0.10303	0.10303	0.0550565
1123	methylation_cg11682083	91	0.103297	0.103297	0.055024
1124	mRNA_ENSG00000081041	86	0.111628	0.111628	0.0550207
1125	methylation_cg24886257	108	0.101852	0.103704	0.0550087
1126	methylation_cg02856716	98	0.0979592	0.0979592	0.0549919
1127	methylation_cg16887264	114	0.163158	0.163158	0.0549665
1128	methylation_cg03726147	95	0.103158	0.103158	0.0549155
1129	methylation_cg05501996	89	0.0898876	0.0898876	0.0548899
1130	methylation_cg27393010	98	0.102041	0.102041	0.0548366
1131	methylation_cg03662459	95	0.124211	0.124211	0.0548227
1132	methylation_cg05422029	109	0.104587	0.104587	0.0548051
1133	methylation_cg09644153	118	0.1	0.1	0.0547779
1134	mRNA_ENSG00000101349	103	0.18835	0.18835	0.054758
1135	methylation_cg10266490	91	0.101099	0.101099	0.0547317
1136	methylation_cg02043105	123	0.102439	0.102439	0.0546531
1137	methylation_cg24259244	106	0.101887	0.101887	0.0546297
1138	methylation_cg09108394	110	0.105455	0.107273	0.0545897
1139	methylation_cg20200460	108	0.0981481	0.0981481	0.0544382
1140	methylation_cg26325791	102	0.107843	0.107843	0.0544233
1141	methylation_cg18568589	116	0.0948276	0.0948276	0.0543199
1142	methylation_cg10158997	96	0.1	0.1	0.0543175
1143	mRNA_ENSG00000197769	105	0.104762	0.104762	0.0542519
1144	methylation_cg17523415	109	0.0990826	0.0990826	0.0542003
1145	methylation_cg24617568	106	0.101887	0.101887	0.0541221
1146	methylation_cg14549256	92	0.108696	0.108696	0.0541114
1147	methylation_cg25015813	93	0.107527	0.107527	0.0540027
1148	methylation_cg10335834	106	0.1	0.1	0.0539626
1149	methylation_cg09854007	111	0.106306	0.106306	0.053946
1150	methylation_cg15847996	97	0.107216	0.107216	0.0539321
1151	methylation_cg00875989	90	0.0955556	0.0955556	0.0538482
1152	mRNA_ENSG00000198838	103	0.128155	0.128155	0.0535954
1153	methylation_cg26556065	110	0.116364	0.116364	0.0535947
1154	mRNA_ENSG00000180660	103	0.11068	0.11068	0.0535815
1155	mRNA_ENSG00000112984	86	0.0953488	0.0953488	0.0535214
1156	mRNA_ENSG00000136014	102	0.127451	0.127451	0.0534951
1157	methylation_cg07068674	111	0.108108	0.108108	0.0534732
1158	mRNA_ENSG00000079337	103	0.106796	0.108738	0.0534696
1159	methylation_cg10514113	104	0.105769	0.105769	0.053146
1160	methylation_cg26130488	99	0.0969697	0.0969697	0.0531119
1161	methylation_cg01577114	80	0.105	0.105	0.0530844
1162	methylation_cg19639898	113	0.100885	0.100885	0.0529655
1163	mRNA_ENSG00000053254	119	0.092437	0.092437	0.0527888
1164	mRNA_ENSG00000204403	110	0.154545	0.154545	0.0527311
1165	methylation_cg05389731	106	0.10566	0.10566	0.0525971
1166	methylation_cg22198603	98	0.0959184	0.0959184	0.0525473
1167	methylation_cg12050706	98	0.0938776	0.0938776	0.0525
1168	mRNA_ENSG00000277561	87	0.101149	0.101149	0.0524985
1169	methylation_cg14319235	90	0.1	0.102222	0.0524675
1170	methylation_cg24788028	101	0.10297	0.10297	0.0524445
1171	methylation_cg04223420	116	0.0982759	0.0982759	0.0522947
1172	mRNA_ENSG00000066279	114	0.0929825	0.0929825	0.0522752
1173	mRNA_ENSG00000131471	111	0.0972973	0.0972973	0.052113
1174	methylation_cg24306397	97	0.0989691	0.0989691	0.0520575
1175	methylation_cg12782180	109	0.0917431	0.0917431	0.0519844
1176	mRNA_ENSG00000198010	96	0.18125	0.183333	0.0519665
1177	methylation_cg13743736	102	0.0941176	0.0941176	0.0519535
1178	mRNA_ENSG00000276043	90	0.0955556	0.0955556	0.051947
1179	methylation_cg19165390	107	0.0971963	0.0971963	0.0519318
1180	mRNA_ENSG00000148541	96	0.0916667	0.0916667	0.0519257
1181	mRNA_ENSG00000235172	90	0.0977778	0.0977778	0.0519202
1182	methylation_cg02164046	95	0.0947368	0.0947368	0.0518698
1183	methylation_cg13676706	78	0.0948718	0.0948718	0.0517591
1184	methylation_cg05370101	112	0.1	0.1	0.0517144
1185	methylation_cg16325421	101	0.0950495	0.0950495	0.0515394
1186	methylation_cg02442572	99	0.0969697	0.0989899	0.0514002
1187	mRNA_ENSG00000102543	93	0.103226	0.103226	0.0513866
1188	methylation_cg06456717	91	0.0879121	0.0879121	0.0513384
1189	methylation_cg26127197	97	0.0969072	0.0969072	0.0512445
1190	methylation_cg13123165	101	0.0910891	0.0910891	0.051192
1191	mRNA_ENSG00000160307	103	0.102913	0.102913	0.0511704
1192	methylation_cg16845701	87	0.0942529	0.0942529	0.0510632
1193	methylation_cg19591623	120	0.116667	0.116667	0.0510408
1194	methylation_cg10053507	106	0.0943396	0.0943396	0.0510373
1195	mRNA_ENSG00000181789	100	0.11	0.11	0.0510024
1196	methylation_cg15001406	102	0.0901961	0.0901961	0.0509632
1197	methylation_cg08845721	89	0.094382	0.094382	0.0508526
1198	methylation_cg13283952	120	0.095	0.095	0.0507662
1199	methylation_cg25469406	86	0.0976744	0.0976744	0.0507155
1200	methylation_cg23321140	110	0.0927273	0.0927273	0.0506597
1201	mRNA_ENSG00000204161	98	0.0979592	0.0979592	0.0506144
1202	mRNA_ENSG00000065911	110	0.0981818	0.0981818	0.0505926
1203	methylation_cg13983182	110	0.103636	0.103636	0.050583
1204	methylation_cg22720790	94	0.0978723	0.0978723	0.0505414
1205	methylation_cg11260097	117	0.0957265	0.0957265	0.0505223
1206	methylation_cg18609078	81	0.0839506	0.0839506	0.0504322
1207	mRNA_ENSG00000271880	81	0.106173	0.106173	0.0504068
1208	mRNA_ENSG00000060718	97	0.105155	0.105155	0.0503676
1209	mRNA_ENSG00000106511	119	0.0907563	0.0907563	0.0503262
1210	methylation_cg00970396	108	0.0907407	0.0907407	0.0500401
1211	methylation_cg03184424	109	0.108257	0.108257	0.050026
1212	methylation_cg23679982	100	0.094	0.094	0.0500249
1213	methylation_cg06807696	109	0.102752	0.102752	0.0500185
1214	mRNA_ENSG00000118762	96	0.09375	0.09375	0.0500115
1215	mRNA_ENSG00000260105	101	0.0910891	0.0910891	0.0500102
1216	methylation_cg04645914	86	0.0976744	0.0976744	0.0498935
1217	mRNA_ENSG00000101049	94	0.106383	0.106383	0.0498075
1218	methylation_cg08943107	95	0.0926316	0.0926316	0.0498037
1219	methylation_cg08215169	96	0.0916667	0.0916667	0.0498004
1220	methylation_cg08636083	103	0.0951456	0.0951456	0.0496978
1221	methylation_cg07931190	101	0.120792	0.120792	0.0494886
1222	methylation_cg16640855	108	0.114815	0.114815	0.0494141
1223	mRNA_ENSG00000128918	91	0.0857143	0.0857143	0.0493741
1224	mRNA_ENSG00000122591	96	0.116667	0.116667	0.0493449
1225	methylation_cg13023623	111	0.0954955	0.0954955	0.0492711
1226	methylation_cg25594100	94	0.0914894	0.0914894	0.0492429
1227	methylation_cg19893473	90	0.0911111	0.0911111	0.0492077
1228	methylation_cg13176012	90	0.0955556	0.0955556	0.0490685
1229	methylation_cg15246895	112	0.117857	0.117857	0.0489613
1230	methylation_cg24699296	88	0.0909091	0.0909091	0.048903
1231	methylation_cg00179196	81	0.091358	0.091358	0.0488516
1232	methylation_cg20095656	95	0.0968421	0.0968421	0.0488503
1233	methylation_cg08513547	94	0.087234	0.087234	0.0488366
1234	mRNA_ENSG00000139597	102	0.113725	0.115686	0.0486265
1235	methylation_cg22242148	78	0.0897436	0.0897436	0.0485321
1236	mRNA_ENSG00000123689	100	0.092	0.092	0.0485141
1237	methylation_cg26155802	98	0.102041	0.102041	0.0484907
1238	methylation_cg08677210	104	0.0903846	0.0903846	0.0483911
1239	mRNA_ENSG00000144031	81	0.0864198	0.0864198	0.0483633
1240	methylation_cg14523204	104	0.109615	0.111538	0.048323
1241	methylation_cg02909446	100	0.088	0.088	0.0483145
1242	methylation_cg21000072	107	0.11028	0.11028	0.0482935
1243	methylation_cg24808280	99	0.0909091	0.0909091	0.0481644
1244	methylation_cg15105326	100	0.088	0.088	0.0481057
1245	methylation_cg11397149	108	0.0981481	0.0981481	0.0479788
1246	methylation_cg15408889	88	0.0818182	0.0818182	0.047964
1247	mRNA_ENSG00000004799	86	0.0837209	0.0837209	0.0479318
1248	mRNA_ENSG00000163884	102	0.0843137	0.0843137	0.0478377
1249	methylation_cg14526039	71	0.0901408	0.0929578	0.0476772
1250	methylation_cg10056482	118	0.0915254	0.0915254	0.0476194
1251	methylation_cg22512438	97	0.109278	0.109278	0.0476154
1252	methylation_cg08779982	98	0.110204	0.110204	0.0476065
1253	methylation_cg15698065	117	0.0940171	0.0940171	0.0475865
1254	mRNA_ENSG00000153902	97	0.0886598	0.0886598	0.0475791
1255	mRNA_ENSG00000169291	91	0.0857143	0.0857143	0.0475619
1256	methylation_cg09041678	120	0.0866667	0.0883333	0.0474684
1257	methylation_cg14462779	104	0.0903846	0.0903846	0.0474547
1258	methylation_cg17746316	105	0.0857143	0.0857143	0.0473267
1259	methylation_cg09523275	90	0.0977778	0.0977778	0.047311
1260	methylation_cg20218614	87	0.0873563	0.0896552	0.0472986
1261	methylation_cg02940362	113	0.0884956	0.0884956	0.047294
1262	methylation_cg08171483	102	0.0882353	0.0882353	0.0472143
1263	methylation_cg26910511	103	0.0815534	0.0815534	0.0471842
1264	mRNA_ENSG00000089685	96	0.0854167	0.0854167	0.0471384
1265	mRNA_ENSG00000123975	92	0.0869565	0.0891304	0.0471229
1266	mRNA_ENSG00000198932	83	0.101205	0.101205	0.047003
1267	mRNA_ENSG00000167676	109	0.0899083	0.0899083	0.0469907
1268	mRNA_ENSG00000183722	83	0.0843373	0.0843373	0.0469899
1269	mRNA_ENSG00000151623	100	0.106	0.106	0.0469597
1270	mRNA_ENSG00000106714	99	0.109091	0.109091	0.0469299
1271	mRNA_ENSG00000249669	112	0.1125	0.1125	0.0469104
1272	mRNA_ENSG00000136161	103	0.0912621	0.0912621	0.0469016
1273	methylation_cg13820205	104	0.0846154	0.0846154	0.0467765
1274	methylation_cg17102042	107	0.0878505	0.0878505	0.0466724
1275	methylation_cg20666917	88	0.0772727	0.0772727	0.0466612
1276	methylation_cg07915921	100	0.098	0.098	0.0465374
1277	methylation_cg18207011	91	0.0923077	0.0923077	0.0465107
1278	methylation_cg12858577	76	0.0842105	0.0842105	0.046459
1279	methylation_cg00845775	103	0.108738	0.108738	0.046459
1280	methylation_cg16085649	100	0.084	0.084	0.0464441
1281	methylation_cg08616061	111	0.0846847	0.0846847	0.0464169
1282	methylation_cg13590228	94	0.087234	0.087234	0.0464031
1283	mRNA_ENSG00000147113	111	0.0900901	0.0900901	0.0463472
1284	methylation_cg26209169	95	0.0884211	0.0884211	0.0462861
1285	mRNA_ENSG00000116194	92	0.0934783	0.0934783	0.0462769
1286	mRNA_ENSG00000132840	90	0.0888889	0.0888889	0.0462275
1287	methylation_cg06544405	104	0.0826923	0.0826923	0.0461554
1288	methylation_cg15701203	89	0.0853933	0.0853933	0.0461347
1289	methylation_cg03312565	106	0.0811321	0.0811321	0.0461007
1290	methylation_cg12552771	110	0.0836364	0.0836364	0.0460733
1291	methylation_cg04839289	136	0.0882353	0.0882353	0.0459591
1292	mRNA_ENSG00000137804	92	0.0869565	0.0869565	0.045953
1293	methylation_cg06458238	92	0.0891304	0.0891304	0.0459467
1294	methylation_cg08411068	96	0.0916667	0.0916667	0.0459393
1295	methylation_cg05477444	85	0.0847059	0.0847059	0.0459393
1296	methylation_cg21768042	88	0.0954545	0.0954545	0.0459022
1297	methylation_cg27389454	108	0.0888889	0.0888889	0.04589
1298	methylation_cg01541347	99	0.0949495	0.0969697	0.0458338
1299	methylation_cg23077820	90	0.08	0.08	0.0457625
1300	methylation_cg00995807	110	0.0872727	0.0872727	0.0457582
1301	methylation_cg08122369	101	0.10099	0.10099	0.0457286
1302	methylation_cg13539545	86	0.0906977	0.0906977	0.0457226
1303	methylation_cg03998066	95	0.113684	0.113684	0.045682
1304	methylation_cg27177779	113	0.099115	0.099115	0.0456681
1305	mRNA_ENSG00000187758	102	0.111765	0.113725	0.0456554
1306	methylation_cg15711404	94	0.093617	0.093617	0.0456115
1307	methylation_cg14205001	90	0.0866667	0.0866667	0.0455529
1308	methylation_cg22160735	103	0.0873786	0.0873786	0.0454963
1309	methylation_cg19374752	97	0.0927835	0.0927835	0.0454852
1310	mRNA_ENSG00000130226	118	0.0983051	0.1	0.0452613
1311	methylation_cg20335425	104	0.0788462	0.0788462	0.04525
1312	methylation_cg02627286	103	0.102913	0.104854	0.0451528
1313	mRNA_NCBI_ID_729467	85	0.122353	0.124706	0.0450453
1314	methylation_cg20113824	111	0.0954955	0.0954955	0.0450197
1315	methylation_cg10168149	99	0.0868687	0.0868687	0.0450123
1316	methylation_cg10925829	108	0.0814815	0.0814815	0.0449949
1317	mRNA_ENSG00000184500	96	0.0875	0.0875	0.0449737
1318	methylation_cg25032793	98	0.0836735	0.0836735	0.0449457
1319	methylation_cg07132223	91	0.0879121	0.0879121	0.0449271
1320	methylation_cg11940285	116	0.0844828	0.0844828	0.0448498
1321	methylation_cg17171539	106	0.090566	0.090566	0.0447886
1322	mRNA_ENSG00000233608	91	0.0835165	0.0835165	0.0447748
1323	methylation_cg01039401	97	0.0907217	0.0948454	0.0447482
1324	methylation_cg08220966	114	0.0894737	0.0894737	0.0447013
1325	methylation_cg00002719	100	0.094	0.094	0.0446657
1326	methylation_cg14260530	106	0.090566	0.090566	0.0445975
1327	mRNA_ENSG00000248019	95	0.0905263	0.0905263	0.0445858
1328	methylation_cg08370082	93	0.0903226	0.0903226	0.0445355
1329	mRNA_ENSG00000181856	82	0.0829268	0.0829268	0.0445176
1330	methylation_cg14237550	103	0.0815534	0.0815534	0.0445133
1331	methylation_cg19400926	102	0.0823529	0.0823529	0.0445112
1332	mRNA_ENSG00000130520	128	0.0890625	0.0890625	0.0444891
1333	methylation_cg10606834	94	0.0787234	0.0787234	0.0444843
1334	mRNA_ENSG00000137216	113	0.100885	0.100885	0.0444757
1335	methylation_cg08928753	97	0.0989691	0.101031	0.0444572
1336	methylation_cg24866792	93	0.088172	0.088172	0.0444506
1337	methylation_cg01746241	86	0.0860465	0.0860465	0.0443378
1338	methylation_cg07028396	94	0.0787234	0.0787234	0.0441643
1339	mRNA_ENSG00000170276	87	0.0804598	0.0804598	0.0441393
1340	methylation_cg02297967	100	0.08	0.08	0.0440965
1341	methylation_cg06902607	94	0.0808511	0.0808511	0.0440933
1342	methylation_cg22365132	107	0.0785047	0.0785047	0.0440878
1343	methylation_cg08844325	102	0.1	0.1	0.0440723
1344	methylation_cg02311725	91	0.0879121	0.0879121	0.0440632
1345	mRNA_ENSG00000138160	100	0.078	0.078	0.0440299
1346	mRNA_ENSG00000272701	101	0.0910891	0.0910891	0.0440265
1347	methylation_cg19122260	91	0.0813187	0.0813187	0.0440024
1348	methylation_cg02390515	106	0.0962264	0.0962264	0.0439372
1349	methylation_cg10707788	88	0.0818182	0.0818182	0.0438067
1350	methylation_cg23493497	88	0.0818182	0.0818182	0.0437959
1351	methylation_cg19635505	96	0.0770833	0.0770833	0.0437794
1352	mRNA_ENSG00000166803	141	0.0865248	0.0865248	0.0437053
1353	mRNA_ENSG00000127241	101	0.0891089	0.0891089	0.0436579
1354	mRNA_ENSG00000146966	102	0.0803922	0.0803922	0.0436481
1355	methylation_cg00139947	100	0.086	0.086	0.0436058
1356	methylation_cg11484413	101	0.0910891	0.0910891	0.0434839
1357	methylation_cg07053177	109	0.0990826	0.0990826	0.0434781
1358	methylation_cg05090351	84	0.0738095	0.0738095	0.0434616
1359	methylation_cg08338216	112	0.0875	0.0875	0.0434073
1360	methylation_cg22327312	98	0.0795918	0.0795918	0.0432973
1361	methylation_cg08104202	95	0.109474	0.109474	0.0432728
1362	methylation_cg10074727	106	0.0867925	0.0867925	0.0432687
1363	methylation_cg24853956	93	0.0817204	0.0817204	0.0431929
1364	methylation_cg16419638	82	0.102439	0.102439	0.0431727
1365	methylation_cg20975682	122	0.0868852	0.0868852	0.0430866
1366	methylation_cg11206788	114	0.0824561	0.0824561	0.0430358
1367	methylation_cg17560832	103	0.0796117	0.0796117	0.042916
1368	methylation_cg05516272	130	0.0830769	0.0830769	0.0429014
1369	methylation_cg11591485	97	0.0762887	0.0762887	0.0428779
1370	methylation_cg26528311	102	0.0921569	0.0921569	0.0428505
1371	mRNA_ENSG00000175676	103	0.0932039	0.0932039	0.0426928
1372	methylation_cg16582419	106	0.0754717	0.0754717	0.0425891
1373	methylation_cg01016662	91	0.131868	0.131868	0.042534
1374	methylation_cg04552470	100	0.08	0.08	0.0425032
1375	mRNA_ENSG00000000005	115	0.114783	0.114783	0.0424955
1376	mRNA_ENSG00000164087	102	0.0823529	0.0823529	0.0424562
1377	methylation_cg02749105	100	0.076	0.076	0.0424025
1378	methylation_cg24579224	94	0.112766	0.112766	0.0423837
1379	mRNA_ENSG00000198848	109	0.093578	0.093578	0.0423552
1380	methylation_cg26960370	101	0.0930693	0.0930693	0.0423164
1381	mRNA_ENSG00000160606	92	0.0826087	0.0826087	0.0422877
1382	methylation_cg00495860	111	0.0828829	0.0828829	0.0422561
1383	methylation_cg21158815	92	0.073913	0.073913	0.0422311
1384	methylation_cg13158990	93	0.113978	0.113978	0.0422244
1385	methylation_cg16108230	99	0.0767677	0.0767677	0.0421981
1386	methylation_cg07580479	119	0.0907563	0.0907563	0.0421564
1387	methylation_cg14530006	98	0.0877551	0.0877551	0.0421134
1388	mRNA_ENSG00000113971	89	0.0988764	0.0988764	0.0420504
1389	methylation_cg00062245	84	0.0761905	0.0785714	0.0420338
1390	methylation_cg06808305	94	0.087234	0.087234	0.0420281
1391	methylation_cg12323723	88	0.0840909	0.0840909	0.0419889
1392	methylation_cg23643813	85	0.0870588	0.0870588	0.0419334
1393	mRNA_ENSG00000143799	114	0.0754386	0.0754386	0.0419238
1394	methylation_cg17403512	107	0.0803738	0.0803738	0.0418888
1395	methylation_cg10085057	113	0.0761062	0.0761062	0.0418597
1396	mRNA_ENSG00000072657	99	0.0929293	0.0929293	0.0418303
1397	methylation_cg02852670	93	0.0795699	0.0795699	0.0418083
1398	mRNA_ENSG00000076555	97	0.0886598	0.0886598	0.0417041
1399	methylation_cg07539798	96	0.0854167	0.0854167	0.0416864
1400	methylation_cg06372887	102	0.0784314	0.0784314	0.041664
1401	mRNA_ENSG00000173757	104	0.0807692	0.0807692	0.0416582
1402	methylation_cg00781839	91	0.0769231	0.0769231	0.0416276
1403	methylation_cg22034968	116	0.087931	0.087931	0.0415807
1404	methylation_cg12382846	109	0.0899083	0.0899083	0.0415572
1405	methylation_cg02564259	118	0.0847458	0.0847458	0.0414768
1406	mRNA_ENSG00000241399	101	0.0772277	0.0792079	0.0414536
1407	methylation_cg12134633	109	0.0733945	0.0733945	0.0414269
1408	methylation_cg09141856	109	0.0917431	0.0917431	0.041378
1409	mRNA_ENSG00000166851	84	0.0809524	0.0809524	0.0412699
1410	methylation_cg18397308	85	0.103529	0.103529	0.041244
1411	methylation_cg04297819	98	0.0755102	0.0755102	0.0412088
1412	methylation_cg07450698	93	0.0817204	0.0817204	0.0411507
1413	mRNA_ENSG00000151914	92	0.0913044	0.0913044	0.0411491
1414	methylation_cg06203976	102	0.0862745	0.0862745	0.0410773
1415	methylation_cg13099139	114	0.0789474	0.0789474	0.041025
1416	mRNA_ENSG00000116711	113	0.0831858	0.0831858	0.0409887
1417	methylation_cg20051292	89	0.0786517	0.0786517	0.0409539
1418	methylation_cg02425416	114	0.0789474	0.0789474	0.0409007
1419	methylation_cg15759721	98	0.0714286	0.0714286	0.0408982
1420	mRNA_ENSG00000146469	88	0.113636	0.115909	0.0408838
1421	methylation_cg23866403	90	0.0888889	0.0888889	0.0407778
1422	mRNA_ENSG00000152580	84	0.0761905	0.0761905	0.0407367
1423	mRNA_ENSG00000165304	88	0.0727273	0.0727273	0.0407229
1424	methylation_cg14829516	85	0.0894118	0.0894118	0.0407199
1425	methylation_cg02195405	107	0.0841121	0.0841121	0.0406649
1426	methylation_cg04925956	96	0.0854167	0.0854167	0.0406234
1427	methylation_cg08855938	99	0.0808081	0.0808081	0.0404209
1428	methylation_cg00348389	77	0.0779221	0.0779221	0.0403941
1429	mRNA_ENSG00000123485	88	0.0727273	0.0727273	0.0403867
1430	mRNA_ENSG00000120279	109	0.0788991	0.0788991	0.0403663
1431	mRNA_ENSG00000187800	107	0.0747663	0.0747663	0.040258
1432	methylation_cg07177394	112	0.0767857	0.0767857	0.0402501
1433	mRNA_ENSG00000205038	111	0.0918919	0.0918919	0.0402321
1434	mRNA_ENSG00000154920	103	0.0776699	0.0776699	0.0400718
1435	methylation_cg18358894	93	0.0946237	0.0946237	0.0400689
1436	methylation_cg23090870	112	0.0875	0.0875	0.0400036
1437	methylation_cg22980079	93	0.088172	0.088172	0.039933
1438	methylation_cg11052143	98	0.0795918	0.0795918	0.0399122
1439	mRNA_ENSG00000276368	104	0.223077	0.223077	0.0398019
1440	methylation_cg07581623	108	0.0759259	0.0759259	0.0397599
1441	methylation_cg22911200	92	0.073913	0.073913	0.0397094
1442	methylation_cg17442776	97	0.0804124	0.0804124	0.0397083
1443	methylation_cg15887459	102	0.0705882	0.0705882	0.03968
1444	methylation_cg16322014	113	0.0743363	0.0743363	0.0396795
1445	methylation_cg07489048	102	0.0764706	0.0764706	0.0396339
1446	methylation_cg07568313	91	0.0813187	0.0813187	0.0396207
1447	methylation_cg07359379	106	0.0811321	0.0811321	0.03961
1448	methylation_cg25685510	119	0.0773109	0.0773109	0.039565
1449	methylation_cg25223771	90	0.0711111	0.0711111	0.0395546
1450	mRNA_ENSG00000125355	102	0.0823529	0.0823529	0.0395254
1451	methylation_cg03454607	97	0.0824742	0.0824742	0.0395088
1452	methylation_cg07554011	74	0.072973	0.072973	0.0393945
1453	mRNA_ENSG00000244734	104	0.0826923	0.0846154	0.0393646
1454	methylation_cg19002941	95	0.0736842	0.0736842	0.0393209
1455	methylation_cg12457909	85	0.0729412	0.0729412	0.0393085
1456	methylation_cg06607764	96	0.0708333	0.0708333	0.0392658
1457	methylation_cg17415576	88	0.075	0.075	0.0391743
1458	mRNA_ENSG00000129757	77	0.0831169	0.0831169	0.0391737
1459	mRNA_ENSG00000079435	102	0.0705882	0.072549	0.0391355
1460	mRNA_ENSG00000149923	96	0.0791667	0.0791667	0.0391328
1461	mRNA_ENSG00000184271	103	0.0815534	0.0815534	0.039127
1462	methylation_cg03419151	103	0.0699029	0.0699029	0.0391016
1463	methylation_cg11769841	102	0.0823529	0.0823529	0.0390998
1464	methylation_cg00716848	94	0.0702128	0.0702128	0.0390348
1465	methylation_cg11274778	92	0.0891304	0.0891304	0.0390008
1466	methylation_cg02650767	104	0.0673077	0.0673077	0.0389981
1467	methylation_cg02736395	102	0.0803922	0.0803922	0.0389634
1468	mRNA_ENSG00000168078	107	0.0747663	0.0747663	0.0389565
1469	mRNA_ENSG00000119147	79	0.0886076	0.0886076	0.0389158
1470	methylation_cg14754787	108	0.0833333	0.0833333	0.0389145
1471	methylation_cg04324666	106	0.0773585	0.0773585	0.038911
1472	methylation_cg19798735	108	0.0814815	0.0814815	0.0388963
1473	methylation_cg04308797	111	0.102703	0.102703	0.0388962
1474	methylation_cg07099331	89	0.0966292	0.0966292	0.0388946
1475	methylation_cg02853616	92	0.0717391	0.0717391	0.0388743
1476	methylation_cg09465698	104	0.0711539	0.0711539	0.0388733
1477	methylation_cg16583186	110	0.0781818	0.0781818	0.0388583
1478	methylation_cg00785482	109	0.0697248	0.0697248	0.0388078
1479	methylation_cg15739437	80	0.09	0.09	0.0387071
1480	methylation_cg18438461	104	0.0807692	0.0807692	0.0386813
1481	methylation_cg21778835	110	0.0836364	0.0836364	0.0386164
1482	methylation_cg16544169	100	0.074	0.074	0.0386108
1483	methylation_cg07683388	92	0.073913	0.073913	0.0386012
1484	methylation_cg01101459	94	0.108511	0.108511	0.0385808
1485	methylation_cg25026529	86	0.0674419	0.0674419	0.0385728
1486	methylation_cg23128495	102	0.0803922	0.0803922	0.0385544
1487	mRNA_ENSG00000198901	117	0.0700855	0.0700855	0.0384833
1488	methylation_cg22152229	119	0.0705882	0.0705882	0.0384441
1489	methylation_cg06585307	102	0.0784314	0.0784314	0.0384296
1490	mRNA_ENSG00000101280	95	0.0968421	0.0968421	0.038383
1491	mRNA_ENSG00000158402	88	0.075	0.075	0.038324
1492	methylation_cg00336320	110	0.0763636	0.0763636	0.038311
1493	mRNA_ENSG00000154133	85	0.0729412	0.0729412	0.0382131
1494	mRNA_ENSG00000172987	94	0.151064	0.151064	0.0381986
1495	methylation_cg15726123	95	0.0694737	0.0694737	0.0381952
1496	methylation_cg25921502	113	0.0672566	0.0672566	0.0381709
1497	methylation_cg04837832	98	0.0714286	0.0714286	0.0381606
1498	methylation_cg09495207	95	0.0842105	0.0842105	0.0381266
1499	methylation_cg17540545	89	0.0719101	0.0719101	0.0381019
1500	methylation_cg08834573	114	0.0666667	0.0666667	0.0380306
1501	mRNA_ENSG00000104889	99	0.0727273	0.0727273	0.0379381
1502	mRNA_ENSG00000184601	96	0.104167	0.10625	0.0379289
1503	mRNA_ENSG00000187699	94	0.0787234	0.0787234	0.0379023
1504	mRNA_ENSG00000012822	94	0.1	0.1	0.0378764
1505	methylation_cg05832377	108	0.0796296	0.0814815	0.0378662
1506	methylation_cg24477315	100	0.072	0.072	0.0378624
1507	methylation_cg27645228	107	0.0672897	0.0672897	0.0378557
1508	methylation_cg06041466	92	0.073913	0.073913	0.0378354
1509	methylation_cg01875106	94	0.0744681	0.0744681	0.0378166
1510	methylation_cg08248297	82	0.0902439	0.0902439	0.0377892
1511	methylation_cg15951188	98	0.0714286	0.0714286	0.0377473
1512	methylation_cg21928406	94	0.0702128	0.0702128	0.0377226
1513	methylation_cg03696599	99	0.0828283	0.0828283	0.0377184
1514	methylation_cg11506843	98	0.0755102	0.0755102	0.0376854
1515	methylation_cg11969108	90	0.0711111	0.0711111	0.0376432
1516	methylation_cg04884579	90	0.0755556	0.0755556	0.0375922
1517	mRNA_ENSG00000139946	113	0.0884956	0.0884956	0.0375721
1518	methylation_cg02896970	101	0.0693069	0.0693069	0.0374554
1519	methylation_cg00282731	110	0.0763636	0.0763636	0.037431
1520	methylation_cg06272648	91	0.0835165	0.0835165	0.0374249
1521	mRNA_ENSG00000153823	88	0.0659091	0.0659091	0.0373606
1522	mRNA_ENSG00000104888	98	0.0755102	0.0755102	0.0372471
1523	methylation_cg00158227	115	0.0695652	0.0695652	0.037246
1524	methylation_cg07671622	92	0.0956522	0.0956522	0.0371655
1525	methylation_cg15370180	101	0.0712871	0.0712871	0.0371639
1526	methylation_cg01973778	117	0.0632479	0.0649573	0.0371618
1527	methylation_cg02815102	105	0.0685714	0.0685714	0.0371055
1528	methylation_cg02898293	96	0.0708333	0.0708333	0.0370154
1529	methylation_cg18564849	103	0.0737864	0.0737864	0.037
1530	methylation_cg07245635	106	0.0735849	0.0735849	0.0369761
1531	methylation_cg10019467	102	0.0666667	0.0666667	0.0369645
1532	methylation_cg06176608	78	0.074359	0.0769231	0.0369329
1533	methylation_cg06872010	98	0.0734694	0.0734694	0.0369124
1534	methylation_cg23254163	107	0.0691589	0.0691589	0.036909
1535	methylation_cg12651761	92	0.0782609	0.0782609	0.0368508
1536	mRNA_ENSG00000179776	93	0.0731183	0.0731183	0.0368216
1537	methylation_cg10471825	92	0.0630435	0.0652174	0.0367953
1538	methylation_cg16616918	97	0.0721649	0.0742268	0.0367654
1539	mRNA_ENSG00000165152	96	0.0645833	0.0645833	0.0366633
1540	mRNA_ENSG00000172318	115	0.189565	0.191304	0.0366437
1541	mRNA_ENSG00000138316	86	0.0767442	0.0767442	0.0366032
1542	methylation_cg05590156	88	0.075	0.075	0.0365758
1543	mRNA_ENSG00000106823	101	0.0673267	0.0673267	0.0365635
1544	mRNA_ENSG00000164611	96	0.0729167	0.0729167	0.036542
1545	methylation_cg09032973	104	0.0653846	0.0653846	0.0364954
1546	methylation_cg14424070	97	0.0659794	0.0659794	0.0364633
1547	methylation_cg07084163	107	0.0728972	0.0728972	0.036459
1548	methylation_cg27647370	94	0.0744681	0.0744681	0.0364296
1549	methylation_cg08131309	102	0.0705882	0.0705882	0.0363223
1550	mRNA_ENSG00000198885	112	0.0910714	0.0910714	0.0363073
1551	mRNA_ENSG00000157456	90	0.0733333	0.0733333	0.0362729
1552	methylation_cg19626158	94	0.0787234	0.0787234	0.0362414
1553	methylation_cg02365945	95	0.0673684	0.0673684	0.03623
1554	methylation_cg18192074	116	0.0810345	0.0810345	0.0361699
1555	methylation_cg21291672	93	0.0645161	0.0645161	0.0361661
1556	methylation_cg13413955	118	0.0745763	0.0745763	0.0361569
1557	methylation_cg09599971	112	0.0785714	0.0785714	0.0361201
1558	methylation_cg00283535	82	0.0731707	0.0731707	0.0360667
1559	methylation_cg23893898	103	0.0699029	0.0718447	0.036037
1560	mRNA_ENSG00000157654	92	0.0717391	0.0717391	0.0360329
1561	mRNA_ENSG00000152154	80	0.0925	0.0925	0.0359703
1562	mRNA_ENSG00000116183	101	0.0910891	0.0910891	0.0359686
1563	methylation_cg15934368	109	0.0678899	0.0678899	0.0359417
1564	methylation_cg13130398	102	0.0647059	0.0647059	0.0359304
1565	methylation_cg10432422	89	0.0674157	0.0674157	0.0358663
1566	methylation_cg04303500	109	0.0678899	0.0678899	0.0358367
1567	methylation_cg15466862	121	0.0661157	0.0661157	0.0358091
1568	methylation_cg17353337	105	0.0628571	0.0628571	0.0358087
1569	methylation_cg02500479	102	0.0705882	0.072549	0.0357868
1570	methylation_cg05374982	104	0.075	0.075	0.0357348
1571	methylation_cg16531664	115	0.0713044	0.0713044	0.0357045
1572	methylation_cg27372713	91	0.0791209	0.0791209	0.0356796
1573	methylation_cg26857408	92	0.0695652	0.0695652	0.0356676
1574	methylation_cg05804846	93	0.0709677	0.0709677	0.0356618
1575	mRNA_ENSG00000172156	100	0.192	0.192	0.0355644
1576	mRNA_ENSG00000147257	93	0.0666667	0.0666667	0.0355344
1577	methylation_cg14387182	109	0.0715596	0.0715596	0.0354964
1578	methylation_cg23601515	94	0.0744681	0.0744681	0.0354829
1579	methylation_cg26949694	123	0.0666667	0.0682927	0.0354695
1580	methylation_cg25764899	100	0.078	0.078	0.0354325
1581	methylation_cg17326173	111	0.0774775	0.0774775	0.035416
1582	mRNA_ENSG00000105996	96	0.08125	0.08125	0.0353574
1583	methylation_cg25881804	117	0.0683761	0.0683761	0.0353465
1584	mRNA_ENSG00000072571	108	0.0648148	0.0648148	0.0352861
1585	mRNA_ENSG00000165092	99	0.0606061	0.0606061	0.0352743
1586	mRNA_ENSG00000126787	107	0.0766355	0.0766355	0.0352562
1587	methylation_cg04076286	105	0.0857143	0.0857143	0.0352299
1588	methylation_cg12950441	90	0.0644444	0.0644444	0.0352104
1589	methylation_cg06470822	83	0.0626506	0.0626506	0.0351737
1590	methylation_cg04399988	129	0.0651163	0.0651163	0.0350911
1591	methylation_cg20874785	96	0.0833333	0.0833333	0.0350407
1592	methylation_cg00231389	90	0.0733333	0.0733333	0.034969
1593	methylation_cg08534628	117	0.0786325	0.0803419	0.0349561
1594	mRNA_ENSG00000182732	116	0.087931	0.087931	0.0349167
1595	methylation_cg19376858	96	0.0645833	0.0645833	0.0349119
1596	methylation_cg02990439	86	0.0813954	0.0813954	0.0349116
1597	mRNA_ENSG00000157152	90	0.0688889	0.0688889	0.0348949
1598	mRNA_ENSG00000139112	108	0.0703704	0.0703704	0.0348135
1599	methylation_cg10030458	80	0.0625	0.0625	0.0347859
1600	methylation_cg16692735	89	0.0674157	0.0674157	0.0347673
1601	mRNA_ENSG00000258227	103	0.0912621	0.0912621	0.0347562
1602	mRNA_ENSG00000149488	91	0.0747253	0.0747253	0.0347364
1603	methylation_cg12491114	96	0.0708333	0.0708333	0.0347108
1604	methylation_cg24007193	104	0.0730769	0.0730769	0.0346892
1605	methylation_cg05652445	77	0.0675325	0.0675325	0.0346418
1606	methylation_cg11994630	103	0.0699029	0.0699029	0.0346379
1607	methylation_cg12309813	110	0.103636	0.103636	0.0346244
1608	methylation_cg13802506	104	0.0769231	0.0769231	0.034557
1609	methylation_cg24069602	82	0.0707317	0.0707317	0.0345028
1610	methylation_cg23049458	105	0.0647619	0.0647619	0.034481
1611	methylation_cg05596328	96	0.0770833	0.0770833	0.0344724
1612	methylation_cg19414591	84	0.0785714	0.0785714	0.0344542
1613	methylation_cg08047907	103	0.0640777	0.0640777	0.0344418
1614	methylation_cg00181439	98	0.0673469	0.0673469	0.0344036
1615	mRNA_ENSG00000117410	116	0.0706897	0.0706897	0.0343731
1616	methylation_cg02550308	103	0.0699029	0.0699029	0.0343708
1617	methylation_cg15020206	104	0.0653846	0.0653846	0.0343298
1618	methylation_cg12797746	94	0.0723404	0.0723404	0.0343251
1619	methylation_cg18297437	92	0.0826087	0.0826087	0.0343104
1620	methylation_cg26516532	106	0.0641509	0.0641509	0.0342834
1621	methylation_cg17912835	83	0.0698795	0.0698795	0.0342541
1622	methylation_cg16582779	97	0.0742268	0.0742268	0.0342047
1623	methylation_cg08602008	114	0.0631579	0.0631579	0.034199
1624	mRNA_ENSG00000143761	103	0.0815534	0.0815534	0.0341986
1625	methylation_cg06033579	78	0.0692308	0.0692308	0.0341922
1626	methylation_cg05141578	91	0.0725275	0.0725275	0.0341448
1627	methylation_cg16371477	110	0.0672727	0.0672727	0.0340724
1628	methylation_cg13037550	101	0.0970297	0.0970297	0.0340618
1629	methylation_cg01286685	97	0.0597938	0.0597938	0.0340536
1630	methylation_cg19592637	111	0.0612613	0.0612613	0.0339864
1631	methylation_ch.21.36723363F	105	0.0704762	0.0704762	0.0339667
1632	methylation_cg17116178	106	0.0641509	0.0641509	0.0339648
1633	mRNA_ENSG00000122218	116	0.0706897	0.0706897	0.0339377
1634	methylation_cg19051861	96	0.0791667	0.0833333	0.0338689
1635	methylation_cg25596287	99	0.0686869	0.0686869	0.033861
1636	mRNA_ENSG00000178828	93	0.154839	0.154839	0.0338265
1637	methylation_cg10874556	86	0.0604651	0.0604651	0.0337895
1638	methylation_cg14621323	107	0.0654206	0.0654206	0.0337637
1639	methylation_cg04414912	93	0.088172	0.0903226	0.0337438
1640	mRNA_ENSG00000205726	99	0.0606061	0.0606061	0.0337072
1641	mRNA_ENSG00000189129	91	0.0659341	0.0659341	0.0337056
1642	mRNA_ENSG00000065534	106	0.0830189	0.0830189	0.033683
1643	methylation_cg12050175	100	0.07	0.07	0.0336584
1644	methylation_cg13928566	95	0.0694737	0.0694737	0.0336315
1645	methylation_cg26955845	100	0.064	0.064	0.0335849
1646	methylation_cg13607323	108	0.0648148	0.0648148	0.0335616
1647	methylation_cg23279503	112	0.0571429	0.0571429	0.0335577
1648	methylation_cg24809973	82	0.0634146	0.0634146	0.0335535
1649	mRNA_ENSG00000204136	106	0.0698113	0.0698113	0.0334808
1650	methylation_cg18597220	95	0.0673684	0.0673684	0.033475
1651	methylation_cg10649130	88	0.0681818	0.0681818	0.033474
1652	mRNA_ENSG00000164035	112	0.0660714	0.0660714	0.0334722
1653	methylation_cg25241320	110	0.0654545	0.0654545	0.0334632
1654	methylation_cg16985023	119	0.0638655	0.0638655	0.0333875
1655	methylation_cg23663547	103	0.0640777	0.0640777	0.0333333
1656	methylation_cg03017135	107	0.0635514	0.0635514	0.0333113
1657	mRNA_ENSG00000261742	92	0.280435	0.282609	0.0333041
1658	methylation_cg15540820	102	0.103922	0.103922	0.0332663
1659	methylation_cg03713668	90	0.0622222	0.0622222	0.0332512
1660	mRNA_ENSG00000153820	99	0.167677	0.167677	0.033228
1661	methylation_cg05851493	115	0.0765217	0.0765217	0.0332155
1662	mRNA_ENSG00000230373	105	0.0819048	0.0819048	0.0331416
1663	methylation_cg03353699	99	0.0626263	0.0626263	0.0331341
1664	mRNA_ENSG00000187730	105	0.0723809	0.0723809	0.0331075
1665	methylation_cg14851325	113	0.060177	0.060177	0.0330814
1666	methylation_cg08602528	89	0.0674157	0.0674157	0.0330593
1667	methylation_cg16067210	95	0.0673684	0.0694737	0.0330476
1668	methylation_cg10520543	84	0.0595238	0.0595238	0.0330386
1669	methylation_cg15427886	104	0.0596154	0.0596154	0.0329897
1670	mRNA_ENSG00000179921	90	0.0644444	0.0644444	0.0329815
1671	methylation_cg11324957	102	0.0803922	0.0803922	0.0329422
1672	methylation_cg26376245	88	0.0704545	0.0704545	0.0329296
1673	methylation_cg01699819	96	0.0770833	0.0791667	0.032923
1674	methylation_cg09581611	111	0.0720721	0.0720721	0.0329079
1675	methylation_cg11256214	79	0.0759494	0.0759494	0.0329064
1676	methylation_cg19865770	101	0.0693069	0.0693069	0.0328998
1677	methylation_cg12636785	98	0.0734694	0.0734694	0.0328913
1678	methylation_cg18796287	97	0.0659794	0.0659794	0.0328864
1679	methylation_cg23126152	91	0.0593407	0.0593407	0.0328728
1680	mRNA_ENSG00000115459	98	0.0693878	0.0714286	0.0328606
1681	mRNA_ENSG00000170145	105	0.0628571	0.0628571	0.0328514
1682	methylation_cg21811549	83	0.0674699	0.0674699	0.0328082
1683	methylation_cg23260554	102	0.0588235	0.0588235	0.0327808
1684	methylation_cg14143580	86	0.0604651	0.0604651	0.0327749
1685	methylation_cg04706044	112	0.0732143	0.0732143	0.0327747
1686	methylation_cg06029935	110	0.0581818	0.0581818	0.0327728
1687	methylation_cg09639931	100	0.066	0.066	0.032765
1688	mRNA_ENSG00000137463	100	0.078	0.078	0.0327619
1689	mRNA_ENSG00000120334	115	0.0626087	0.0626087	0.0327154
1690	methylation_cg20133191	98	0.0673469	0.0673469	0.0326497
1691	mRNA_ENSG00000124253	97	0.0680412	0.0701031	0.0325254
1692	methylation_cg03048372	93	0.101075	0.101075	0.0325175
1693	methylation_cg02853152	105	0.0780952	0.0780952	0.0324498
1694	methylation_cg15355015	96	0.0604167	0.0604167	0.0324156
1695	methylation_cg06381455	112	0.0642857	0.0642857	0.0323398
1696	methylation_cg21385052	84	0.0738095	0.0738095	0.0321212
1697	methylation_cg00396667	120	0.065	0.065	0.0321022
1698	methylation_cg09940188	105	0.0628571	0.0628571	0.0320986
1699	methylation_cg27153327	101	0.0613861	0.0633663	0.0320834
1700	methylation_cg24699719	90	0.08	0.08	0.0320608
1701	methylation_cg24554839	108	0.0648148	0.0648148	0.0320139
1702	methylation_cg08190858	89	0.0651685	0.0651685	0.0319873
1703	methylation_cg00366531	92	0.0586957	0.0586957	0.0319146
1704	mRNA_ENSG00000129596	85	0.0658824	0.0658824	0.0319058
1705	methylation_cg15707978	90	0.06	0.06	0.0318918
1706	methylation_cg15911153	98	0.0632653	0.0632653	0.0318307
1707	methylation_cg18426908	99	0.0707071	0.0707071	0.0318219
1708	methylation_cg11523799	93	0.0645161	0.0645161	0.0318203
1709	methylation_cg27155939	85	0.0611765	0.0611765	0.0318166
1710	methylation_cg13558754	103	0.0601942	0.0601942	0.0318056
1711	methylation_cg16086237	95	0.0610526	0.0610526	0.0317613
1712	methylation_cg21782813	87	0.0781609	0.0781609	0.0317382
1713	methylation_cg19250989	102	0.0666667	0.0666667	0.0317269
1714	methylation_cg24471254	99	0.0585859	0.0585859	0.0316978
1715	methylation_cg17295225	108	0.0777778	0.0777778	0.0316869
1716	methylation_cg01182430	100	0.07	0.07	0.0316518
1717	methylation_cg08367659	88	0.0590909	0.0590909	0.0316452
1718	methylation_cg08928494	97	0.0845361	0.0845361	0.0316439
1719	methylation_cg27527345	114	0.0719298	0.0719298	0.0316408
1720	methylation_cg08566882	114	0.0649123	0.0649123	0.0316268
1721	methylation_cg07883124	102	0.0588235	0.0588235	0.0315909
1722	methylation_cg11220950	111	0.0612613	0.0612613	0.0315758
1723	methylation_cg00091064	122	0.0557377	0.0557377	0.0315746
1724	methylation_cg07433178	107	0.0579439	0.0579439	0.0315423
1725	methylation_cg16110823	75	0.0613333	0.0613333	0.0314624
1726	methylation_cg09729387	103	0.0582524	0.0582524	0.0314523
1727	methylation_cg25429719	105	0.0647619	0.0647619	0.0314512
1728	methylation_cg14334441	120	0.07	0.07	0.0314242
1729	methylation_cg06772221	106	0.0622642	0.0622642	0.031399
1730	methylation_cg10101600	112	0.0625	0.0625	0.0313806
1731	methylation_cg07714812	116	0.0637931	0.0637931	0.0313603
1732	methylation_cg20168964	97	0.0618557	0.0618557	0.0313312
1733	methylation_cg19823138	90	0.0777778	0.0777778	0.0313146
1734	methylation_cg08913410	101	0.0554455	0.0554455	0.0312535
1735	methylation_cg04778012	126	0.0650794	0.0650794	0.0312296
1736	methylation_cg10645317	106	0.0622642	0.0622642	0.0312244
1737	methylation_cg24233679	86	0.0581395	0.0581395	0.0312155
1738	methylation_cg22147446	96	0.0708333	0.0708333	0.0311646
1739	methylation_cg05644223	100	0.058	0.058	0.0311624
1740	methylation_cg09626894	107	0.0579439	0.0579439	0.0311473
1741	methylation_cg24892966	100	0.076	0.076	0.0311441
1742	methylation_cg17450075	100	0.066	0.066	0.0311148
1743	mRNA_ENSG00000198774	111	0.0684685	0.0684685	0.0310487
1744	methylation_cg04275239	86	0.0581395	0.0581395	0.0310439
1745	mRNA_ENSG00000136960	96	0.0583333	0.0583333	0.0310026
1746	mRNA_ENSG00000143196	90	0.0577778	0.0577778	0.031
1747	methylation_cg24113409	99	0.0626263	0.0626263	0.0309908
1748	methylation_cg03520644	95	0.0568421	0.0568421	0.0309653
1749	methylation_cg04086239	91	0.0615385	0.0615385	0.0309113
1750	methylation_cg01386678	121	0.061157	0.061157	0.0309043
1751	methylation_cg07005067	101	0.0712871	0.0712871	0.0308704
1752	methylation_cg27390627	94	0.0659575	0.0659575	0.0308699
1753	methylation_cg05940452	99	0.0646465	0.0646465	0.0308642
1754	methylation_cg16573755	77	0.0701299	0.0701299	0.0308437
1755	methylation_cg25820728	97	0.0556701	0.057732	0.030756
1756	mRNA_ENSG00000130032	104	0.119231	0.119231	0.0307487
1757	methylation_cg08205443	105	0.0666667	0.0666667	0.0307359
1758	methylation_cg06365535	80	0.0625	0.065	0.030734
1759	methylation_cg10679156	85	0.0635294	0.0635294	0.0307315
1760	methylation_cg23556715	99	0.0585859	0.0585859	0.0307069
1761	methylation_cg01456609	113	0.0548673	0.0548673	0.0306854
1762	methylation_cg07105285	106	0.0584906	0.0584906	0.0306773
1763	methylation_cg17080882	95	0.0610526	0.0610526	0.0306572
1764	mRNA_ENSG00000108960	108	0.0592593	0.0592593	0.030635
1765	mRNA_ENSG00000151790	100	0.064	0.064	0.0306201
1766	methylation_cg15393022	106	0.0735849	0.0735849	0.0306098
1767	mRNA_ENSG00000171848	104	0.0576923	0.0576923	0.030586
1768	methylation_cg20935245	120	0.085	0.085	0.0305852
1769	methylation_cg06895946	97	0.0680412	0.0680412	0.0305458
1770	methylation_cg20672981	97	0.0556701	0.057732	0.0305278
1771	methylation_cg02336104	108	0.0611111	0.0611111	0.0305099
1772	methylation_cg01012445	109	0.0605505	0.0605505	0.0304293
1773	methylation_cg21504624	109	0.0623853	0.0623853	0.0304134
1774	methylation_cg16926102	105	0.0609524	0.0609524	0.0304128
1775	methylation_cg25978313	89	0.0876404	0.0876404	0.0304102
1776	methylation_cg01485790	98	0.0714286	0.0714286	0.0303885
1777	methylation_cg16199460	114	0.054386	0.054386	0.0303465
1778	methylation_cg26584034	105	0.0609524	0.0609524	0.0303271
1779	methylation_cg25763393	83	0.0698795	0.0698795	0.0303245
1780	methylation_cg07159686	84	0.0714286	0.0714286	0.0302964
1781	methylation_cg10287485	109	0.0605505	0.0605505	0.0302905
1782	mRNA_ENSG00000133116	110	0.0654545	0.0654545	0.0302809
1783	methylation_cg21069434	92	0.0673913	0.0673913	0.0302785
1784	methylation_cg23756238	106	0.0528302	0.0528302	0.0302552
1785	methylation_cg04271289	95	0.0568421	0.0568421	0.0302419
1786	methylation_cg20695203	88	0.0545455	0.0545455	0.0301999
1787	methylation_cg26589351	89	0.0606742	0.0606742	0.0301714
1788	methylation_cg07703756	108	0.0685185	0.0685185	0.0301616
1789	methylation_cg07151236	94	0.0553191	0.0553191	0.0301371
1790	methylation_cg03236627	100	0.056	0.056	0.0301251
1791	methylation_cg22953017	92	0.0586957	0.0586957	0.0301064
1792	methylation_cg04118306	109	0.0605505	0.0605505	0.0301016
1793	methylation_cg09709142	97	0.0721649	0.0721649	0.0300786
1794	methylation_cg22852840	105	0.0571429	0.0571429	0.0300308
1795	methylation_cg02832905	101	0.0594059	0.0594059	0.0300169
1796	mRNA_ENSG00000135046	90	0.0688889	0.0688889	0.0298483
1797	mRNA_ENSG00000137033	107	0.0616822	0.0616822	0.0298438
1798	methylation_cg24877616	82	0.0512195	0.0512195	0.0298118
1799	methylation_cg27441045	106	0.0660377	0.0660377	0.0298113
1800	methylation_cg13405226	106	0.0754717	0.0754717	0.0297833
1801	methylation_cg22921096	99	0.0565657	0.0565657	0.0297615
1802	methylation_cg13870520	119	0.0655462	0.0672269	0.0297465
1803	mRNA_ENSG00000160113	114	0.0596491	0.0596491	0.0297422
1804	methylation_cg03729251	107	0.0523364	0.0523364	0.0297017
1805	methylation_cg16705395	97	0.0639175	0.0639175	0.0296965
1806	methylation_cg10606127	112	0.0642857	0.0642857	0.0296839
1807	mRNA_ENSG00000010319	99	0.0585859	0.0606061	0.0296807
1808	methylation_cg14164262	85	0.0611765	0.0611765	0.0296233
1809	mRNA_ENSG00000164007	102	0.0843137	0.0862745	0.0296225
1810	mRNA_ENSG00000157150	97	0.057732	0.057732	0.029612
1811	mRNA_ENSG00000155886	92	0.236957	0.236957	0.0296021
1812	methylation_cg07332769	95	0.0652632	0.0652632	0.0295872
1813	methylation_cg23910340	100	0.066	0.066	0.029579
1814	methylation_cg16997364	111	0.0576577	0.0576577	0.0295559
1815	methylation_cg26639076	81	0.054321	0.054321	0.0295274
1816	methylation_cg20701457	103	0.0621359	0.0621359	0.0295104
1817	methylation_cg19419246	96	0.0604167	0.0604167	0.0294799
1818	mRNA_ENSG00000101294	117	0.0632479	0.0632479	0.0294164
1819	methylation_cg14780466	99	0.0606061	0.0606061	0.0294044
1820	methylation_cg24141382	98	0.0571429	0.0571429	0.0294017
1821	methylation_cg22079102	93	0.0903226	0.0903226	0.0293603
1822	methylation_cg25640096	91	0.0571429	0.0571429	0.0293303
1823	methylation_cg13393793	109	0.0770642	0.0770642	0.0292836
1824	methylation_cg20245515	97	0.0659794	0.0659794	0.0292723
1825	methylation_cg23259813	100	0.064	0.064	0.0292398
1826	methylation_cg04724866	95	0.071579	0.071579	0.0292297
1827	methylation_cg12196406	92	0.0586957	0.0608696	0.0292279
1828	methylation_cg26678765	80	0.06	0.06	0.029219
1829	methylation_cg14236443	79	0.0607595	0.0607595	0.0292149
1830	methylation_cg15690379	101	0.0633663	0.0633663	0.0291498
1831	methylation_cg08005208	101	0.0554455	0.0554455	0.0291334
1832	methylation_cg11051022	114	0.0649123	0.0649123	0.0290616
1833	mRNA_ENSG00000182916	103	0.0718447	0.0718447	0.0290145
1834	methylation_cg24599434	102	0.0823529	0.0823529	0.0289833
1835	methylation_cg13802013	93	0.0537634	0.0537634	0.0289833
1836	methylation_cg06875179	91	0.0593407	0.0593407	0.0289515
1837	methylation_cg05016408	118	0.0745763	0.0762712	0.0289491
1838	methylation_cg08555866	106	0.054717	0.054717	0.0289481
1839	methylation_cg08977536	112	0.0553571	0.0553571	0.0289038
1840	methylation_cg17858500	103	0.0543689	0.0543689	0.0288416
1841	mRNA_ENSG00000180332	94	0.148936	0.148936	0.0288414
1842	mRNA_ENSG00000111206	101	0.0534653	0.0534653	0.0288029
1843	mRNA_ENSG00000249751	80	0.055	0.055	0.0287206
1844	methylation_cg01539484	97	0.0659794	0.0659794	0.028708
1845	methylation_cg12618806	96	0.0791667	0.0791667	0.0286894
1846	methylation_cg26180469	111	0.0666667	0.0666667	0.0286538
1847	methylation_cg16185834	109	0.0587156	0.0587156	0.0286279
1848	methylation_cg22782873	90	0.0711111	0.0711111	0.0286072
1849	methylation_cg17380238	84	0.052381	0.052381	0.028603
1850	methylation_cg21557724	100	0.056	0.056	0.0285964
1851	methylation_cg13406593	106	0.0622642	0.0622642	0.028591
1852	methylation_cg18114463	96	0.0666667	0.0666667	0.0285726
1853	methylation_cg21785832	112	0.0571429	0.0571429	0.0285638
1854	mRNA_ENSG00000092964	94	0.0531915	0.0531915	0.0285095
1855	methylation_cg23821145	98	0.055102	0.055102	0.0285068
1856	methylation_cg23702848	104	0.0557692	0.0557692	0.028493
1857	methylation_cg20785796	106	0.0641509	0.0641509	0.0284766
1858	mRNA_ENSG00000166947	103	0.0990291	0.102913	0.0284226
1859	methylation_cg26959247	111	0.0666667	0.0666667	0.0284138
1860	methylation_cg06611426	96	0.0520833	0.0520833	0.028389
1861	methylation_cg14823851	97	0.0556701	0.0556701	0.0283702
1862	methylation_cg26996201	100	0.094	0.094	0.0283464
1863	methylation_cg13557373	95	0.0652632	0.0652632	0.0283323
1864	methylation_cg16616467	105	0.0609524	0.0609524	0.0283244
1865	methylation_cg15513743	121	0.0595041	0.0595041	0.0282395
1866	methylation_cg17715641	104	0.0538462	0.0538462	0.0282292
1867	methylation_cg09765089	108	0.0703704	0.0703704	0.028226
1868	methylation_cg13294849	103	0.0640777	0.0640777	0.028223
1869	methylation_cg15132565	100	0.068	0.07	0.028222
1870	methylation_cg07557903	108	0.0740741	0.0740741	0.0282211
1871	methylation_cg04535391	71	0.084507	0.084507	0.0282197
1872	mRNA_ENSG00000115705	105	0.0685714	0.0685714	0.0281741
1873	mRNA_ENSG00000122952	107	0.0523364	0.0523364	0.0281287
1874	methylation_ch.6.2925136R	81	0.054321	0.054321	0.0280987
1875	methylation_cg12635790	114	0.0526316	0.0526316	0.0280952
1876	methylation_cg10072309	118	0.061017	0.061017	0.0280841
1877	methylation_cg04518304	98	0.0591837	0.0591837	0.0280812
1878	methylation_cg05818394	88	0.0704545	0.0704545	0.0280784
1879	methylation_cg07267550	109	0.0568807	0.0568807	0.0280765
1880	methylation_cg12561125	103	0.0524272	0.0524272	0.0280483
1881	methylation_cg13350173	126	0.0587302	0.0587302	0.0280327
1882	mRNA_ENSG00000183378	105	0.15619	0.15619	0.0280217
1883	methylation_cg11035100	92	0.0652174	0.0652174	0.0279999
1884	methylation_cg14575739	108	0.0592593	0.0592593	0.0279914
1885	methylation_ch.8.128185533F	89	0.0561798	0.0561798	0.0279822
1886	methylation_cg00833822	100	0.058	0.058	0.0279791
1887	mRNA_ENSG00000185010	95	0.0526316	0.0526316	0.0279697
1888	mRNA_NCBI_ID_8475	114	0.054386	0.054386	0.0278737
1889	methylation_cg12892506	99	0.0707071	0.0707071	0.0278479
1890	methylation_cg10608596	93	0.0580645	0.0580645	0.0278233
1891	methylation_cg04276536	96	0.0770833	0.0770833	0.0278109
1892	methylation_cg06605704	99	0.0484848	0.0484848	0.0278099
1893	methylation_cg04058752	101	0.0534653	0.0534653	0.027791
1894	mRNA_ENSG00000131386	111	0.0486486	0.0486486	0.0277819
1895	methylation_cg27080986	98	0.055102	0.055102	0.0277788
1896	methylation_cg01812599	102	0.0509804	0.0509804	0.0277619
1897	methylation_cg05680240	96	0.05625	0.05625	0.0277511
1898	methylation_cg18567268	113	0.0637168	0.0637168	0.0277399
1899	methylation_cg12313892	113	0.0566372	0.0566372	0.027733
1900	methylation_cg17808635	91	0.0725275	0.0725275	0.0277253
1901	mRNA_ENSG00000184432	103	0.0601942	0.0601942	0.0277039
1902	methylation_cg10967176	87	0.0574713	0.0574713	0.0276994
1903	methylation_cg00181834	92	0.0717391	0.0717391	0.0276929
1904	methylation_cg23020514	97	0.0639175	0.0639175	0.0276008
1905	mRNA_ENSG00000148773	107	0.0523364	0.0523364	0.0275792
1906	mRNA_ENSG00000143543	106	0.0698113	0.0698113	0.0275768
1907	methylation_cg10011746	83	0.060241	0.060241	0.0275729
1908	methylation_cg11152825	109	0.0587156	0.0587156	0.0275364
1909	methylation_cg15708405	89	0.0516854	0.0516854	0.0274782
1910	methylation_cg07240873	88	0.0590909	0.0590909	0.0274671
1911	methylation_cg11394785	87	0.0597701	0.0597701	0.0274414
1912	methylation_cg26159860	90	0.0488889	0.0488889	0.0274152
1913	methylation_cg01447828	112	0.0535714	0.0535714	0.0274096
1914	methylation_cg09212803	87	0.0505747	0.0505747	0.0273742
1915	methylation_cg22645062	81	0.0493827	0.0493827	0.0273239
1916	methylation_cg11706835	93	0.0537634	0.0537634	0.0273156
1917	methylation_cg13557031	96	0.0708333	0.0708333	0.0272876
1918	methylation_cg18343437	113	0.0637168	0.0637168	0.027283
1919	methylation_cg15936375	118	0.061017	0.061017	0.0272802
1920	methylation_cg15513708	99	0.0565657	0.0565657	0.0272765
1921	methylation_cg13594869	105	0.0590476	0.0590476	0.0272741
1922	methylation_cg07160992	104	0.0634615	0.0634615	0.0272648
1923	methylation_cg17254701	102	0.0627451	0.0627451	0.027227
1924	methylation_cg07818949	98	0.0612245	0.0612245	0.0272134
1925	methylation_cg13159388	107	0.0560748	0.0560748	0.0270687
1926	methylation_cg24637044	118	0.0491525	0.0491525	0.0270591
1927	mRNA_ENSG00000018625	94	0.0595745	0.0595745	0.0270462
1928	methylation_cg22186315	97	0.0536082	0.0536082	0.0270448
1929	methylation_cg10592926	112	0.0553571	0.0553571	0.027029
1930	methylation_cg15645660	92	0.0478261	0.0478261	0.0270148
1931	mRNA_ENSG00000181778	88	0.0772727	0.0772727	0.0269923
1932	methylation_cg03509898	100	0.062	0.062	0.0269427
1933	methylation_cg17288288	80	0.055	0.055	0.0269352
1934	methylation_cg05638250	103	0.0524272	0.0524272	0.0269216
1935	mRNA_ENSG00000065618	100	0.076	0.076	0.026914
1936	methylation_cg26341453	109	0.0623853	0.0623853	0.0269077
1937	methylation_cg00192819	104	0.0538462	0.0538462	0.0268977
1938	methylation_cg19802138	112	0.0553571	0.0553571	0.0268837
1939	methylation_cg24411961	100	0.056	0.062	0.0268063
1940	methylation_cg15154229	103	0.0718447	0.0718447	0.0268054
1941	mRNA_ENSG00000056678	91	0.0483517	0.0483517	0.0268033
1942	methylation_cg13486805	107	0.0654206	0.0654206	0.0268004

## Sheet: mcfs_miRNA
position	attribute	projections	classifiers	nodes	RI
1	miRNA_hsa_mir_139	114	0.961403	1.07018	0.564197
2	miRNA_hsa_mir_10b	105	0.950476	1.00762	0.476656
3	miRNA_hsa_mir_21	99	0.933333	0.953535	0.470746
4	miRNA_hsa_mir_183	113	0.900885	0.946903	0.446715
5	miRNA_hsa_mir_145	84	0.85	0.947619	0.371992
6	miRNA_hsa_mir_99a	101	0.825743	0.922772	0.340787
7	miRNA_hsa_mir_182	98	0.804082	0.855102	0.310603
8	miRNA_hsa_mir_96	101	0.813861	0.908911	0.3098
9	miRNA_hsa_mir_486	107	0.753271	0.848598	0.250946
10	miRNA_hsa_mir_141	97	0.719588	0.793814	0.24825
11	miRNA_hsa_mir_140	104	0.828846	0.882692	0.233422
12	miRNA_hsa_mir_204	97	0.719588	0.808247	0.22679
13	miRNA_hsa_let_7c	92	0.723913	0.813044	0.213146
14	miRNA_hsa_mir_125b_2	98	0.755102	0.863265	0.207453
15	miRNA_hsa_mir_200a	92	0.732609	0.784783	0.194764
16	miRNA_hsa_mir_592	93	0.754839	0.823656	0.187029
17	miRNA_hsa_mir_584	91	0.753846	0.826374	0.169422
18	miRNA_hsa_mir_100	97	0.659794	0.727835	0.167228
19	miRNA_hsa_mir_144	101	0.693069	0.79802	0.156834
20	miRNA_hsa_mir_429	109	0.627523	0.724771	0.154913
21	miRNA_hsa_mir_125b_1	112	0.667857	0.758929	0.154441
22	miRNA_hsa_mir_451	87	0.655172	0.774713	0.153743
23	miRNA_hsa_mir_200c	107	0.6	0.672897	0.125403
24	miRNA_hsa_mir_383	90	0.548889	0.584444	0.111588
25	miRNA_hsa_mir_378c	107	0.564486	0.665421	0.100018
26	miRNA_hsa_mir_195	103	0.553398	0.621359	0.0927299
27	miRNA_hsa_mir_335	104	0.525	0.575	0.092345
28	miRNA_hsa_mir_1258	104	0.476923	0.523077	0.0873373
29	miRNA_hsa_mir_551b	116	0.367241	0.4	0.0845253
30	miRNA_hsa_mir_200b	108	0.5	0.548148	0.0793572
31	miRNA_hsa_mir_3612	101	0.336634	0.346535	0.0784314
32	miRNA_hsa_mir_148b	103	0.533981	0.621359	0.0761597
33	miRNA_hsa_mir_101_2	90	0.528889	0.593333	0.0754934
34	miRNA_hsa_mir_337	99	0.519192	0.575758	0.0753425
35	miRNA_hsa_mir_133a_1	114	0.510526	0.554386	0.0750116
36	miRNA_hsa_mir_92b	79	0.541772	0.602532	0.0735511
37	miRNA_hsa_mir_381	85	0.44	0.477647	0.0719633
38	miRNA_hsa_mir_378	97	0.42268	0.45567	0.0715951
39	miRNA_hsa_mir_3610	114	0.552632	0.603509	0.0690364
40	miRNA_hsa_mir_1301	99	0.509091	0.587879	0.0662718
41	miRNA_hsa_mir_193a	96	0.472917	0.522917	0.0656721
42	miRNA_hsa_mir_3199_2	94	0.476596	0.512766	0.0650138
43	miRNA_hsa_mir_760	94	0.491489	0.531915	0.0629992
44	miRNA_hsa_mir_128_2	94	0.47234	0.510638	0.0538768
45	miRNA_hsa_mir_181b_1	101	0.477228	0.506931	0.0517541
46	miRNA_hsa_mir_495	87	0.473563	0.526437	0.0515575
47	miRNA_hsa_mir_1247	106	0.392453	0.416981	0.0508042
48	miRNA_hsa_mir_379	91	0.441758	0.481319	0.0505714
49	miRNA_hsa_mir_3677	108	0.409259	0.451852	0.0494342
50	miRNA_hsa_mir_190b	103	0.471845	0.504854	0.0492334
51	miRNA_hsa_mir_15b	97	0.286598	0.296907	0.0490705
52	miRNA_hsa_mir_452	93	0.43871	0.483871	0.0480224
53	miRNA_hsa_mir_3199_1	113	0.453097	0.488496	0.0468176
54	miRNA_hsa_mir_22	107	0.271028	0.282243	0.0454734
55	miRNA_hsa_mir_196a_1	113	0.476106	0.534513	0.0451816
56	miRNA_hsa_mir_665	95	0.423158	0.471579	0.0437481
57	miRNA_hsa_mir_493	112	0.396429	0.435714	0.0419226
58	miRNA_hsa_mir_192	108	0.4	0.42037	0.0413377
59	miRNA_hsa_mir_511_1	104	0.363462	0.398077	0.0402597
60	miRNA_hsa_mir_33b	108	0.392593	0.433333	0.0387357
61	miRNA_hsa_mir_365_1	95	0.378947	0.410526	0.0380037
62	miRNA_hsa_mir_1468	91	0.41978	0.443956	0.037968
63	miRNA_hsa_mir_28	104	0.442308	0.469231	0.0376965
64	miRNA_hsa_mir_511_2	93	0.322581	0.341936	0.0338963
65	miRNA_hsa_mir_497	78	0.353846	0.410256	0.0334159
66	miRNA_hsa_mir_210	95	0.326316	0.36	0.0329694
67	miRNA_hsa_mir_937	102	0.376471	0.415686	0.0327894
68	miRNA_hsa_mir_365_2	86	0.362791	0.402326	0.032579
69	miRNA_hsa_mir_128_1	123	0.36748	0.404878	0.0322505
70	miRNA_hsa_mir_342	104	0.378846	0.413462	0.0307997
71	miRNA_hsa_mir_126	104	0.278846	0.323077	0.0306038
72	miRNA_hsa_mir_1_2	88	0.322727	0.35	0.0295914
73	miRNA_hsa_mir_130a	83	0.344578	0.380723	0.0270097
74	miRNA_hsa_mir_483	100	0.278	0.296	0.0269605
75	miRNA_hsa_mir_142	89	0.321348	0.350562	0.0267317
76	miRNA_hsa_mir_377	100	0.264	0.288	0.0264876
77	miRNA_hsa_mir_301b	96	0.352083	0.36875	0.0262497
78	miRNA_hsa_mir_218_2	108	0.266667	0.298148	0.0260662
79	miRNA_hsa_mir_130b	104	0.292308	0.330769	0.0259768
80	miRNA_hsa_mir_671	106	0.307547	0.326415	0.025085
81	miRNA_hsa_mir_340	82	0.312195	0.343902	0.0245222
82	miRNA_hsa_mir_32	87	0.296552	0.31954	0.0236984
83	miRNA_hsa_mir_143	96	0.264583	0.283333	0.0232447
84	miRNA_hsa_mir_891a	82	0.219512	0.226829	0.022197
85	miRNA_hsa_mir_454	99	0.260606	0.290909	0.0216103
86	miRNA_hsa_mir_331	101	0.263366	0.310891	0.0212002
87	miRNA_hsa_mir_770	88	0.240909	0.240909	0.0211225
88	miRNA_hsa_mir_10a	112	0.292857	0.3125	0.0210604
89	miRNA_hsa_mir_224	120	0.278333	0.293333	0.0202748
90	miRNA_hsa_mir_184	110	0.332727	0.36	0.0194154
91	miRNA_hsa_mir_215	93	0.212903	0.230108	0.0192734
92	miRNA_hsa_mir_3127	110	0.26	0.285455	0.0192721
93	miRNA_hsa_mir_432	89	0.220225	0.242697	0.0188977
94	miRNA_hsa_mir_329_1	116	0.198276	0.215517	0.0186912
95	miRNA_hsa_mir_676	105	0.266667	0.285714	0.0186109
96	miRNA_hsa_mir_488	107	0.278505	0.295327	0.0184406
97	miRNA_hsa_mir_191	85	0.237647	0.256471	0.0182221
98	miRNA_hsa_mir_211	113	0.184071	0.19292	0.0180713
99	miRNA_hsa_mir_296	96	0.26875	0.291667	0.0177989
100	miRNA_hsa_mir_98	93	0.277419	0.307527	0.017654
101	miRNA_hsa_mir_376c	81	0.232099	0.259259	0.0176336
102	miRNA_hsa_mir_155	99	0.256566	0.288889	0.0175838
103	miRNA_hsa_mir_3150	89	0.265169	0.267416	0.0173712
104	miRNA_hsa_mir_299	110	0.236364	0.26	0.0171084
105	miRNA_hsa_mir_375	115	0.234783	0.252174	0.0170308

## Sheet: mcfs_mRNA
position	attribute	projections	classifiers	nodes	RI	HGNC
1	mRNA_ENSG00000123500	103	0.926214	0.928155	0.718042	COL10A1
2	mRNA_ENSG00000154736	99	0.888889	0.890909	0.689402	ADAMTS5
3	mRNA_ENSG00000187824	116	0.908621	0.910345	0.684751	TMEM220
4	mRNA_ENSG00000099953	101	0.821782	0.825743	0.584747	MMP11
5	mRNA_ENSG00000137727	104	0.823077	0.830769	0.580464	ARHGAP20
6	mRNA_ENSG00000162407	120	0.795	0.8	0.559088	PLPP3
7	mRNA_ENSG00000168497	98	0.793878	0.793878	0.558434	CAVIN2
8	mRNA_ENSG00000155970	110	0.76	0.76	0.517701	MICU3
9	mRNA_ENSG00000161649	105	0.725714	0.725714	0.503235	CD300LG
10	mRNA_ENSG00000196549	98	0.728571	0.728571	0.491853	MME
11	mRNA_NCBI_ID_286367	91	0.714286	0.714286	0.477252
12	mRNA_ENSG00000134121	88	0.711364	0.711364	0.474274
13	mRNA_ENSG00000124440	102	0.7	0.701961	0.464978
14	mRNA_ENSG00000138640	108	0.694444	0.694444	0.464442
15	mRNA_ENSG00000165197	130	0.696923	0.703077	0.464116
16	mRNA_ENSG00000266964	89	0.678652	0.685393	0.454322
17	mRNA_ENSG00000077157	105	0.685714	0.685714	0.439211
18	mRNA_ENSG00000165072	100	0.682	0.682	0.43535
19	mRNA_ENSG00000114698	109	0.611009	0.616514	0.407969
20	mRNA_ENSG00000165810	98	0.62449	0.626531	0.401021
21	mRNA_ENSG00000099260	87	0.618391	0.625287	0.394692
22	mRNA_ENSG00000136158	99	0.610101	0.612121	0.393162
23	mRNA_ENSG00000177363	89	0.611236	0.61573	0.392447
24	mRNA_ENSG00000011523	120	0.603333	0.606667	0.388105
25	mRNA_ENSG00000094963	110	0.596364	0.598182	0.385632
26	mRNA_ENSG00000149090	108	0.611111	0.612963	0.384577
27	mRNA_ENSG00000101955	96	0.591667	0.595833	0.383067
28	mRNA_ENSG00000105974	88	0.581818	0.586364	0.377857
29	mRNA_ENSG00000197576	113	0.60177	0.60177	0.369929
30	mRNA_ENSG00000133800	87	0.581609	0.581609	0.361282
31	mRNA_ENSG00000205221	101	0.556436	0.556436	0.358885
32	mRNA_ENSG00000163239	92	0.571739	0.571739	0.356432
33	mRNA_ENSG00000198478	93	0.565591	0.565591	0.354887
34	mRNA_ENSG00000145777	96	0.59375	0.6	0.351233
35	mRNA_ENSG00000154240	86	0.553488	0.560465	0.348104
36	mRNA_ENSG00000081377	107	0.564486	0.568224	0.347262
37	mRNA_ENSG00000102100	101	0.550495	0.552475	0.343844
38	mRNA_ENSG00000169744	103	0.532039	0.532039	0.335146
39	mRNA_ENSG00000154263	97	0.529897	0.529897	0.326893
40	mRNA_ENSG00000169241	99	0.523232	0.523232	0.312614
41	mRNA_ENSG00000167434	104	0.553846	0.557692	0.308261
42	mRNA_ENSG00000091704	99	0.553535	0.561616	0.296823
43	mRNA_ENSG00000132561	120	0.515	0.515	0.289655
44	mRNA_ENSG00000214338	97	0.490722	0.490722	0.288758
45	mRNA_ENSG00000236333	96	0.491667	0.497917	0.28607
46	mRNA_ENSG00000167779	100	0.478	0.482	0.284593
47	mRNA_ENSG00000163431	100	0.502	0.504	0.28413
48	mRNA_ENSG00000165028	91	0.476923	0.481319	0.282803
49	mRNA_ENSG00000154258	111	0.45045	0.452252	0.281235
50	mRNA_ENSG00000265972	88	0.459091	0.468182	0.277839
51	mRNA_ENSG00000215386	102	0.492157	0.492157	0.276826
52	mRNA_ENSG00000078596	112	0.476786	0.478571	0.271368
53	mRNA_ENSG00000170509	82	0.458537	0.460976	0.27119
54	mRNA_ENSG00000224958	102	0.494118	0.496078	0.270607
55	mRNA_ENSG00000101605	101	0.439604	0.439604	0.265481
56	mRNA_ENSG00000113594	96	0.458333	0.464583	0.263743
57	mRNA_ENSG00000189134	81	0.432099	0.432099	0.262409
58	mRNA_ENSG00000145708	109	0.433028	0.434862	0.261472
59	mRNA_ENSG00000149124	112	0.444643	0.446429	0.257307
60	mRNA_ENSG00000108924	93	0.449462	0.449462	0.248882
61	mRNA_ENSG00000189367	97	0.428866	0.428866	0.243153
62	mRNA_ENSG00000124615	104	0.4	0.405769	0.242325
63	mRNA_ENSG00000106004	115	0.455652	0.455652	0.242031
64	mRNA_ENSG00000166960	75	0.392	0.394667	0.23956
65	mRNA_ENSG00000168079	97	0.428866	0.428866	0.238962
66	mRNA_ENSG00000137960	103	0.4	0.4	0.237836
67	mRNA_ENSG00000177098	112	0.428571	0.432143	0.235044
68	mRNA_ENSG00000198947	101	0.451485	0.453465	0.23485
69	mRNA_ENSG00000166292	108	0.37963	0.37963	0.233407
70	mRNA_ENSG00000123243	86	0.390698	0.390698	0.232524
71	mRNA_ENSG00000077616	86	0.376744	0.37907	0.229181
72	mRNA_ENSG00000025423	85	0.428235	0.428235	0.216412
73	mRNA_ENSG00000164330	86	0.374419	0.374419	0.216012
74	mRNA_ENSG00000105971	114	0.345614	0.349123	0.20568
75	mRNA_ENSG00000158966	112	0.398214	0.398214	0.203632
76	mRNA_ENSG00000163827	106	0.364151	0.366038	0.201506
77	mRNA_ENSG00000163513	120	0.333333	0.335	0.200968
78	mRNA_ENSG00000117650	107	0.353271	0.353271	0.199014
79	mRNA_ENSG00000109686	118	0.349153	0.355932	0.198719
80	mRNA_ENSG00000119771	89	0.402247	0.406742	0.195863
81	mRNA_ENSG00000152492	101	0.330693	0.332673	0.192113
82	mRNA_ENSG00000095637	105	0.31619	0.31619	0.191931
83	mRNA_ENSG00000123612	84	0.32619	0.32619	0.190547
84	mRNA_ENSG00000137745	105	0.344762	0.344762	0.19013
85	mRNA_ENSG00000172901	88	0.327273	0.334091	0.183531
86	mRNA_ENSG00000087586	103	0.333981	0.333981	0.183004
87	mRNA_ENSG00000165124	109	0.317431	0.319266	0.18288
88	mRNA_ENSG00000180914	106	0.379245	0.381132	0.179659
89	mRNA_ENSG00000165410	102	0.315686	0.317647	0.178331
90	mRNA_ENSG00000168477	111	0.318919	0.318919	0.177826
91	mRNA_ENSG00000079308	116	0.327586	0.327586	0.174154
92	mRNA_ENSG00000101938	101	0.29703	0.29703	0.171961
93	mRNA_ENSG00000072163	119	0.334454	0.337815	0.171471
94	mRNA_ENSG00000183010	94	0.302128	0.302128	0.171033
95	mRNA_ENSG00000186642	93	0.309677	0.309677	0.170422
96	mRNA_ENSG00000117724	90	0.304444	0.306667	0.170216
97	mRNA_ENSG00000108381	110	0.301818	0.310909	0.169883
98	mRNA_ENSG00000143228	102	0.323529	0.323529	0.168387
99	mRNA_ENSG00000115306	93	0.316129	0.31828	0.166519
100	mRNA_ENSG00000183856	104	0.301923	0.301923	0.166474
101	mRNA_ENSG00000127564	94	0.297872	0.297872	0.165209
102	mRNA_ENSG00000079462	95	0.288421	0.292632	0.163622
103	mRNA_ENSG00000179796	98	0.442857	0.444898	0.163327
104	mRNA_ENSG00000133392	93	0.339785	0.344086	0.162626
105	mRNA_ENSG00000181092	88	0.275	0.275	0.158897
106	mRNA_ENSG00000154721	111	0.300901	0.304505	0.157927
107	mRNA_ENSG00000150907	90	0.275556	0.282222	0.157341
108	mRNA_ENSG00000166819	103	0.266019	0.266019	0.15673
109	mRNA_ENSG00000249669	116	0.358621	0.360345	0.156341
110	mRNA_ENSG00000149451	97	0.294845	0.296907	0.156247
111	mRNA_ENSG00000137070	102	0.337255	0.337255	0.156148
112	mRNA_ENSG00000137225	93	0.337634	0.339785	0.155751
113	mRNA_ENSG00000197894	97	0.313402	0.313402	0.1544
114	mRNA_ENSG00000166265	76	0.292105	0.292105	0.153799
115	mRNA_ENSG00000119927	111	0.268468	0.272072	0.152136
116	mRNA_ENSG00000185432	101	0.275247	0.275247	0.151176
117	mRNA_ENSG00000077152	117	0.280342	0.280342	0.15043
118	mRNA_ENSG00000148053	104	0.309615	0.311538	0.150343
119	mRNA_ENSG00000068976	96	0.285417	0.2875	0.149577
120	mRNA_ENSG00000188828	90	0.384444	0.388889	0.148607
121	mRNA_ENSG00000103647	92	0.282609	0.284783	0.147744
122	mRNA_ENSG00000134962	79	0.265823	0.270886	0.147625
123	mRNA_ENSG00000120049	110	0.26	0.265455	0.147424
124	mRNA_ENSG00000007314	90	0.288889	0.288889	0.147208
125	mRNA_ENSG00000196616	82	0.260976	0.260976	0.146038
126	mRNA_ENSG00000143549	99	0.319192	0.321212	0.144784
127	mRNA_ENSG00000277494	91	0.274725	0.274725	0.14242
128	mRNA_ENSG00000086717	86	0.260465	0.262791	0.141469
129	mRNA_NCBI_ID_79686	87	0.250575	0.252874	0.141447
130	mRNA_ENSG00000090889	83	0.26747	0.26747	0.140104
131	mRNA_ENSG00000174059	109	0.255046	0.256881	0.139541
132	mRNA_ENSG00000022267	113	0.251327	0.253097	0.139279
133	mRNA_ENSG00000004776	104	0.236538	0.238462	0.130393
134	mRNA_ENSG00000067113	121	0.229752	0.229752	0.128929
135	mRNA_ENSG00000034971	91	0.257143	0.268132	0.12751
136	mRNA_ENSG00000135127	92	0.280435	0.282609	0.127194
137	mRNA_ENSG00000175305	120	0.241667	0.243333	0.127052
138	mRNA_ENSG00000169418	87	0.23908	0.23908	0.126822
139	mRNA_ENSG00000165269	84	0.247619	0.254762	0.126813
140	mRNA_ENSG00000248144	95	0.231579	0.231579	0.125258
141	mRNA_ENSG00000181234	88	0.25	0.25	0.124415
142	mRNA_ENSG00000183629	90	0.244444	0.246667	0.124222
143	mRNA_ENSG00000102010	117	0.223932	0.22735	0.122198
144	mRNA_ENSG00000163815	90	0.235556	0.24	0.121721
145	mRNA_ENSG00000122641	85	0.275294	0.275294	0.120666
146	mRNA_ENSG00000113578	100	0.266	0.268	0.119829
147	mRNA_ENSG00000183549	102	0.22549	0.227451	0.119329
148	mRNA_ENSG00000175445	108	0.214815	0.216667	0.118135
149	mRNA_ENSG00000029559	121	0.304132	0.305785	0.116301
150	mRNA_ENSG00000065325	102	0.239216	0.243137	0.116085
151	mRNA_ENSG00000197416	110	0.243636	0.249091	0.116017
152	mRNA_ENSG00000146006	97	0.270103	0.274227	0.115679
153	mRNA_ENSG00000011021	101	0.237624	0.237624	0.115411
154	mRNA_ENSG00000181984	96	0.245833	0.245833	0.115378
155	mRNA_ENSG00000076382	90	0.217778	0.22	0.114409
156	mRNA_ENSG00000076067	93	0.251613	0.251613	0.113855
157	mRNA_ENSG00000131747	81	0.224691	0.224691	0.113362
158	mRNA_ENSG00000101349	86	0.334884	0.339535	0.113218
159	mRNA_ENSG00000144230	109	0.258716	0.258716	0.112626
160	mRNA_ENSG00000056998	115	0.196522	0.198261	0.112379
161	mRNA_ENSG00000169258	98	0.240816	0.240816	0.112215
162	mRNA_ENSG00000170262	112	0.2125	0.214286	0.111622
163	mRNA_ENSG00000167588	105	0.205714	0.205714	0.111577
164	mRNA_ENSG00000136014	101	0.287129	0.287129	0.111488
165	mRNA_ENSG00000185182	103	0.264078	0.266019	0.111394
166	mRNA_ENSG00000113580	93	0.215054	0.215054	0.110946
167	mRNA_ENSG00000134375	102	0.235294	0.237255	0.11062
168	mRNA_ENSG00000156298	95	0.202105	0.202105	0.108756
169	mRNA_ENSG00000180509	91	0.281319	0.281319	0.108743
170	mRNA_ENSG00000138180	102	0.211765	0.213725	0.108454
171	mRNA_ENSG00000174697	124	0.204839	0.206452	0.107555
172	mRNA_ENSG00000101883	94	0.268085	0.270213	0.107492
173	mRNA_ENSG00000165474	101	0.227723	0.229703	0.106571
174	mRNA_ENSG00000187288	103	0.194175	0.194175	0.105657
175	mRNA_ENSG00000113648	83	0.195181	0.195181	0.105506
176	mRNA_ENSG00000150938	93	0.206452	0.206452	0.105193
177	mRNA_ENSG00000134690	97	0.195876	0.195876	0.104634
178	mRNA_ENSG00000169252	86	0.202326	0.202326	0.104167
179	mRNA_ENSG00000130176	100	0.238	0.238	0.103919
180	mRNA_ENSG00000175063	111	0.214414	0.216216	0.103917
181	mRNA_ENSG00000141338	119	0.178151	0.181513	0.10386
182	mRNA_ENSG00000139151	87	0.374713	0.37931	0.103058
183	mRNA_ENSG00000198932	86	0.25814	0.260465	0.102947
184	mRNA_ENSG00000122591	106	0.256604	0.256604	0.102695
185	mRNA_ENSG00000119147	106	0.283019	0.283019	0.101848
186	mRNA_ENSG00000011426	92	0.202174	0.202174	0.101134
187	mRNA_ENSG00000107562	78	0.189744	0.189744	0.100309
188	mRNA_ENSG00000168874	85	0.2	0.202353	0.0999146
189	mRNA_ENSG00000276409	93	0.187097	0.187097	0.0997706
190	mRNA_ENSG00000180354	108	0.183333	0.185185	0.0993583
191	mRNA_ENSG00000180660	99	0.212121	0.214141	0.0992267
192	mRNA_ENSG00000088325	110	0.187273	0.187273	0.0988171
193	mRNA_ENSG00000111404	109	0.222018	0.223853	0.0984855
194	mRNA_ENSG00000115593	124	0.308065	0.308065	0.0981381
195	mRNA_ENSG00000275688	108	0.17963	0.17963	0.0976603
196	mRNA_ENSG00000167641	106	0.20566	0.20566	0.0974823
197	mRNA_ENSG00000137878	114	0.187719	0.187719	0.0972704
198	mRNA_ENSG00000136160	96	0.191667	0.191667	0.0960872
199	mRNA_ENSG00000116711	105	0.241905	0.241905	0.095204
200	mRNA_ENSG00000169607	88	0.177273	0.177273	0.0950743
201	mRNA_ENSG00000154262	97	0.173196	0.175258	0.0949411
202	mRNA_ENSG00000135917	91	0.173626	0.175824	0.0949071
203	mRNA_ENSG00000137804	97	0.206186	0.210309	0.0947347
204	mRNA_ENSG00000186466	91	0.195604	0.2	0.0944364
205	mRNA_ENSG00000152465	92	0.228261	0.228261	0.093991
206	mRNA_ENSG00000198885	108	0.253704	0.253704	0.0928157
207	mRNA_ENSG00000203805	87	0.22069	0.222989	0.0927994
208	mRNA_ENSG00000138207	76	0.163158	0.163158	0.0925208
209	mRNA_ENSG00000084674	93	0.191398	0.191398	0.0924083
210	mRNA_ENSG00000162073	109	0.187156	0.187156	0.092273
211	mRNA_ENSG00000132170	90	0.186667	0.188889	0.0922114
212	mRNA_ENSG00000148541	97	0.173196	0.173196	0.0909869
213	mRNA_ENSG00000154330	95	0.189474	0.189474	0.0905625
214	mRNA_ENSG00000160606	100	0.17	0.17	0.0901275
215	mRNA_ENSG00000164849	102	0.176471	0.178431	0.090068
216	mRNA_ENSG00000132837	82	0.163415	0.165854	0.0900114
217	mRNA_ENSG00000135218	93	0.178495	0.184946	0.089884
218	mRNA_ENSG00000155016	111	0.207207	0.207207	0.0896904
219	mRNA_ENSG00000276043	81	0.190123	0.190123	0.0896545
220	mRNA_ENSG00000174611	103	0.262136	0.264078	0.0895823
221	mRNA_ENSG00000177133	96	0.20625	0.20625	0.0895571
222	mRNA_ENSG00000197769	88	0.181818	0.184091	0.0891732
223	mRNA_ENSG00000198010	106	0.288679	0.29434	0.0890018
224	mRNA_ENSG00000136161	101	0.225743	0.229703	0.0888559
225	mRNA_ENSG00000164283	96	0.19375	0.19375	0.0885163
226	mRNA_ENSG00000170373	110	0.310909	0.318182	0.0884477
227	mRNA_ENSG00000172318	98	0.306122	0.312245	0.088015
228	mRNA_ENSG00000154065	84	0.211905	0.211905	0.0879155
229	mRNA_ENSG00000134057	89	0.179775	0.179775	0.0878148
230	mRNA_ENSG00000143799	103	0.184466	0.184466	0.0876533
231	mRNA_ENSG00000081041	74	0.213514	0.213514	0.087633
232	mRNA_ENSG00000148180	122	0.172131	0.172131	0.0872977
233	mRNA_ENSG00000204403	97	0.237113	0.237113	0.0869607
234	mRNA_ENSG00000271880	118	0.21017	0.216949	0.0867007
235	mRNA_ENSG00000100154	96	0.204167	0.20625	0.0863788
236	mRNA_NCBI_ID_11217	108	0.174074	0.175926	0.0862686
237	mRNA_ENSG00000160307	112	0.217857	0.219643	0.0862477
238	mRNA_ENSG00000169679	94	0.165957	0.165957	0.086238
239	mRNA_ENSG00000174804	94	0.170213	0.17234	0.0862267
240	mRNA_ENSG00000170323	82	0.173171	0.173171	0.0861333
241	mRNA_NCBI_ID_100133920	99	0.20202	0.20202	0.0859167
242	mRNA_ENSG00000105011	86	0.188372	0.188372	0.0857248
243	mRNA_ENSG00000151623	94	0.225532	0.22766	0.0854591
244	mRNA_ENSG00000069702	106	0.19434	0.19434	0.0835217
245	mRNA_ENSG00000198838	109	0.240367	0.240367	0.0831096
246	mRNA_ENSG00000173641	97	0.154639	0.154639	0.0830738
247	mRNA_ENSG00000163710	86	0.146512	0.146512	0.0830587
248	mRNA_ENSG00000066279	103	0.157282	0.157282	0.0824956
249	mRNA_ENSG00000183807	103	0.18835	0.18835	0.0812283
250	mRNA_ENSG00000118193	107	0.164486	0.168224	0.0811659
251	mRNA_ENSG00000277561	104	0.176923	0.176923	0.0808922
252	mRNA_ENSG00000102543	111	0.181982	0.181982	0.08084
253	mRNA_ENSG00000112984	94	0.16383	0.165957	0.0806221
254	mRNA_ENSG00000108106	97	0.160825	0.160825	0.0803361
255	mRNA_ENSG00000266524	98	0.153061	0.153061	0.0802048
256	mRNA_ENSG00000139597	99	0.191919	0.191919	0.0801962
257	mRNA_ENSG00000184500	73	0.156164	0.156164	0.0794537
258	mRNA_ENSG00000183722	110	0.161818	0.161818	0.0784151
259	mRNA_ENSG00000165478	117	0.196581	0.198291	0.0783563
260	mRNA_ENSG00000105996	105	0.207619	0.211429	0.0782857
261	mRNA_ENSG00000065534	90	0.215556	0.215556	0.0781497
262	mRNA_ENSG00000163884	94	0.151064	0.153191	0.0775957
263	mRNA_ENSG00000183155	99	0.177778	0.177778	0.077373
264	mRNA_ENSG00000154133	87	0.167816	0.172414	0.0770571
265	mRNA_ENSG00000225950	111	0.282883	0.282883	0.0769045
266	mRNA_ENSG00000144031	87	0.158621	0.158621	0.0768151
267	mRNA_ENSG00000151914	91	0.193407	0.195604	0.0756621
268	mRNA_ENSG00000137463	110	0.190909	0.190909	0.0756558
269	mRNA_ENSG00000153823	93	0.141935	0.141935	0.0755013
270	mRNA_ENSG00000184811	97	0.169072	0.171134	0.0754109
271	mRNA_ENSG00000108799	108	0.161111	0.161111	0.0753617
272	mRNA_ENSG00000203727	103	0.205825	0.205825	0.075298
273	mRNA_ENSG00000135437	104	0.173077	0.176923	0.0750718
274	mRNA_ENSG00000279688	104	0.169231	0.169231	0.0745317
275	mRNA_ENSG00000130876	104	0.142308	0.142308	0.0744498
276	mRNA_ENSG00000272701	104	0.182692	0.184615	0.0742461
277	mRNA_ENSG00000123689	88	0.136364	0.138636	0.0736602
278	mRNA_ENSG00000167900	100	0.158	0.158	0.0736373
279	mRNA_ENSG00000127920	119	0.164706	0.164706	0.0733283
280	mRNA_ENSG00000180332	112	0.3	0.301786	0.0731348
281	mRNA_ENSG00000178828	92	0.263043	0.263043	0.0730892
282	mRNA_ENSG00000060718	97	0.156701	0.156701	0.0730108
283	mRNA_ENSG00000221932	110	0.183636	0.187273	0.0726262
284	mRNA_ENSG00000132970	100	0.156	0.156	0.071735
285	mRNA_ENSG00000211445	95	0.132632	0.132632	0.0712768
286	mRNA_ENSG00000198774	117	0.176068	0.176068	0.0712413
287	mRNA_ENSG00000130226	111	0.183784	0.185586	0.0707117
288	mRNA_ENSG00000173757	112	0.169643	0.169643	0.0707071
289	mRNA_ENSG00000233608	123	0.134959	0.134959	0.0699647
290	mRNA_ENSG00000123485	105	0.150476	0.150476	0.0698737
291	mRNA_ENSG00000116678	112	0.142857	0.142857	0.0696012
292	mRNA_ENSG00000139946	76	0.189474	0.194737	0.0694937
293	mRNA_ENSG00000198937	112	0.146429	0.148214	0.0691385
294	mRNA_ENSG00000125355	89	0.161798	0.161798	0.0690242
295	mRNA_ENSG00000157152	103	0.151456	0.151456	0.0689533
296	mRNA_ENSG00000146966	105	0.133333	0.133333	0.0688679
297	mRNA_ENSG00000101049	111	0.136937	0.136937	0.0688236
298	mRNA_ENSG00000137216	108	0.164815	0.164815	0.0688154
299	mRNA_ENSG00000168078	111	0.14955	0.14955	0.0687228
300	mRNA_ENSG00000186971	101	0.164356	0.168317	0.0686707
301	mRNA_ENSG00000164007	126	0.196825	0.198413	0.0685632
302	mRNA_ENSG00000165152	91	0.153846	0.156044	0.0683156
303	mRNA_ENSG00000106511	114	0.159649	0.159649	0.0676664
304	mRNA_ENSG00000230373	96	0.191667	0.19375	0.0673254
305	mRNA_ENSG00000235172	95	0.143158	0.147368	0.0672815
306	mRNA_ENSG00000065618	103	0.196116	0.196116	0.0672186
307	mRNA_ENSG00000076555	104	0.134615	0.140385	0.0671567
308	mRNA_ENSG00000131471	81	0.138272	0.138272	0.0670769
309	mRNA_ENSG00000180264	109	0.277064	0.280734	0.0667645
310	mRNA_ENSG00000184601	100	0.148	0.15	0.0662495
311	mRNA_ENSG00000184271	95	0.164211	0.164211	0.0661879
312	mRNA_ENSG00000109670	89	0.177528	0.179775	0.0660191
313	mRNA_ENSG00000187699	101	0.162376	0.162376	0.065986
314	mRNA_ENSG00000120279	95	0.143158	0.143158	0.0656656
315	mRNA_ENSG00000129757	117	0.148718	0.148718	0.0652056
316	mRNA_ENSG00000198901	91	0.12967	0.12967	0.0650719
317	mRNA_ENSG00000104415	102	0.203922	0.205882	0.0647175
318	mRNA_ENSG00000128918	110	0.145455	0.145455	0.0646039
319	mRNA_ENSG00000106714	96	0.164583	0.16875	0.0644716
320	mRNA_ENSG00000181856	104	0.146154	0.151923	0.0642235
321	mRNA_ENSG00000135063	102	0.178431	0.180392	0.0641932
322	mRNA_ENSG00000004799	86	0.12093	0.12093	0.0638997
323	mRNA_ENSG00000152580	87	0.126437	0.128736	0.06383
324	mRNA_ENSG00000146469	106	0.167925	0.167925	0.0636715
325	mRNA_ENSG00000187730	96	0.179167	0.179167	0.0636569
326	mRNA_ENSG00000162367	83	0.122892	0.122892	0.0636116
327	mRNA_ENSG00000130520	103	0.128155	0.130097	0.0635505
328	mRNA_ENSG00000120334	114	0.138596	0.138596	0.0634986
329	mRNA_ENSG00000152578	117	0.17094	0.174359	0.0633079
330	mRNA_ENSG00000153820	108	0.255556	0.257407	0.0632912
331	mRNA_ENSG00000139874	98	0.144898	0.144898	0.0631599
332	mRNA_ENSG00000153902	115	0.154783	0.154783	0.0629688
333	mRNA_ENSG00000175676	100	0.158	0.158	0.0629554
334	mRNA_ENSG00000139112	111	0.145946	0.147748	0.062736
335	mRNA_ENSG00000248019	119	0.144538	0.147899	0.0623628
336	mRNA_ENSG00000138316	105	0.142857	0.144762	0.0621097
337	mRNA_ENSG00000136960	90	0.12	0.12	0.0617705
338	mRNA_ENSG00000122592	90	0.16	0.16	0.061498
339	mRNA_ENSG00000172987	113	0.233628	0.235398	0.0614841
340	mRNA_ENSG00000152154	101	0.178218	0.178218	0.0614078
341	mRNA_ENSG00000101280	102	0.139216	0.139216	0.0613069
342	mRNA_ENSG00000118762	112	0.135714	0.1375	0.0610961
343	mRNA_ENSG00000116183	99	0.147475	0.149495	0.0607683
344	mRNA_ENSG00000131016	102	0.12549	0.127451	0.0604713
345	mRNA_ENSG00000170683	99	0.292929	0.292929	0.0602408
346	mRNA_ENSG00000169291	98	0.128571	0.128571	0.0601994
347	mRNA_ENSG00000171848	104	0.121154	0.121154	0.0599688
348	mRNA_ENSG00000183378	120	0.23	0.23	0.0599114
349	mRNA_ENSG00000160877	111	0.131532	0.135135	0.0596385
350	mRNA_ENSG00000153303	91	0.138462	0.140659	0.0596322
351	mRNA_ENSG00000113971	113	0.166372	0.166372	0.0595259
352	mRNA_ENSG00000167676	85	0.122353	0.122353	0.0592736
353	mRNA_ENSG00000182601	98	0.25102	0.253061	0.0591072
354	mRNA_ENSG00000124253	108	0.118519	0.118519	0.0590851
355	mRNA_ENSG00000089685	96	0.122917	0.122917	0.0590279
356	mRNA_ENSG00000138160	105	0.11619	0.11619	0.0590243
357	mRNA_ENSG00000187758	85	0.131765	0.131765	0.0587155
358	mRNA_ENSG00000177938	95	0.231579	0.231579	0.0584595
359	mRNA_ENSG00000079337	100	0.132	0.134	0.0583822
360	mRNA_ENSG00000072571	92	0.123913	0.126087	0.0576829
361	mRNA_ENSG00000104889	93	0.113978	0.113978	0.0569373
362	mRNA_ENSG00000053254	88	0.111364	0.115909	0.0567464
363	mRNA_ENSG00000157654	87	0.121839	0.121839	0.056704
364	mRNA_ENSG00000165799	94	0.204255	0.206383	0.0563853
365	mRNA_ENSG00000184113	90	0.126667	0.128889	0.0559993
366	mRNA_ENSG00000088854	115	0.128696	0.130435	0.0559731
367	mRNA_ENSG00000072657	111	0.138739	0.140541	0.0559044
368	mRNA_ENSG00000106823	94	0.108511	0.110638	0.0556623
369	mRNA_ENSG00000258227	116	0.153448	0.153448	0.0556315
370	mRNA_ENSG00000196337	96	0.197917	0.197917	0.0556083
371	mRNA_ENSG00000204767	89	0.157303	0.161798	0.0553719
372	mRNA_ENSG00000123975	108	0.114815	0.116667	0.055328
373	mRNA_ENSG00000165795	105	0.161905	0.16381	0.0550862
374	mRNA_ENSG00000126787	102	0.131373	0.133333	0.0549273
375	mRNA_ENSG00000182463	121	0.166942	0.168595	0.0547975
376	mRNA_ENSG00000115233	105	0.135238	0.135238	0.0547928
377	mRNA_ENSG00000154920	118	0.127119	0.127119	0.0546212
378	mRNA_ENSG00000147113	100	0.118	0.122	0.0543626
379	mRNA_ENSG00000133116	101	0.118812	0.118812	0.0543442
380	mRNA_ENSG00000166851	101	0.116832	0.116832	0.0543018
381	mRNA_ENSG00000260105	92	0.108696	0.108696	0.0541295
382	mRNA_NCBI_ID_729467	73	0.128767	0.131507	0.0539582
383	mRNA_ENSG00000159648	109	0.209174	0.211009	0.0534795
384	mRNA_ENSG00000205726	83	0.103614	0.106024	0.0531864
385	mRNA_ENSG00000164087	102	0.119608	0.119608	0.0528638
386	mRNA_ENSG00000181789	108	0.137037	0.137037	0.0527436
387	mRNA_ENSG00000187800	105	0.112381	0.112381	0.0521638
388	mRNA_ENSG00000204136	100	0.13	0.132	0.0520511
389	mRNA_ENSG00000116194	82	0.117073	0.117073	0.0519982
390	mRNA_ENSG00000171462	91	0.162637	0.162637	0.0513177
391	mRNA_ENSG00000170276	99	0.133333	0.133333	0.0511508
392	mRNA_ENSG00000182732	104	0.176923	0.178846	0.0509416
393	mRNA_ENSG00000182916	92	0.15	0.152174	0.05048
394	mRNA_ENSG00000170962	86	0.130233	0.132558	0.0504222
395	mRNA_ENSG00000129596	98	0.110204	0.110204	0.0502181
396	mRNA_ENSG00000170312	90	0.122222	0.122222	0.0501635
397	mRNA_ENSG00000127241	86	0.109302	0.109302	0.0498296
398	mRNA_ENSG00000117410	93	0.111828	0.111828	0.0497642
399	mRNA_ENSG00000079435	92	0.102174	0.102174	0.0496308
400	mRNA_ENSG00000018625	90	0.113333	0.113333	0.04963
401	mRNA_ENSG00000137033	92	0.113043	0.113043	0.0494612
402	mRNA_ENSG00000108829	108	0.12963	0.135185	0.0492657
403	mRNA_ENSG00000104888	93	0.113978	0.113978	0.0492023
404	mRNA_ENSG00000155324	84	0.135714	0.135714	0.0491299
405	mRNA_ENSG00000240194	115	0.118261	0.118261	0.0491048
406	mRNA_ENSG00000198848	108	0.127778	0.131481	0.0490258
407	mRNA_ENSG00000172156	85	0.207059	0.209412	0.0489834
408	mRNA_ENSG00000165092	100	0.092	0.092	0.0484845
409	mRNA_ENSG00000166947	91	0.138462	0.138462	0.0484618
410	mRNA_ENSG00000107104	79	0.106329	0.106329	0.0483113
411	mRNA_ENSG00000186994	113	0.141593	0.143363	0.0481039
412	mRNA_ENSG00000065911	124	0.106452	0.106452	0.0475131
413	mRNA_ENSG00000010319	92	0.117391	0.117391	0.0474806
414	mRNA_ENSG00000186871	84	0.109524	0.109524	0.0474111
415	mRNA_ENSG00000115705	109	0.146789	0.150459	0.047025
416	mRNA_ENSG00000111206	86	0.102326	0.104651	0.0469473
417	mRNA_ENSG00000186458	95	0.105263	0.107368	0.0466615
418	mRNA_ENSG00000165304	103	0.100971	0.100971	0.0465166
419	mRNA_ENSG00000189129	98	0.110204	0.110204	0.046086
420	mRNA_ENSG00000182253	120	0.138333	0.141667	0.0459799
421	mRNA_ENSG00000069011	82	0.158537	0.160976	0.0459796
422	mRNA_ENSG00000184432	85	0.150588	0.152941	0.0455353
423	mRNA_ENSG00000157404	90	0.137778	0.137778	0.045506
424	mRNA_ENSG00000188486	102	0.0941176	0.0960784	0.0453908
425	mRNA_ENSG00000135046	95	0.12	0.122105	0.0453781
426	mRNA_ENSG00000182481	110	0.114545	0.116364	0.045266
427	mRNA_ENSG00000143761	102	0.135294	0.135294	0.045193
428	mRNA_ENSG00000016602	94	0.153191	0.153191	0.0451528
429	mRNA_ENSG00000122218	106	0.133962	0.133962	0.0451135
430	mRNA_ENSG00000261742	92	0.282609	0.284783	0.0450174
431	mRNA_ENSG00000000005	88	0.129545	0.129545	0.0449156
432	mRNA_ENSG00000012822	108	0.155556	0.155556	0.0448318
433	mRNA_ENSG00000092964	99	0.105051	0.105051	0.0448022
434	mRNA_ENSG00000153253	98	0.120408	0.122449	0.0446683
435	mRNA_ENSG00000142945	100	0.092	0.092	0.0445908
436	mRNA_ENSG00000101230	94	0.12766	0.12766	0.0445331
437	mRNA_ENSG00000213390	126	0.144444	0.144444	0.0445192
438	mRNA_ENSG00000267272	100	0.094	0.094	0.0445175
439	mRNA_ENSG00000158402	78	0.102564	0.102564	0.044314
440	mRNA_ENSG00000108960	105	0.0857143	0.0857143	0.0442058
441	mRNA_ENSG00000241399	104	0.0923077	0.0923077	0.0440268
442	mRNA_ENSG00000149488	106	0.0981132	0.1	0.0437772
443	mRNA_ENSG00000167977	114	0.110526	0.110526	0.043721
444	mRNA_ENSG00000013297	97	0.113402	0.113402	0.0431882
445	mRNA_ENSG00000166803	88	0.109091	0.109091	0.042932
446	mRNA_ENSG00000100526	119	0.104202	0.104202	0.042815
447	mRNA_ENSG00000189159	100	0.102	0.102	0.0426574
448	mRNA_ENSG00000179776	97	0.0886598	0.0886598	0.0425445
449	mRNA_ENSG00000155755	104	0.121154	0.121154	0.0424356
450	mRNA_ENSG00000185345	108	0.116667	0.116667	0.0423823
451	mRNA_ENSG00000003096	108	0.135185	0.137037	0.0423381
452	mRNA_ENSG00000099204	98	0.126531	0.126531	0.0421406
453	mRNA_ENSG00000154134	107	0.130841	0.130841	0.0419604
454	mRNA_ENSG00000171056	87	0.128736	0.131034	0.0418879
455	mRNA_ENSG00000115459	98	0.0959184	0.0959184	0.0418513
456	mRNA_ENSG00000157150	107	0.0859813	0.0859813	0.041792
457	mRNA_ENSG00000171227	94	0.0893617	0.0893617	0.0417166
458	mRNA_ENSG00000105997	93	0.141935	0.141935	0.0416765
459	mRNA_ENSG00000170989	104	0.0942308	0.0942308	0.0416338
460	mRNA_ENSG00000148773	99	0.10101	0.10101	0.0416195
461	mRNA_ENSG00000143196	78	0.0820513	0.0820513	0.0412519
462	mRNA_ENSG00000183682	96	0.104167	0.10625	0.0411923
463	mRNA_ENSG00000164885	85	0.0964706	0.0964706	0.0410388
464	mRNA_ENSG00000149923	116	0.0862069	0.087931	0.04102
465	mRNA_ENSG00000154856	107	0.108411	0.108411	0.0409785
466	mRNA_ENSG00000155886	104	0.294231	0.298077	0.0409721
467	mRNA_ENSG00000179921	103	0.0815534	0.0815534	0.0409621
468	mRNA_ENSG00000167874	92	0.13913	0.13913	0.0409582
469	mRNA_ENSG00000120471	101	0.138614	0.140594	0.0407326
470	mRNA_ENSG00000136842	89	0.146067	0.148315	0.040666
471	mRNA_ENSG00000153246	107	0.115888	0.117757	0.0403118
472	mRNA_ENSG00000148737	98	0.114286	0.116327	0.0402846
473	mRNA_ENSG00000132840	106	0.0792453	0.0792453	0.0398389
474	mRNA_ENSG00000124205	101	0.180198	0.180198	0.039794
475	mRNA_ENSG00000152583	91	0.0923077	0.0923077	0.0396241
476	mRNA_ENSG00000164488	113	0.146903	0.146903	0.0395773
477	mRNA_ENSG00000103495	99	0.0909091	0.0909091	0.0394197
478	mRNA_ENSG00000136011	91	0.125275	0.125275	0.039349
479	mRNA_ENSG00000261371	101	0.0891089	0.0891089	0.0393337
480	mRNA_ENSG00000204161	101	0.0851485	0.0851485	0.039177
481	mRNA_ENSG00000143476	100	0.096	0.098	0.0390605
482	mRNA_ENSG00000100307	104	0.0903846	0.0903846	0.0388573
483	mRNA_ENSG00000123096	102	0.0921569	0.0921569	0.0386502
484	mRNA_ENSG00000109063	88	0.138636	0.138636	0.0386323
485	mRNA_ENSG00000024422	106	0.0735849	0.0735849	0.0383595
486	mRNA_ENSG00000244734	96	0.110417	0.1125	0.0383496
487	mRNA_ENSG00000130032	111	0.138739	0.138739	0.0383162
488	mRNA_ENSG00000126895	119	0.121008	0.122689	0.0381194
489	mRNA_ENSG00000276368	98	0.197959	0.2	0.0380323
490	mRNA_ENSG00000231824	105	0.110476	0.110476	0.0380185
491	mRNA_ENSG00000240583	105	0.110476	0.110476	0.0379755
492	mRNA_ENSG00000161980	92	0.102174	0.102174	0.0379631
493	mRNA_ENSG00000173269	116	0.0965517	0.1	0.0379379
494	mRNA_ENSG00000101294	98	0.0877551	0.0897959	0.0379017
495	mRNA_ENSG00000198844	97	0.0927835	0.0948454	0.0378975
496	mRNA_ENSG00000104332	130	0.138462	0.138462	0.0378563
497	mRNA_ENSG00000162063	104	0.0980769	0.0980769	0.0378177
498	mRNA_ENSG00000153291	101	0.132673	0.136634	0.0377841
499	mRNA_ENSG00000204789	96	0.122917	0.127083	0.037572
500	mRNA_ENSG00000135451	106	0.0867925	0.0867925	0.0374157
501	mRNA_ENSG00000161888	96	0.0979167	0.0979167	0.0373867
502	mRNA_ENSG00000248124	80	0.1275	0.1275	0.0373728
503	mRNA_ENSG00000198624	120	0.08	0.08	0.0372809
504	mRNA_ENSG00000122952	110	0.0927273	0.0927273	0.0372662
505	mRNA_ENSG00000137802	107	0.114019	0.114019	0.0371794
506	mRNA_ENSG00000154678	97	0.125773	0.125773	0.0371268
507	mRNA_ENSG00000145335	100	0.102	0.102	0.0363919
508	mRNA_ENSG00000080986	90	0.0933333	0.0933333	0.0363223
509	mRNA_ENSG00000131386	111	0.0702703	0.0702703	0.0357493
510	mRNA_ENSG00000173208	98	0.0836735	0.0836735	0.035724
511	mRNA_ENSG00000224032	70	0.122857	0.122857	0.0356672
512	mRNA_ENSG00000205038	104	0.1	0.1	0.0355329
513	mRNA_ENSG00000119865	93	0.0752688	0.0774194	0.035471
514	mRNA_ENSG00000164035	93	0.0860215	0.0860215	0.0354368
515	mRNA_ENSG00000143321	110	0.109091	0.109091	0.0351333
516	mRNA_ENSG00000139144	100	0.122	0.122	0.035067
517	mRNA_ENSG00000149575	114	0.121053	0.121053	0.0348061
518	mRNA_ENSG00000178385	99	0.0969697	0.0969697	0.0346409
519	mRNA_NCBI_ID_8475	110	0.0818182	0.0818182	0.0346055
520	mRNA_ENSG00000124785	102	0.0784314	0.0784314	0.0344795
521	mRNA_ENSG00000185803	121	0.0760331	0.077686	0.0343271
522	mRNA_ENSG00000151790	98	0.077551	0.077551	0.0341781
523	mRNA_ENSG00000145936	93	0.105376	0.105376	0.0340818
524	mRNA_ENSG00000008311	87	0.091954	0.091954	0.0339966
525	mRNA_ENSG00000129467	100	0.106	0.106	0.0335697
526	mRNA_ENSG00000171819	113	0.146903	0.150442	0.0335214
527	mRNA_ENSG00000073712	108	0.0666667	0.0666667	0.0334938
528	mRNA_ENSG00000140876	101	0.124752	0.124752	0.0332334
529	mRNA_ENSG00000146477	106	0.0830189	0.0830189	0.0330994
530	mRNA_ENSG00000163468	110	0.0763636	0.0781818	0.0328999
531	mRNA_ENSG00000164611	103	0.0737864	0.0737864	0.0325413
532	mRNA_ENSG00000157617	94	0.0723404	0.0723404	0.0323471
533	mRNA_ENSG00000184347	105	0.0685714	0.0685714	0.032313
534	mRNA_ENSG00000136560	77	0.109091	0.109091	0.0322092
535	mRNA_ENSG00000056678	94	0.0765957	0.0765957	0.032043
536	mRNA_ENSG00000138039	115	0.132174	0.132174	0.0318961
537	mRNA_ENSG00000157456	94	0.0851064	0.0851064	0.0318273
538	mRNA_ENSG00000112964	107	0.11028	0.11028	0.0318075
539	mRNA_ENSG00000135604	108	0.062963	0.062963	0.0317789
540	mRNA_ENSG00000130307	100	0.1	0.1	0.0316031
541	mRNA_ENSG00000122547	86	0.0813954	0.0813954	0.0315542
542	mRNA_ENSG00000113369	90	0.0977778	0.1	0.0314709
543	mRNA_ENSG00000101441	109	0.247706	0.253211	0.0312735
544	mRNA_ENSG00000147257	109	0.0697248	0.0715596	0.0311991
545	mRNA_ENSG00000124743	113	0.0761062	0.0761062	0.0311758
546	mRNA_ENSG00000172403	104	0.0788462	0.0788462	0.0311468
547	mRNA_ENSG00000137807	114	0.0894737	0.0912281	0.031068
548	mRNA_ENSG00000109805	106	0.0716981	0.0716981	0.0309819
549	mRNA_ENSG00000170484	96	0.15	0.15	0.0308336
550	mRNA_ENSG00000196611	106	0.118868	0.120755	0.0307929
551	mRNA_ENSG00000106006	114	0.108772	0.108772	0.0307651
552	mRNA_ENSG00000077264	91	0.120879	0.120879	0.03064
553	mRNA_ENSG00000170145	88	0.075	0.075	0.0305436
554	mRNA_ENSG00000259134	93	0.0795699	0.0795699	0.0305182
555	mRNA_ENSG00000137672	107	0.0990654	0.0990654	0.0302309
556	mRNA_ENSG00000006210	86	0.1	0.1	0.0301867
557	mRNA_ENSG00000196381	91	0.0945055	0.0945055	0.0301814
558	mRNA_ENSG00000103044	128	0.107813	0.107813	0.0297577
559	mRNA_ENSG00000140092	93	0.0709677	0.0709677	0.0297054
560	mRNA_ENSG00000158301	101	0.106931	0.106931	0.0296791
561	mRNA_ENSG00000181778	106	0.0811321	0.0811321	0.0292331
562	mRNA_NCBI_ID_284578	77	0.0935065	0.0935065	0.0290254
563	mRNA_ENSG00000121691	94	0.0808511	0.0829787	0.0289498
564	mRNA_ENSG00000111602	103	0.0660194	0.0660194	0.0289317
565	mRNA_ENSG00000206053	90	0.0777778	0.0777778	0.0287886
566	mRNA_ENSG00000178662	98	0.0959184	0.0959184	0.0287748
567	mRNA_ENSG00000126785	104	0.0865385	0.0865385	0.0287144
568	mRNA_ENSG00000162062	78	0.0615385	0.0615385	0.0286606
569	mRNA_ENSG00000024526	96	0.0729167	0.075	0.028535
570	mRNA_ENSG00000160113	100	0.062	0.062	0.0285291
571	mRNA_ENSG00000157782	108	0.0796296	0.0796296	0.0285239
572	mRNA_ENSG00000205832	99	0.139394	0.141414	0.0284166
573	mRNA_ENSG00000214548	95	0.0947368	0.0947368	0.0283305
574	mRNA_ENSG00000065600	109	0.0697248	0.0697248	0.0282568
575	mRNA_ENSG00000171357	112	0.1125	0.1125	0.0281928
576	mRNA_ENSG00000101115	88	0.0954545	0.0954545	0.0281844
577	mRNA_ENSG00000159346	114	0.101754	0.103509	0.0281239
578	mRNA_ENSG00000187134	101	0.0574257	0.0594059	0.0280057
579	mRNA_ENSG00000171914	113	0.0884956	0.0902655	0.0279848
580	mRNA_ENSG00000135424	89	0.0651685	0.0651685	0.0279763
581	mRNA_ENSG00000147434	106	0.164151	0.164151	0.0279248
582	mRNA_ENSG00000113368	104	0.075	0.075	0.0279141
583	mRNA_ENSG00000143543	95	0.0926316	0.0926316	0.0277819
584	mRNA_ENSG00000103550	98	0.0632653	0.0632653	0.0276503
585	mRNA_ENSG00000144642	89	0.0629213	0.0629213	0.0274373
586	mRNA_ENSG00000034239	112	0.0857143	0.0857143	0.0273109
587	mRNA_ENSG00000073282	93	0.088172	0.088172	0.0272934
588	mRNA_ENSG00000168490	112	0.0803571	0.0821429	0.027257

## Sheet: mcfs_meth
position	attribute	projections	classifiers	nodes	RI
1	methylation_cg02744216	104	0.884615	0.884615	0.646365
2	methylation_cg23610154	97	0.865979	0.865979	0.619444
3	methylation_cg15618978	93	0.836559	0.836559	0.606298
4	methylation_cg18269493	106	0.828302	0.830189	0.587256
5	methylation_cg18675097	107	0.820561	0.820561	0.585218
6	methylation_cg00909706	104	0.815385	0.815385	0.580269
7	methylation_cg20748242	101	0.805941	0.805941	0.560435
8	methylation_cg15174623	113	0.778761	0.778761	0.556569
9	methylation_cg23690893	107	0.801869	0.801869	0.552376
10	methylation_cg17780246	91	0.778022	0.778022	0.543014
11	methylation_cg08658787	92	0.756522	0.756522	0.538449
12	methylation_cg17046586	108	0.781482	0.781482	0.536274
13	methylation_cg18265162	104	0.769231	0.769231	0.535934
14	methylation_cg14231297	104	0.730769	0.730769	0.499958
15	methylation_cg11213690	88	0.715909	0.715909	0.493628
16	methylation_cg10424681	106	0.715094	0.715094	0.485054
17	methylation_cg16966315	100	0.71	0.71	0.483313
18	methylation_cg10216717	99	0.690909	0.690909	0.472429
19	methylation_cg27616751	99	0.719192	0.719192	0.463145
20	methylation_cg27130493	89	0.703371	0.703371	0.460401
21	methylation_cg01393234	84	0.695238	0.695238	0.459258
22	methylation_cg22001208	101	0.704951	0.704951	0.456906
23	methylation_cg26612727	74	0.678378	0.678378	0.456275
24	methylation_cg15602548	89	0.658427	0.658427	0.45558
25	methylation_cg19533977	116	0.684483	0.684483	0.453299
26	methylation_cg04009429	114	0.682456	0.682456	0.453132
27	methylation_cg04150495	92	0.665217	0.665217	0.450334
28	methylation_cg24625388	100	0.66	0.66	0.449674
29	methylation_cg22188918	98	0.67551	0.67551	0.448475
30	methylation_cg20395967	94	0.659574	0.659574	0.439274
31	methylation_cg18222913	113	0.646018	0.646018	0.432092
32	methylation_cg18115040	100	0.628	0.628	0.431632
33	methylation_cg16142855	101	0.635644	0.635644	0.426561
34	methylation_cg25352836	98	0.65102	0.65102	0.419995
35	methylation_cg19130973	107	0.637383	0.637383	0.416841
36	methylation_cg20192747	106	0.633962	0.633962	0.416604
37	methylation_cg22637867	119	0.621849	0.621849	0.415974
38	methylation_cg02474116	94	0.621277	0.621277	0.413017
39	methylation_cg19416570	92	0.621739	0.621739	0.408049
40	methylation_cg23287992	95	0.625263	0.625263	0.40651
41	methylation_cg09069446	93	0.627957	0.627957	0.405923
42	methylation_cg00406023	100	0.618	0.618	0.404032
43	methylation_cg05979020	104	0.605769	0.605769	0.403387
44	methylation_cg14856606	122	0.601639	0.603279	0.399832
45	methylation_cg10427868	90	0.608889	0.611111	0.398155
46	methylation_cg20353227	100	0.584	0.584	0.390178
47	methylation_cg10172584	98	0.595918	0.595918	0.386222
48	methylation_cg19593741	87	0.597701	0.597701	0.385491
49	methylation_cg06134860	101	0.615842	0.615842	0.385454
50	methylation_cg04892766	116	0.577586	0.57931	0.383847
51	methylation_cg15541630	107	0.579439	0.579439	0.380053
52	methylation_cg25198340	87	0.593103	0.593103	0.376835
53	methylation_cg11211563	110	0.578182	0.58	0.374707
54	methylation_cg20009461	98	0.57551	0.577551	0.363127
55	methylation_cg01817009	90	0.562222	0.562222	0.359596
56	methylation_cg05890855	85	0.545882	0.545882	0.359123
57	methylation_cg07351192	95	0.564211	0.564211	0.351667
58	methylation_cg23900203	98	0.534694	0.536735	0.35148
59	methylation_cg11303301	112	0.55	0.55	0.349774
60	methylation_cg05386769	86	0.553488	0.555814	0.34972
61	methylation_cg14789818	78	0.530769	0.530769	0.348724
62	methylation_cg07241170	113	0.545133	0.545133	0.342363
63	methylation_cg03782130	127	0.554331	0.554331	0.339106
64	methylation_cg14410016	97	0.529897	0.531959	0.337647
65	methylation_cg16928869	95	0.513684	0.513684	0.336953
66	methylation_cg14372792	86	0.530233	0.530233	0.336514
67	methylation_cg16572603	96	0.51875	0.51875	0.335029
68	methylation_cg02662828	98	0.522449	0.522449	0.33467
69	methylation_cg01577083	110	0.512727	0.512727	0.334109
70	methylation_cg05336395	93	0.529032	0.529032	0.332983
71	methylation_cg26874872	107	0.519626	0.519626	0.329878
72	methylation_cg00115178	101	0.524752	0.524752	0.329798
73	methylation_cg08076830	93	0.511828	0.513979	0.328622
74	methylation_cg08754088	121	0.509091	0.509091	0.325331
75	methylation_cg03421358	95	0.524211	0.524211	0.324614
76	methylation_cg26444528	94	0.5	0.5	0.323217
77	methylation_cg10374084	79	0.513924	0.516456	0.319834
78	methylation_cg26995244	101	0.508911	0.508911	0.319103
79	methylation_cg03597347	104	0.519231	0.521154	0.315638
80	methylation_cg06471596	95	0.490526	0.492632	0.314765
81	methylation_cg20699586	104	0.494231	0.494231	0.313929
82	methylation_cg17953764	95	0.488421	0.488421	0.313258
83	methylation_cg05184519	83	0.484337	0.484337	0.312134
84	methylation_cg08288811	106	0.496226	0.498113	0.311736
85	methylation_cg03162410	112	0.498214	0.498214	0.311467
86	methylation_cg18839637	91	0.501099	0.501099	0.311172
87	methylation_cg06173663	94	0.485106	0.485106	0.309207
88	methylation_cg10253847	99	0.490909	0.490909	0.307634
89	methylation_cg22610645	111	0.484685	0.484685	0.306013
90	methylation_cg16081096	97	0.484536	0.484536	0.305072
91	methylation_cg24848035	126	0.485714	0.485714	0.302993
92	methylation_cg15205441	105	0.47619	0.478095	0.30255
93	methylation_cg00739667	102	0.488235	0.490196	0.301999
94	methylation_cg05083414	102	0.496078	0.496078	0.301561
95	methylation_cg09231518	109	0.475229	0.475229	0.297079
96	methylation_cg13521205	95	0.471579	0.473684	0.29421
97	methylation_cg14427009	107	0.478505	0.478505	0.292738
98	methylation_cg09881545	91	0.468132	0.468132	0.292627
99	methylation_cg23811057	90	0.464444	0.464444	0.289965
100	methylation_cg24604013	98	0.459184	0.459184	0.289755
101	methylation_cg24524485	102	0.45098	0.45098	0.28708
102	methylation_cg06794543	103	0.467961	0.467961	0.286679
103	methylation_cg04359418	92	0.463043	0.465217	0.286561
104	methylation_cg01722932	111	0.475676	0.475676	0.28654
105	methylation_cg26362263	102	0.45098	0.45098	0.286214
106	methylation_cg13187827	107	0.44486	0.44486	0.2857
107	methylation_cg00376553	105	0.47619	0.47619	0.282851
108	methylation_cg19659741	80	0.45	0.45	0.282795
109	methylation_cg05434287	104	0.463462	0.465385	0.282241
110	methylation_cg09165441	105	0.453333	0.453333	0.281506
111	methylation_cg00311883	100	0.462	0.462	0.280704
112	methylation_cg16909733	104	0.442308	0.442308	0.279804
113	methylation_cg06145862	95	0.448421	0.448421	0.277218
114	methylation_cg02531437	102	0.435294	0.435294	0.275256
115	methylation_cg05696153	112	0.457143	0.457143	0.274578
116	methylation_cg06678890	82	0.44878	0.44878	0.274114
117	methylation_cg26959257	94	0.440426	0.440426	0.273663
118	methylation_cg13234275	107	0.457944	0.461682	0.273477
119	methylation_cg17399143	115	0.434783	0.434783	0.273431
120	methylation_cg10222027	105	0.434286	0.434286	0.27174
121	methylation_cg27526774	114	0.461404	0.461404	0.271296
122	methylation_cg12593515	93	0.43871	0.43871	0.271093
123	methylation_cg25657261	96	0.44375	0.44375	0.270614
124	methylation_cg17327331	113	0.447788	0.447788	0.270417
125	methylation_cg00962147	89	0.424719	0.429214	0.269685
126	methylation_cg08682723	114	0.447368	0.447368	0.266604
127	methylation_cg18500300	93	0.421505	0.423656	0.2652
128	methylation_cg14742937	101	0.419802	0.419802	0.265012
129	methylation_cg00346208	96	0.4375	0.4375	0.264821
130	methylation_cg19760241	104	0.430769	0.430769	0.264676
131	methylation_cg15842276	100	0.42	0.42	0.264512
132	methylation_cg17724627	101	0.427723	0.429703	0.26439
133	methylation_cg23960736	102	0.431373	0.431373	0.264212
134	methylation_cg22871253	110	0.42	0.421818	0.262877
135	methylation_cg15409097	85	0.430588	0.430588	0.261937
136	methylation_cg16326073	102	0.42549	0.42549	0.261554
137	methylation_cg10259004	102	0.42549	0.42549	0.260403
138	methylation_cg10530889	94	0.434043	0.434043	0.259935
139	methylation_cg12597389	104	0.419231	0.419231	0.258202
140	methylation_cg26080154	94	0.408511	0.410638	0.2549
141	methylation_cg17408527	91	0.424176	0.424176	0.25344
142	methylation_cg11624060	79	0.410127	0.412658	0.253381
143	methylation_cg18694169	99	0.410101	0.410101	0.253057
144	methylation_cg02930963	100	0.426	0.426	0.252559
145	methylation_cg08833577	99	0.4	0.4	0.252318
146	methylation_cg22396555	116	0.401724	0.401724	0.24847
147	methylation_cg03318904	100	0.404	0.404	0.248147
148	methylation_cg04871460	105	0.417143	0.417143	0.247774
149	methylation_cg09851343	105	0.398095	0.398095	0.247445
150	methylation_cg16013670	102	0.403922	0.403922	0.246779
151	methylation_cg22608492	115	0.403478	0.406957	0.244913
152	methylation_cg21561712	119	0.413445	0.416807	0.244852
153	methylation_cg07315493	91	0.393407	0.393407	0.244219
154	methylation_cg22800233	96	0.397917	0.4	0.243917
155	methylation_cg24541176	81	0.407407	0.409877	0.243825
156	methylation_cg15000071	115	0.396522	0.396522	0.24378
157	methylation_cg11697427	93	0.389247	0.389247	0.241929
158	methylation_cg26415787	110	0.385455	0.385455	0.241759
159	methylation_cg10655046	120	0.388333	0.388333	0.240201
160	methylation_cg10486098	99	0.40404	0.406061	0.238875
161	methylation_cg00298065	96	0.395833	0.395833	0.238808
162	methylation_cg04224064	110	0.401818	0.401818	0.238727
163	methylation_cg14504768	111	0.392793	0.394595	0.238391
164	methylation_cg26698460	108	0.4	0.401852	0.237034
165	methylation_cg12861170	97	0.393814	0.395876	0.236808
166	methylation_cg05245070	105	0.392381	0.392381	0.236421
167	methylation_cg02283366	106	0.418868	0.422642	0.236256
168	methylation_cg21281463	114	0.391228	0.391228	0.235487
169	methylation_cg04094178	79	0.374684	0.374684	0.233499
170	methylation_cg19489494	118	0.374576	0.376271	0.233462
171	methylation_cg07039560	109	0.381651	0.381651	0.232206
172	methylation_cg23804620	106	0.416981	0.416981	0.231074
173	methylation_cg07236958	103	0.36699	0.36699	0.230298
174	methylation_cg15430661	97	0.385567	0.385567	0.230228
175	methylation_cg09887059	93	0.365591	0.365591	0.229904
176	methylation_cg00090261	101	0.376238	0.376238	0.229437
177	methylation_cg02030908	104	0.373077	0.375	0.228672
178	methylation_cg17384889	99	0.416162	0.416162	0.228621
179	methylation_cg08443563	88	0.379545	0.379545	0.227228
180	methylation_cg06594404	95	0.368421	0.368421	0.227095
181	methylation_cg21298174	89	0.370787	0.373034	0.227028
182	methylation_cg12941836	111	0.387387	0.387387	0.22683
183	methylation_cg02888092	102	0.37451	0.37451	0.225267
184	methylation_cg25316624	98	0.381633	0.383673	0.225067
185	methylation_cg21353144	84	0.369048	0.369048	0.22336
186	methylation_cg17901038	116	0.398276	0.398276	0.223349
187	methylation_cg08951958	109	0.374312	0.376147	0.223287
188	methylation_cg15601264	94	0.361702	0.361702	0.221503
189	methylation_cg09464735	104	0.378846	0.378846	0.221163
190	methylation_cg11618529	102	0.360784	0.360784	0.221091
191	methylation_cg07274716	90	0.366667	0.368889	0.220551
192	methylation_cg06210783	82	0.378049	0.378049	0.219664
193	methylation_cg11807829	84	0.359524	0.359524	0.219492
194	methylation_cg17508591	90	0.362222	0.362222	0.219357
195	methylation_cg26422458	104	0.363462	0.363462	0.219153
196	methylation_cg18690385	95	0.370526	0.374737	0.218887
197	methylation_cg25138649	109	0.352294	0.352294	0.218585
198	methylation_cg24408313	102	0.358824	0.358824	0.218507
199	methylation_cg07691684	106	0.349057	0.349057	0.218478
200	methylation_cg14394264	103	0.363107	0.363107	0.21606
201	methylation_cg17540159	106	0.35283	0.35283	0.215551
202	methylation_cg26231267	105	0.382857	0.382857	0.215153
203	methylation_cg24394172	91	0.362637	0.362637	0.214609
204	methylation_cg10791422	100	0.346	0.346	0.212389
205	methylation_cg27324698	107	0.351402	0.351402	0.212217
206	methylation_cg06783429	111	0.362162	0.362162	0.212008
207	methylation_cg27409154	83	0.339759	0.339759	0.209161
208	methylation_cg02386822	102	0.354902	0.354902	0.209033
209	methylation_cg22500132	85	0.350588	0.350588	0.208234
210	methylation_cg18237191	122	0.345902	0.347541	0.208181
211	methylation_cg04414975	95	0.336842	0.336842	0.207912
212	methylation_cg03624195	88	0.35	0.35	0.207832
213	methylation_cg19601293	68	0.394118	0.394118	0.207584
214	methylation_cg15084543	101	0.342574	0.342574	0.207457
215	methylation_cg04096519	121	0.343802	0.343802	0.207196
216	methylation_cg06546469	101	0.338614	0.338614	0.207186
217	methylation_cg27615378	99	0.341414	0.341414	0.205621
218	methylation_cg21838979	97	0.350515	0.350515	0.205231
219	methylation_cg03517024	111	0.351351	0.351351	0.204997
220	methylation_cg03738025	97	0.340206	0.340206	0.204424
221	methylation_cg23200020	88	0.331818	0.331818	0.203649
222	methylation_cg00719668	105	0.339048	0.339048	0.203537
223	methylation_cg11312408	94	0.338298	0.338298	0.202483
224	methylation_cg18183892	107	0.342056	0.342056	0.202432
225	methylation_cg07815836	132	0.34697	0.34697	0.201786
226	methylation_cg20219381	102	0.337255	0.337255	0.201419
227	methylation_cg25880980	104	0.338462	0.338462	0.201196
228	methylation_cg13617301	107	0.336449	0.336449	0.201191
229	methylation_cg25588480	117	0.381197	0.381197	0.200944
230	methylation_cg07204662	102	0.341176	0.341176	0.200825
231	methylation_cg19358373	107	0.349533	0.349533	0.200237
232	methylation_cg04786142	111	0.372973	0.372973	0.200186
233	methylation_cg06242243	102	0.341176	0.341176	0.199741
234	methylation_cg11500790	105	0.339048	0.339048	0.199515
235	methylation_cg15873474	104	0.340385	0.340385	0.199492
236	methylation_cg07834841	102	0.35098	0.35098	0.197734
237	methylation_cg04091768	111	0.344144	0.344144	0.197725
238	methylation_cg27504195	114	0.329825	0.329825	0.196601
239	methylation_cg11625005	96	0.333333	0.333333	0.19592
240	methylation_cg08274637	98	0.322449	0.322449	0.195597
241	methylation_cg17127702	119	0.329412	0.329412	0.19543
242	methylation_cg24932585	101	0.314852	0.314852	0.19484
243	methylation_cg05053440	84	0.321429	0.321429	0.194635
244	methylation_cg24654177	95	0.347368	0.347368	0.194268
245	methylation_cg11174855	108	0.324074	0.325926	0.193385
246	methylation_cg27418434	87	0.337931	0.337931	0.193353
247	methylation_cg24437737	104	0.326923	0.326923	0.192366
248	methylation_cg13644317	107	0.323364	0.323364	0.191803
249	methylation_cg25764534	105	0.337143	0.337143	0.19167
250	methylation_cg17094249	92	0.315217	0.315217	0.191642
251	methylation_cg04662056	100	0.322	0.322	0.19036
252	methylation_cg22399133	83	0.320482	0.320482	0.190269
253	methylation_cg24854435	101	0.312871	0.312871	0.189995
254	methylation_cg23634554	100	0.316	0.316	0.189778
255	methylation_cg08201451	95	0.353684	0.353684	0.189065
256	methylation_cg04268373	110	0.332727	0.332727	0.188495
257	methylation_cg10388456	91	0.316484	0.320879	0.188057
258	methylation_cg14541801	93	0.307527	0.307527	0.187808
259	methylation_cg19107511	101	0.330693	0.330693	0.187656
260	methylation_cg24815934	109	0.313761	0.313761	0.186763
261	methylation_cg03340408	100	0.338	0.34	0.186585
262	methylation_cg23414580	130	0.329231	0.329231	0.186239
263	methylation_cg06966811	92	0.306522	0.306522	0.186147
264	methylation_cg06346138	96	0.314583	0.314583	0.186014
265	methylation_cg08889009	93	0.307527	0.307527	0.186011
266	methylation_cg06757405	101	0.324752	0.324752	0.186008
267	methylation_cg26365545	115	0.316522	0.316522	0.185855
268	methylation_cg01232206	93	0.301075	0.301075	0.185833
269	methylation_cg16151261	94	0.302128	0.304255	0.185442
270	methylation_cg09847584	108	0.318519	0.318519	0.184975
271	methylation_cg07852825	101	0.318812	0.322772	0.184708
272	methylation_cg05132828	107	0.308411	0.308411	0.183338
273	methylation_cg10825839	94	0.306383	0.306383	0.183235
274	methylation_cg20370678	83	0.313253	0.313253	0.182837
275	methylation_cg18268547	114	0.303509	0.303509	0.182635
276	methylation_cg17395184	112	0.326786	0.326786	0.182552
277	methylation_cg26345105	91	0.303297	0.303297	0.181969
278	methylation_cg24704593	115	0.311304	0.311304	0.181306
279	methylation_cg00018198	105	0.314286	0.314286	0.180552
280	methylation_cg27269936	94	0.308511	0.308511	0.180543
281	methylation_cg22517388	100	0.306	0.306	0.180486
282	methylation_cg27478167	108	0.311111	0.311111	0.180471
283	methylation_cg06905453	84	0.297619	0.297619	0.179662
284	methylation_cg25839439	84	0.304762	0.304762	0.179515
285	methylation_cg16555595	112	0.383929	0.383929	0.179356
286	methylation_cg01518607	96	0.30625	0.308333	0.179182
287	methylation_cg05807849	103	0.297087	0.297087	0.177249
288	methylation_cg05860723	106	0.301887	0.301887	0.176741
289	methylation_cg25212131	90	0.293333	0.293333	0.176527
290	methylation_cg13023870	89	0.292135	0.292135	0.176348
291	methylation_cg15252509	106	0.30566	0.30566	0.176268
292	methylation_cg17192862	105	0.287619	0.287619	0.175723
293	methylation_cg23833033	106	0.290566	0.290566	0.175369
294	methylation_cg22954906	103	0.300971	0.300971	0.175368
295	methylation_cg06962177	95	0.298947	0.298947	0.175226
296	methylation_cg14266527	92	0.3	0.3	0.174264
297	methylation_cg03402235	105	0.281905	0.281905	0.174225
298	methylation_cg26595643	77	0.293507	0.293507	0.173834
299	methylation_cg06933824	99	0.29697	0.29697	0.173621
300	methylation_cg26687173	75	0.296	0.296	0.173317
301	methylation_cg07591519	103	0.287379	0.287379	0.172632
302	methylation_cg24518098	104	0.292308	0.292308	0.172286
303	methylation_cg22531371	103	0.291262	0.291262	0.170696
304	methylation_cg23843022	108	0.290741	0.290741	0.170424
305	methylation_cg23200818	109	0.297248	0.299083	0.170377
306	methylation_cg17603689	104	0.290385	0.290385	0.170345
307	methylation_cg15574321	99	0.30303	0.30303	0.170115
308	methylation_cg19022697	116	0.287931	0.287931	0.170092
309	methylation_cg02694427	97	0.298969	0.298969	0.169734
310	methylation_cg12257170	101	0.304951	0.304951	0.16964
311	methylation_cg09354317	115	0.297391	0.29913	0.169134
312	methylation_cg03743720	86	0.286046	0.286046	0.168942
313	methylation_cg11705975	124	0.290323	0.290323	0.168751
314	methylation_cg00983482	97	0.278351	0.278351	0.168618
315	methylation_cg15144153	108	0.285185	0.285185	0.168415
316	methylation_cg14871932	110	0.303636	0.303636	0.16838
317	methylation_cg15700197	92	0.295652	0.295652	0.168014
318	methylation_cg07368661	90	0.291111	0.291111	0.167696
319	methylation_cg16659728	88	0.284091	0.284091	0.166467
320	methylation_cg08251025	109	0.299083	0.299083	0.165996
321	methylation_cg11436222	88	0.284091	0.284091	0.165624
322	methylation_cg15007228	121	0.284298	0.284298	0.16556
323	methylation_cg24020826	92	0.276087	0.276087	0.165306
324	methylation_cg03130910	84	0.297619	0.297619	0.165118
325	methylation_cg12801030	115	0.285217	0.288696	0.16481
326	methylation_cg00529958	86	0.27907	0.281395	0.164519
327	methylation_cg17840501	115	0.28	0.28	0.163912
328	methylation_cg01699298	106	0.277359	0.277359	0.163906
329	methylation_cg17941572	100	0.284	0.284	0.163818
330	methylation_cg25537669	84	0.292857	0.292857	0.163248
331	methylation_cg08523865	93	0.28172	0.28172	0.16307
332	methylation_cg14912644	98	0.271429	0.273469	0.16303
333	methylation_cg27177554	115	0.26087	0.26087	0.162038
334	methylation_cg00579520	88	0.286364	0.286364	0.16203
335	methylation_cg22791045	98	0.271429	0.271429	0.16182
336	methylation_cg05492975	82	0.285366	0.285366	0.161022
337	methylation_cg16705627	109	0.280734	0.280734	0.160844
338	methylation_cg16422365	90	0.268889	0.268889	0.160765
339	methylation_cg07149609	87	0.268966	0.268966	0.160663
340	methylation_cg27128761	95	0.271579	0.271579	0.160563
341	methylation_cg10638573	102	0.278431	0.280392	0.16046
342	methylation_cg16768018	100	0.278	0.278	0.160097
343	methylation_cg23680922	100	0.276	0.278	0.15968
344	methylation_cg08550101	95	0.284211	0.284211	0.159634
345	methylation_cg05308792	93	0.273118	0.273118	0.159557
346	methylation_cg23208513	96	0.272917	0.272917	0.159465
347	methylation_cg25409809	79	0.268354	0.268354	0.159327
348	methylation_cg05937737	82	0.265854	0.265854	0.159037
349	methylation_cg12472603	115	0.273043	0.273043	0.158344
350	methylation_cg09767588	106	0.283019	0.284906	0.158038
351	methylation_cg10762199	104	0.288462	0.288462	0.157933
352	methylation_cg17391620	102	0.264706	0.264706	0.15769
353	methylation_cg17144184	115	0.264348	0.264348	0.157495
354	methylation_cg05375100	104	0.303846	0.305769	0.156701
355	methylation_cg18631798	110	0.276364	0.276364	0.156668
356	methylation_cg14486338	104	0.271154	0.273077	0.15603
357	methylation_cg22908616	100	0.27	0.27	0.155713
358	methylation_cg02485729	111	0.261261	0.261261	0.15545
359	methylation_cg26353877	92	0.256522	0.256522	0.154972
360	methylation_cg22228988	109	0.269725	0.269725	0.154587
361	methylation_cg01031101	89	0.258427	0.258427	0.154533
362	methylation_cg19289072	93	0.277419	0.277419	0.154468
363	methylation_cg15089077	85	0.263529	0.263529	0.154384
364	methylation_cg04961101	108	0.266667	0.266667	0.153974
365	methylation_cg05342467	76	0.323684	0.323684	0.153882
366	methylation_cg21048162	122	0.270492	0.270492	0.153763
367	methylation_cg13633270	115	0.269565	0.271304	0.153755
368	methylation_cg24136205	121	0.267769	0.267769	0.153669
369	methylation_cg11510131	86	0.267442	0.267442	0.153521
370	methylation_cg20129806	108	0.253704	0.255556	0.15314
371	methylation_cg11983942	110	0.26	0.26	0.153028
372	methylation_cg18226700	104	0.265385	0.265385	0.15288
373	methylation_cg04396791	96	0.25625	0.25625	0.15268
374	methylation_cg20505457	101	0.271287	0.271287	0.152618
375	methylation_cg24966958	96	0.275	0.275	0.151958
376	methylation_cg17477273	104	0.269231	0.269231	0.151188
377	methylation_cg08549335	101	0.275247	0.275247	0.151035
378	methylation_cg01372939	113	0.260177	0.260177	0.150989
379	methylation_cg00448814	88	0.261364	0.263636	0.150964
380	methylation_cg09527670	102	0.276471	0.276471	0.150912
381	methylation_cg10189661	89	0.276404	0.276404	0.15074
382	methylation_cg18469036	115	0.274783	0.276522	0.150615
383	methylation_cg15331705	91	0.254945	0.254945	0.150591
384	methylation_cg26683398	106	0.260377	0.260377	0.150446
385	methylation_cg17189167	86	0.25814	0.25814	0.149885
386	methylation_cg00713400	88	0.259091	0.259091	0.149835
387	methylation_cg04472592	104	0.257692	0.257692	0.149139
388	methylation_cg24146331	100	0.254	0.254	0.149096
389	methylation_cg21131343	110	0.265455	0.265455	0.149089
390	methylation_cg25136495	113	0.251327	0.251327	0.147815
391	methylation_cg25631489	102	0.258824	0.258824	0.147517
392	methylation_cg12492087	94	0.259574	0.259574	0.147487
393	methylation_cg11286653	105	0.255238	0.257143	0.14692
394	methylation_cg13839391	93	0.260215	0.260215	0.146712
395	methylation_cg07599144	104	0.261538	0.261538	0.145888
396	methylation_cg08362273	101	0.261386	0.261386	0.145431
397	methylation_cg25876656	113	0.249558	0.249558	0.145122
398	methylation_cg27449150	108	0.248148	0.248148	0.144889
399	methylation_cg01596963	101	0.237624	0.237624	0.144316
400	methylation_cg08075452	112	0.241071	0.241071	0.144065
401	methylation_cg04281344	89	0.249438	0.249438	0.143854
402	methylation_cg01794853	106	0.24717	0.24717	0.142653
403	methylation_cg05422883	101	0.263366	0.263366	0.142252
404	methylation_cg09317554	122	0.245902	0.245902	0.141991
405	methylation_cg23601374	106	0.25283	0.25283	0.141929
406	methylation_cg03726532	91	0.254945	0.254945	0.141832
407	methylation_cg01501018	96	0.260417	0.260417	0.141808
408	methylation_cg11687036	95	0.252632	0.252632	0.141721
409	methylation_cg18417954	98	0.244898	0.246939	0.141668
410	methylation_cg18557131	97	0.25567	0.25567	0.141237
411	methylation_cg05081953	94	0.240426	0.240426	0.141221
412	methylation_cg09304381	92	0.23913	0.23913	0.141218
413	methylation_cg24701780	93	0.247312	0.249462	0.140636
414	methylation_cg22400015	92	0.232609	0.232609	0.140593
415	methylation_cg10628699	105	0.283809	0.283809	0.140106
416	methylation_cg10901368	105	0.251429	0.251429	0.139625
417	methylation_cg25264948	88	0.254545	0.254545	0.139597
418	methylation_cg11084334	102	0.237255	0.237255	0.139467
419	methylation_cg14858786	100	0.242	0.244	0.138508
420	methylation_cg04438395	83	0.233735	0.233735	0.137658
421	methylation_cg22270027	105	0.23619	0.23619	0.137241
422	methylation_cg10659886	106	0.237736	0.239623	0.13685
423	methylation_cg04947680	89	0.240449	0.242697	0.13681
424	methylation_cg05207048	105	0.245714	0.245714	0.136721
425	methylation_cg07879681	96	0.241667	0.241667	0.136501
426	methylation_cg11390741	107	0.250467	0.250467	0.136317
427	methylation_cg26684776	88	0.247727	0.247727	0.1362
428	methylation_cg10233454	105	0.23619	0.238095	0.136006
429	methylation_cg11517269	105	0.234286	0.234286	0.135845
430	methylation_cg12752647	101	0.243564	0.243564	0.135606
431	methylation_cg11731596	93	0.236559	0.23871	0.135007
432	methylation_cg03971454	95	0.237895	0.237895	0.13454
433	methylation_cg17933936	96	0.233333	0.233333	0.134026
434	methylation_cg00711496	104	0.238462	0.238462	0.133708
435	methylation_cg22694818	101	0.231683	0.231683	0.133642
436	methylation_cg03506028	96	0.233333	0.235417	0.132927
437	methylation_cg27399481	120	0.226667	0.226667	0.132546
438	methylation_cg09820244	96	0.233333	0.233333	0.132383
439	methylation_cg03143486	98	0.25102	0.25102	0.132219
440	methylation_cg22306155	127	0.234646	0.234646	0.132057
441	methylation_cg19773546	97	0.241237	0.241237	0.131953
442	methylation_cg13799919	110	0.236364	0.236364	0.131926
443	methylation_cg22483742	92	0.26087	0.26087	0.131918
444	methylation_cg19754520	97	0.23299	0.23299	0.131876
445	methylation_cg27658698	94	0.240426	0.240426	0.131839
446	methylation_cg00402516	82	0.22439	0.22439	0.13074
447	methylation_cg03740167	109	0.222018	0.222018	0.130086
448	methylation_cg04491917	110	0.22	0.22	0.130024
449	methylation_cg23526676	117	0.247863	0.247863	0.130004
450	methylation_cg13938187	116	0.237931	0.237931	0.129952
451	methylation_cg05239811	95	0.233684	0.233684	0.129914
452	methylation_cg12157941	93	0.292473	0.294624	0.129724
453	methylation_cg18988498	108	0.238889	0.238889	0.129131
454	methylation_cg15452970	92	0.219565	0.219565	0.129017
455	methylation_cg00332937	97	0.214433	0.214433	0.128966
456	methylation_cg10975391	112	0.225	0.225	0.12893
457	methylation_cg13435326	98	0.226531	0.226531	0.128921
458	methylation_cg15157455	98	0.222449	0.222449	0.128834
459	methylation_cg27170427	105	0.232381	0.232381	0.128657
460	methylation_cg15922513	123	0.235772	0.235772	0.128548
461	methylation_cg09314702	106	0.249057	0.249057	0.12854
462	methylation_cg24324628	92	0.232609	0.232609	0.128357
463	methylation_cg25641533	90	0.215556	0.215556	0.128182
464	methylation_cg27649194	96	0.227083	0.227083	0.12783
465	methylation_cg13327545	111	0.21982	0.21982	0.127762
466	methylation_cg01287088	114	0.222807	0.224561	0.127237
467	methylation_cg12877723	118	0.213559	0.213559	0.126569
468	methylation_cg04436469	77	0.223377	0.223377	0.126488
469	methylation_cg17555825	86	0.22093	0.22093	0.126425
470	methylation_cg05341781	107	0.224299	0.224299	0.126402
471	methylation_cg14054283	116	0.217241	0.217241	0.126353
472	methylation_cg11642106	121	0.229752	0.229752	0.126287
473	methylation_cg19755069	80	0.21	0.21	0.125789
474	methylation_cg11906021	120	0.233333	0.233333	0.125496
475	methylation_cg04111071	93	0.223656	0.223656	0.125486
476	methylation_cg18398056	75	0.245333	0.245333	0.125255
477	methylation_cg27563032	104	0.221154	0.221154	0.125181
478	methylation_cg05047401	91	0.206593	0.206593	0.124709
479	methylation_cg19277182	114	0.242105	0.242105	0.124603
480	methylation_cg19839325	126	0.219048	0.219048	0.124555
481	methylation_cg10755235	112	0.2375	0.2375	0.124535
482	methylation_cg11612647	90	0.208889	0.208889	0.124267
483	methylation_cg22052672	95	0.218947	0.218947	0.12386
484	methylation_cg07911361	80	0.2175	0.2175	0.123766
485	methylation_cg26469608	103	0.219417	0.219417	0.123158
486	methylation_cg24059033	107	0.220561	0.220561	0.122752
487	methylation_cg10397440	110	0.216364	0.216364	0.122184
488	methylation_cg08296903	75	0.232	0.234667	0.122095
489	methylation_cg17883035	80	0.22	0.22	0.122004
490	methylation_cg23740491	99	0.218182	0.218182	0.121722
491	methylation_cg07557423	105	0.207619	0.207619	0.12169
492	methylation_cg13575139	99	0.214141	0.214141	0.121661
493	methylation_cg01597629	93	0.230108	0.230108	0.121532
494	methylation_cg00806259	97	0.220619	0.22268	0.121419
495	methylation_cg13280041	110	0.207273	0.207273	0.121293
496	methylation_cg06065125	93	0.208602	0.208602	0.120626
497	methylation_cg21241424	89	0.242697	0.242697	0.120319
498	methylation_cg09338032	106	0.207547	0.207547	0.120187
499	methylation_cg21959598	89	0.202247	0.202247	0.11989
500	methylation_cg26628476	91	0.213187	0.213187	0.119766
501	methylation_cg06527213	116	0.213793	0.213793	0.119759
502	methylation_cg16492615	114	0.215789	0.215789	0.119599
503	methylation_cg00233633	107	0.205607	0.205607	0.119364
504	methylation_cg03602500	96	0.20625	0.20625	0.119327
505	methylation_cg05492502	96	0.214583	0.216667	0.119297
506	methylation_cg04193160	121	0.209917	0.209917	0.118967
507	methylation_cg25950278	86	0.211628	0.211628	0.118364
508	methylation_cg17899889	90	0.217778	0.22	0.118168
509	methylation_cg08566455	84	0.211905	0.211905	0.118061
510	methylation_cg00953309	97	0.218557	0.218557	0.117995
511	methylation_cg02578944	113	0.210619	0.210619	0.117965
512	methylation_cg23746497	99	0.20202	0.20202	0.117852
513	methylation_cg02930348	93	0.208602	0.208602	0.1178
514	methylation_cg07155724	74	0.205405	0.205405	0.117697
515	methylation_cg12265623	96	0.208333	0.208333	0.117477
516	methylation_cg20271620	105	0.219048	0.219048	0.117468
517	methylation_cg19399165	121	0.2	0.2	0.117122
518	methylation_cg09790780	96	0.2125	0.2125	0.11712
519	methylation_cg24654025	116	0.218966	0.22069	0.116901
520	methylation_cg08084339	100	0.206	0.206	0.116841
521	methylation_cg21072457	92	0.215217	0.215217	0.116529
522	methylation_cg18247055	122	0.211475	0.211475	0.115831
523	methylation_cg08581953	103	0.219417	0.219417	0.115739
524	methylation_cg21478137	93	0.227957	0.230108	0.115681
525	methylation_cg15959252	92	0.206522	0.206522	0.114972
526	methylation_cg27051129	103	0.215534	0.215534	0.114904
527	methylation_cg14642395	95	0.204211	0.204211	0.114753
528	methylation_cg10804656	103	0.21165	0.21165	0.114325
529	methylation_cg18503912	108	0.2	0.2	0.114274
530	methylation_cg02700891	109	0.20367	0.20367	0.113944
531	methylation_cg18105139	90	0.202222	0.204444	0.113922
532	methylation_cg19988354	99	0.210101	0.210101	0.113887
533	methylation_cg08753951	102	0.205882	0.205882	0.113862
534	methylation_cg16491668	99	0.19596	0.19596	0.113809
535	methylation_cg16370398	99	0.20404	0.20404	0.113657
536	methylation_cg12967164	84	0.209524	0.209524	0.113405
537	methylation_cg09013220	101	0.213861	0.213861	0.11308
538	methylation_cg13192013	119	0.198319	0.198319	0.112868
539	methylation_cg11736940	103	0.196116	0.198058	0.1126
540	methylation_cg16766632	105	0.201905	0.201905	0.112575
541	methylation_cg07943461	85	0.197647	0.197647	0.112531
542	methylation_cg25925896	91	0.213187	0.213187	0.112506
543	methylation_cg23683588	91	0.202198	0.202198	0.112158
544	methylation_cg08928145	85	0.211765	0.211765	0.111887
545	methylation_cg16960046	90	0.202222	0.202222	0.1118
546	methylation_cg14091631	97	0.187629	0.187629	0.111367
547	methylation_cg23741006	85	0.188235	0.188235	0.111261
548	methylation_cg18513344	82	0.204878	0.204878	0.111173
549	methylation_cg14906690	106	0.203774	0.203774	0.111012
550	methylation_cg03148124	102	0.211765	0.211765	0.111002
551	methylation_cg05637536	83	0.2	0.2	0.110842
552	methylation_cg19244380	96	0.195833	0.195833	0.110746
553	methylation_cg07230581	104	0.192308	0.192308	0.110615
554	methylation_cg06719334	110	0.2	0.2	0.109988
555	methylation_cg07772660	87	0.2	0.2	0.109424
556	methylation_cg25602692	102	0.211765	0.211765	0.109244
557	methylation_cg04396850	93	0.2	0.2	0.109241
558	methylation_cg07004744	106	0.192453	0.192453	0.109174
559	methylation_cg06880420	108	0.188889	0.188889	0.109059
560	methylation_cg00169897	109	0.185321	0.185321	0.108626
561	methylation_cg11962640	97	0.183505	0.183505	0.108622
562	methylation_cg06545367	112	0.210714	0.210714	0.108522
563	methylation_cg07333191	87	0.193103	0.193103	0.108114
564	methylation_cg03645522	92	0.2	0.2	0.107831
565	methylation_cg17849569	93	0.187097	0.187097	0.107721
566	methylation_cg21053741	101	0.207921	0.207921	0.107687
567	methylation_cg08668316	90	0.186667	0.186667	0.107557
568	methylation_cg25386676	104	0.2	0.2	0.107453
569	methylation_cg08726801	110	0.190909	0.190909	0.107253
570	methylation_cg10996148	113	0.215929	0.215929	0.107092
571	methylation_cg11366178	83	0.183133	0.183133	0.10644
572	methylation_cg23244790	96	0.197917	0.197917	0.106257
573	methylation_cg01877606	108	0.17963	0.17963	0.106142
574	methylation_cg16143804	86	0.204651	0.204651	0.105795
575	methylation_cg00792513	103	0.186408	0.186408	0.105716
576	methylation_cg20256009	91	0.206593	0.206593	0.10571
577	methylation_cg00865690	89	0.18427	0.18427	0.105703
578	methylation_cg04019164	97	0.208247	0.208247	0.10498
579	methylation_cg13508369	87	0.183908	0.183908	0.104421
580	methylation_cg08854987	102	0.188235	0.188235	0.104357
581	methylation_cg10168086	106	0.183019	0.183019	0.104078
582	methylation_cg05887079	132	0.183333	0.183333	0.104061
583	methylation_cg15962969	102	0.184314	0.184314	0.103946
584	methylation_cg09639151	104	0.175	0.175	0.103788
585	methylation_cg02607059	105	0.182857	0.182857	0.103421
586	methylation_cg18397073	91	0.182418	0.182418	0.103285
587	methylation_cg13826452	86	0.188372	0.190698	0.103265
588	methylation_cg04117986	98	0.181633	0.181633	0.103201
589	methylation_cg22522688	105	0.180952	0.180952	0.103198
590	methylation_cg13897627	100	0.184	0.184	0.10294
591	methylation_cg07651914	98	0.197959	0.197959	0.10293
592	methylation_cg15871797	92	0.173913	0.173913	0.102781
593	methylation_cg10158997	109	0.192661	0.192661	0.102646
594	methylation_cg07445246	115	0.205217	0.206957	0.102616
595	methylation_cg27444899	87	0.197701	0.197701	0.102528
596	methylation_cg17078116	95	0.183158	0.183158	0.102446
597	methylation_cg00989365	95	0.176842	0.176842	0.102445
598	methylation_cg16061498	105	0.177143	0.177143	0.102367
599	methylation_cg10030162	100	0.184	0.186	0.102109
600	methylation_cg22118112	106	0.222642	0.222642	0.101616
601	methylation_cg01259423	96	0.185417	0.1875	0.101012
602	methylation_cg06417385	104	0.169231	0.169231	0.100709
603	methylation_cg07000514	85	0.2	0.2	0.0997854
604	methylation_cg03040848	78	0.184615	0.184615	0.0995857
605	methylation_cg09108394	110	0.187273	0.187273	0.0994889
606	methylation_cg19366479	110	0.174545	0.174545	0.0993849
607	methylation_cg25032595	93	0.176344	0.178495	0.0993122
608	methylation_cg15215348	79	0.194937	0.194937	0.099113
609	methylation_cg06873880	91	0.18022	0.182418	0.0991047
610	methylation_cg03965496	101	0.188119	0.188119	0.0987594
611	methylation_cg21793127	98	0.173469	0.173469	0.098399
612	methylation_cg23760687	87	0.197701	0.197701	0.0983325
613	methylation_cg11199639	115	0.189565	0.191304	0.0981711
614	methylation_cg16516712	100	0.184	0.184	0.0981467
615	methylation_cg26504529	96	0.172917	0.172917	0.0980497
616	methylation_cg04723343	88	0.184091	0.184091	0.0979786
617	methylation_cg22512438	107	0.205607	0.205607	0.0978049
618	methylation_cg09644153	90	0.173333	0.173333	0.0976849
619	methylation_cg19897071	100	0.172	0.172	0.0971798
620	methylation_cg01295399	126	0.169841	0.169841	0.097081
621	methylation_cg06896909	98	0.17551	0.17551	0.0970574
622	methylation_cg14642773	112	0.178571	0.178571	0.0970241
623	methylation_cg09141965	89	0.182022	0.182022	0.0968302
624	methylation_cg09176539	92	0.176087	0.176087	0.0966239
625	methylation_cg17157798	111	0.169369	0.169369	0.0965608
626	methylation_cg05516390	94	0.176596	0.176596	0.0964488
627	methylation_cg07471614	82	0.160976	0.160976	0.0963816
628	methylation_cg14817783	101	0.170297	0.170297	0.0960892
629	methylation_cg05331856	89	0.168539	0.168539	0.0960002
630	methylation_cg00146027	93	0.174194	0.174194	0.095944
631	methylation_cg18356785	108	0.168519	0.168519	0.0957832
632	methylation_cg20684375	94	0.165957	0.165957	0.0954791
633	methylation_cg08841544	87	0.177011	0.17931	0.0953963
634	methylation_cg18299634	105	0.180952	0.182857	0.0953352
635	methylation_cg08461949	99	0.169697	0.169697	0.0952906
636	methylation_cg08904630	87	0.17931	0.17931	0.0952202
637	methylation_cg10308265	102	0.192157	0.192157	0.0947677
638	methylation_cg09837977	111	0.171171	0.171171	0.0947534
639	methylation_cg03170670	89	0.175281	0.175281	0.0946613
640	methylation_cg20457796	81	0.182716	0.182716	0.0944751
641	methylation_cg10167849	112	0.176786	0.176786	0.0944606
642	methylation_cg20470734	86	0.183721	0.183721	0.0944295
643	methylation_cg16325421	94	0.165957	0.165957	0.094195
644	methylation_cg13617837	89	0.164045	0.164045	0.0941629
645	methylation_cg12352399	101	0.180198	0.180198	0.0939422
646	methylation_cg02655630	97	0.171134	0.171134	0.0939203
647	methylation_cg14524724	112	0.191071	0.191071	0.0938367
648	methylation_cg15222899	118	0.172881	0.174576	0.0937452
649	methylation_cg26361999	94	0.170213	0.170213	0.0935895
650	methylation_cg25766247	106	0.173585	0.173585	0.0934394
651	methylation_cg10210806	97	0.171134	0.171134	0.0929153
652	methylation_cg08107308	89	0.166292	0.166292	0.0927613
653	methylation_cg09842161	93	0.169892	0.169892	0.0927539
654	methylation_cg09313745	108	0.196296	0.196296	0.0927432
655	methylation_cg13933080	118	0.167797	0.167797	0.0926091
656	methylation_cg10966582	98	0.163265	0.163265	0.0923124
657	methylation_cg16582732	100	0.216	0.216	0.092291
658	methylation_cg08289130	110	0.170909	0.170909	0.0921194
659	methylation_cg03827327	109	0.168807	0.168807	0.0920968
660	methylation_cg04742384	117	0.160684	0.160684	0.0919365
661	methylation_cg07141215	97	0.16701	0.16701	0.0919131
662	methylation_cg07778315	102	0.176471	0.176471	0.0918311
663	methylation_cg15088574	97	0.16701	0.16701	0.0918145
664	methylation_cg16327839	88	0.161364	0.161364	0.0917936
665	methylation_cg00058879	98	0.17551	0.17551	0.0914278
666	methylation_cg07160932	112	0.167857	0.167857	0.0913587
667	methylation_cg09265955	79	0.164557	0.164557	0.0912886
668	methylation_cg08890627	102	0.164706	0.164706	0.0911902
669	methylation_cg13191508	120	0.165	0.165	0.0911447
670	methylation_cg04363624	91	0.151648	0.151648	0.0905794
671	methylation_cg05241143	91	0.164835	0.164835	0.090383
672	methylation_cg13846270	101	0.170297	0.170297	0.0903374
673	methylation_cg18712809	91	0.162637	0.162637	0.0899423
674	methylation_cg24550149	111	0.158559	0.158559	0.0899136
675	methylation_cg09627520	91	0.164835	0.164835	0.0898411
676	methylation_cg02447304	87	0.165517	0.165517	0.0896513
677	methylation_cg14460195	86	0.167442	0.167442	0.0896473
678	methylation_cg05803237	116	0.163793	0.163793	0.0896304
679	methylation_cg10007534	102	0.190196	0.190196	0.0895734
680	methylation_cg11682083	106	0.160377	0.160377	0.0894429
681	methylation_cg15287410	107	0.171963	0.171963	0.0892952
682	methylation_cg02956962	90	0.164444	0.164444	0.0892945
683	methylation_cg09551262	100	0.158	0.158	0.0890202
684	methylation_cg02093732	92	0.186957	0.186957	0.0888235
685	methylation_cg17755730	99	0.169697	0.173737	0.0887437
686	methylation_cg17761772	91	0.153846	0.153846	0.0885591
687	methylation_cg04094225	85	0.169412	0.169412	0.0885344
688	methylation_cg15904939	95	0.168421	0.168421	0.0885125
689	methylation_cg23356310	98	0.155102	0.155102	0.0884603
690	methylation_cg05845376	88	0.159091	0.159091	0.088412
691	methylation_cg10477621	85	0.169412	0.169412	0.0882114
692	methylation_cg23016129	97	0.16701	0.16701	0.0880735
693	methylation_cg00522579	100	0.152	0.152	0.0879814
694	methylation_cg10053507	84	0.161905	0.161905	0.087948
695	methylation_cg08636083	101	0.154455	0.154455	0.0879131
696	methylation_cg06529149	93	0.163441	0.163441	0.0875165
697	methylation_cg03546235	97	0.152577	0.154639	0.0874981
698	methylation_cg08423562	86	0.160465	0.160465	0.0874865
699	methylation_cg22771548	70	0.157143	0.157143	0.0874777
700	methylation_cg21996227	100	0.154	0.154	0.0873656
701	methylation_cg12946440	82	0.153659	0.153659	0.0872227
702	methylation_cg10577257	97	0.158763	0.158763	0.0871846
703	methylation_cg06389019	91	0.153846	0.153846	0.0871101
704	methylation_cg06215107	105	0.165714	0.165714	0.0870897
705	methylation_cg04221117	94	0.153191	0.153191	0.0869482
706	methylation_cg11075561	107	0.153271	0.153271	0.0869349
707	methylation_cg24617568	96	0.166667	0.166667	0.0868133
708	methylation_cg00172849	122	0.160656	0.160656	0.0866724
709	methylation_cg15868425	89	0.166292	0.166292	0.0866631
710	methylation_cg04884579	94	0.170213	0.170213	0.0865395
711	methylation_cg10404601	98	0.163265	0.163265	0.0865373
712	methylation_cg06565368	100	0.174	0.176	0.0864415
713	methylation_cg24042854	96	0.164583	0.164583	0.0860769
714	methylation_cg16845701	115	0.165217	0.165217	0.0857832
715	methylation_cg00010445	98	0.144898	0.144898	0.0857219
716	methylation_cg12003230	102	0.162745	0.162745	0.0854181
717	methylation_cg24062526	95	0.153684	0.155789	0.0852857
718	methylation_cg14319235	94	0.161702	0.161702	0.0852687
719	methylation_cg05691833	90	0.148889	0.151111	0.0852303
720	methylation_cg16073408	109	0.157798	0.157798	0.0851696
721	methylation_cg01341751	104	0.161538	0.161538	0.0851381
722	methylation_cg01009664	107	0.151402	0.151402	0.0850797
723	methylation_cg24134959	108	0.166667	0.166667	0.084524
724	methylation_cg18609078	93	0.148387	0.148387	0.0839659
725	methylation_cg07553761	83	0.154217	0.154217	0.0836312
726	methylation_cg24426822	111	0.154955	0.156757	0.0835896
727	methylation_cg02521750	92	0.15	0.15	0.0835892
728	methylation_cg06634862	113	0.146903	0.146903	0.0829183
729	methylation_cg04360793	119	0.154622	0.154622	0.0826527
730	methylation_cg20817661	118	0.162712	0.164407	0.0825099
731	methylation_cg12711760	104	0.146154	0.148077	0.0824505
732	methylation_cg08204783	111	0.154955	0.154955	0.0822838
733	methylation_cg10335834	97	0.162887	0.162887	0.0822116
734	methylation_cg02898293	92	0.15	0.15	0.082049
735	methylation_cg02022491	90	0.175556	0.175556	0.0817987
736	methylation_cg22198603	102	0.156863	0.156863	0.0817676
737	methylation_cg05859264	114	0.157895	0.157895	0.0817148
738	methylation_cg23962849	118	0.179661	0.179661	0.0816677
739	methylation_cg21890551	113	0.159292	0.159292	0.0814284
740	methylation_cg10661615	115	0.144348	0.144348	0.0813888
741	methylation_cg02442572	103	0.170874	0.170874	0.0813822
742	methylation_cg23704627	104	0.169231	0.171154	0.0813385
743	methylation_cg06083330	97	0.148454	0.150515	0.0813
744	methylation_cg16147932	113	0.155752	0.155752	0.0812727
745	methylation_cg25707767	100	0.144	0.144	0.0810392
746	methylation_cg05462570	115	0.144348	0.144348	0.0810032
747	methylation_cg03731268	99	0.139394	0.139394	0.0809902
748	methylation_cg05501996	95	0.143158	0.143158	0.0808605
749	methylation_cg11476306	106	0.145283	0.145283	0.0807523
750	methylation_cg19374752	93	0.163441	0.163441	0.0807309
751	methylation_cg02273889	108	0.148148	0.15	0.0804509
752	methylation_cg18025275	92	0.167391	0.167391	0.0802261
753	methylation_cg24099067	117	0.147009	0.147009	0.0801724
754	methylation_cg02815102	83	0.142169	0.142169	0.0795916
755	methylation_cg02853616	87	0.144828	0.144828	0.0792917
756	methylation_cg01670876	95	0.147368	0.147368	0.0791949
757	methylation_cg06476685	99	0.155556	0.155556	0.0791088
758	methylation_cg06372887	89	0.141573	0.141573	0.079073
759	methylation_cg10284771	101	0.162376	0.162376	0.0789394
760	methylation_cg05638493	111	0.144144	0.144144	0.0789144
761	methylation_cg23679982	110	0.143636	0.143636	0.0788553
762	methylation_cg04477962	115	0.14087	0.14087	0.0788465
763	methylation_cg19893473	99	0.153535	0.153535	0.0787958
764	methylation_cg13123165	94	0.144681	0.144681	0.078725
765	methylation_cg13218831	120	0.153333	0.153333	0.0786783
766	methylation_cg02925601	99	0.145455	0.145455	0.0783604
767	methylation_cg15996534	94	0.140426	0.140426	0.0782111
768	methylation_cg17299899	113	0.138053	0.138053	0.0781666
769	methylation_cg03057173	94	0.144681	0.144681	0.0780741
770	methylation_cg25547580	101	0.142574	0.142574	0.0780269
771	methylation_cg15454698	102	0.14902	0.14902	0.0780059
772	methylation_cg09356020	103	0.145631	0.147573	0.0779921
773	methylation_cg10477073	97	0.171134	0.173196	0.0778872
774	methylation_cg20975682	104	0.142308	0.144231	0.077872
775	methylation_cg15696460	87	0.135632	0.135632	0.0778224
776	methylation_cg03964958	110	0.16	0.16	0.0776612
777	methylation_cg21648823	93	0.141935	0.144086	0.0776458
778	methylation_cg15105326	101	0.150495	0.150495	0.0775928
779	methylation_cg25125340	99	0.149495	0.149495	0.0775611
780	methylation_cg04221884	111	0.156757	0.156757	0.0774162
781	methylation_cg05422029	98	0.146939	0.146939	0.0773836
782	methylation_cg18358894	85	0.174118	0.174118	0.0773122
783	methylation_cg15839431	100	0.156	0.156	0.0771727
784	methylation_cg10266490	113	0.145133	0.145133	0.0770568
785	methylation_cg02196651	89	0.148315	0.148315	0.0767769
786	methylation_cg08411068	90	0.142222	0.142222	0.076762
787	methylation_cg02131853	105	0.139048	0.139048	0.0763947
788	methylation_cg26578910	88	0.152273	0.152273	0.0761576
789	methylation_cg00970396	97	0.14433	0.14433	0.0760956
790	methylation_cg24302529	104	0.136538	0.136538	0.076023
791	methylation_cg12279419	99	0.139394	0.139394	0.0759477
792	methylation_cg08845721	97	0.138144	0.138144	0.0759081
793	methylation_cg20200460	100	0.138	0.138	0.0759041
794	methylation_cg26327040	101	0.136634	0.136634	0.0757851
795	methylation_cg26155802	97	0.138144	0.138144	0.075654
796	methylation_cg08215169	103	0.137864	0.137864	0.075624
797	methylation_cg08677210	105	0.135238	0.135238	0.0756149
798	methylation_cg00495860	93	0.146237	0.146237	0.0755791
799	methylation_cg03936663	92	0.132609	0.132609	0.075576
800	methylation_cg26910511	103	0.128155	0.128155	0.0754834
801	methylation_cg10835286	110	0.143636	0.143636	0.075446
802	methylation_cg20218614	111	0.142342	0.142342	0.0753002
803	methylation_cg19507206	104	0.136538	0.136538	0.0752683
804	methylation_cg06679878	99	0.131313	0.131313	0.0752343
805	methylation_cg17242596	91	0.134066	0.134066	0.0751943
806	methylation_cg06429887	104	0.142308	0.142308	0.0751462
807	methylation_cg24808280	104	0.138462	0.138462	0.0750803
808	methylation_cg04365481	79	0.162025	0.162025	0.0749049
809	methylation_cg26751645	87	0.142529	0.142529	0.0748318
810	methylation_cg07068674	97	0.146392	0.146392	0.0745222
811	methylation_cg01774019	100	0.148	0.148	0.0744274
812	methylation_cg19526659	94	0.157447	0.157447	0.0744041
813	methylation_cg06298729	105	0.154286	0.154286	0.0743589
814	methylation_cg07642822	95	0.136842	0.136842	0.0742779
815	methylation_cg21821308	83	0.159036	0.159036	0.0742345
816	methylation_cg27628839	101	0.144554	0.144554	0.0740983
817	methylation_cg23493497	86	0.139535	0.139535	0.0740353
818	methylation_cg26127114	95	0.138947	0.138947	0.0740036
819	methylation_cg12377139	104	0.138462	0.138462	0.0738572
820	methylation_cg16102778	98	0.146939	0.146939	0.0737816
821	methylation_cg16887264	116	0.201724	0.201724	0.0737594
822	methylation_cg00799748	109	0.146789	0.146789	0.0736348
823	methylation_cg06808305	106	0.143396	0.143396	0.073565
824	methylation_cg13820205	96	0.1375	0.1375	0.0734812
825	methylation_cg11388664	102	0.137255	0.137255	0.0734055
826	methylation_cg02683197	98	0.132653	0.132653	0.0733347
827	methylation_cg25594100	105	0.152381	0.152381	0.0732767
828	methylation_cg07245635	103	0.143689	0.145631	0.0732377
829	methylation_cg05600044	104	0.155769	0.155769	0.0730859
830	methylation_cg21587837	119	0.141176	0.141176	0.0730367
831	methylation_cg11522905	105	0.144762	0.144762	0.0726278
832	methylation_cg08338216	104	0.140385	0.140385	0.0725975
833	methylation_cg03998066	101	0.154455	0.154455	0.0725835
834	methylation_cg04503570	87	0.135632	0.135632	0.0723526
835	methylation_cg00425918	98	0.138776	0.138776	0.0722936
836	methylation_cg15000841	101	0.128713	0.128713	0.0719991
837	methylation_cg13676706	99	0.135354	0.135354	0.071984
838	methylation_cg27647370	103	0.137864	0.137864	0.0718658
839	methylation_cg11429969	97	0.146392	0.146392	0.0718571
840	methylation_cg05617469	96	0.13125	0.13125	0.0716978
841	methylation_cg08943107	113	0.134513	0.134513	0.0715934
842	methylation_cg08913410	97	0.123711	0.123711	0.0715716
843	methylation_cg19639898	94	0.142553	0.142553	0.0714919
844	methylation_cg02940362	85	0.134118	0.134118	0.0714786
845	methylation_cg19635505	95	0.130526	0.130526	0.0714553
846	methylation_cg05389731	112	0.133929	0.133929	0.0714215
847	methylation_cg27393010	100	0.136	0.136	0.0713841
848	methylation_cg08205443	100	0.138	0.138	0.0713826
849	methylation_cg02856716	81	0.135802	0.138272	0.0712073
850	methylation_cg21367256	101	0.120792	0.120792	0.0710767
851	methylation_cg14462779	107	0.130841	0.130841	0.0710745
852	methylation_cg12172441	101	0.126733	0.126733	0.0710127
853	methylation_cg17523415	115	0.14087	0.14087	0.0709573
854	methylation_cg04456238	98	0.138776	0.138776	0.070942
855	methylation_cg00875989	94	0.125532	0.125532	0.0709377
856	methylation_cg00669774	94	0.134043	0.134043	0.0708099
857	methylation_cg04212092	91	0.142857	0.142857	0.0707116
858	methylation_cg14644001	106	0.137736	0.137736	0.0706632
859	methylation_cg13539545	111	0.142342	0.142342	0.0706135
860	methylation_cg23321140	111	0.12973	0.12973	0.0704669
861	methylation_cg26791464	105	0.131429	0.131429	0.07041
862	methylation_cg10168149	96	0.133333	0.133333	0.0696959
863	methylation_cg16052975	98	0.122449	0.122449	0.0695138
864	methylation_cg16322014	121	0.132231	0.132231	0.0693861
865	methylation_cg21768042	110	0.161818	0.161818	0.0691166
866	methylation_cg04645914	90	0.126667	0.126667	0.0690533
867	methylation_cg06544405	107	0.128972	0.128972	0.0690439
868	methylation_cg00887902	101	0.124752	0.124752	0.0688879
869	methylation_cg22995449	78	0.125641	0.125641	0.0688835
870	methylation_cg03309176	102	0.129412	0.129412	0.0688237
871	methylation_cg01039401	132	0.14697	0.14697	0.0688015
872	methylation_cg15765353	102	0.15098	0.15098	0.0687614
873	methylation_cg26279070	88	0.125	0.125	0.0687006
874	methylation_cg17930201	98	0.14898	0.15102	0.0685098
875	methylation_cg25015813	101	0.126733	0.126733	0.0684792
876	methylation_cg07387286	119	0.129412	0.129412	0.0684397
877	methylation_cg25469406	109	0.126606	0.126606	0.0684372
878	methylation_cg00026033	112	0.121429	0.121429	0.0682773
879	methylation_cg26736200	105	0.129524	0.129524	0.0682326
880	methylation_cg23058998	85	0.127059	0.127059	0.0681456
881	methylation_cg01295392	89	0.123596	0.123596	0.0681233
882	methylation_cg03720950	93	0.135484	0.135484	0.068049
883	methylation_cg26209169	78	0.135897	0.135897	0.0680168
884	methylation_cg08616061	106	0.128302	0.128302	0.0678738
885	methylation_cg10925829	106	0.126415	0.126415	0.0676352
886	methylation_cg22796363	116	0.136207	0.136207	0.0676348
887	methylation_cg09639931	98	0.132653	0.132653	0.0675292
888	methylation_cg00716848	105	0.131429	0.133333	0.0672969
889	methylation_cg12277416	108	0.127778	0.127778	0.0671547
890	methylation_cg13983182	101	0.134653	0.134653	0.0665693
891	methylation_cg23111655	105	0.11619	0.11619	0.0664498
892	methylation_cg03017135	91	0.127473	0.127473	0.0663797
893	methylation_cg17482089	96	0.133333	0.133333	0.0663142
894	methylation_cg00179196	106	0.145283	0.145283	0.0662907
895	methylation_cg22242148	96	0.116667	0.116667	0.0662238
896	methylation_cg25032793	99	0.117172	0.117172	0.0661963
897	methylation_cg17171539	112	0.119643	0.119643	0.0660747
898	methylation_cg10975001	114	0.119298	0.119298	0.0660684
899	methylation_cg27076223	106	0.120755	0.120755	0.0660254
900	methylation_cg02297967	100	0.122	0.122	0.065897
901	methylation_cg14530006	100	0.122	0.122	0.0658293
902	methylation_cg08513547	107	0.123364	0.123364	0.0657342
903	methylation_cg13494087	103	0.126214	0.126214	0.0654525
904	methylation_cg23077820	97	0.117526	0.117526	0.0654354
905	methylation_cg19836145	93	0.124731	0.124731	0.0653622
906	methylation_cg00400448	106	0.130189	0.130189	0.065187
907	methylation_cg22584911	113	0.115044	0.115044	0.0651683
908	methylation_cg17326173	90	0.133333	0.133333	0.0651664
909	methylation_cg16616918	109	0.121101	0.121101	0.0651187
910	methylation_cg18568589	99	0.121212	0.121212	0.0650301
911	methylation_cg12305431	102	0.133333	0.133333	0.0650129
912	methylation_cg21531300	95	0.113684	0.113684	0.0649152
913	methylation_cg02195405	89	0.123596	0.123596	0.0646769
914	methylation_cg04223420	101	0.120792	0.120792	0.064353
915	methylation_cg16528272	108	0.166667	0.168519	0.0642743
916	methylation_cg00910715	111	0.120721	0.122523	0.0642735
917	methylation_cg05949640	110	0.138182	0.138182	0.0642213
918	methylation_cg04925956	113	0.120354	0.120354	0.0640745
919	methylation_cg17560832	115	0.114783	0.114783	0.0639368
920	methylation_cg07493499	99	0.125253	0.125253	0.06389
921	methylation_cg12050706	121	0.115702	0.115702	0.0637704
922	methylation_cg00651488	87	0.124138	0.124138	0.0637005
923	methylation_cg14991004	84	0.12381	0.12381	0.0635489
924	methylation_cg22980079	106	0.135849	0.135849	0.0634974
925	methylation_cg15560061	96	0.129167	0.129167	0.0634799
926	methylation_cg12744820	95	0.113684	0.115789	0.0634611
927	methylation_cg27046077	105	0.125714	0.125714	0.0633911
928	methylation_cg08171483	93	0.122581	0.122581	0.0633635
929	methylation_cg16544169	91	0.116484	0.116484	0.063345
930	methylation_cg09313188	108	0.131481	0.131481	0.0633302
931	methylation_cg15246895	106	0.132075	0.132075	0.0630515
932	methylation_cg24431372	116	0.124138	0.124138	0.0629583
933	methylation_cg11052143	70	0.117143	0.117143	0.0629539
934	methylation_cg14523204	96	0.133333	0.133333	0.062838
935	methylation_cg12765028	112	0.121429	0.121429	0.0628028
936	methylation_cg01876130	95	0.115789	0.115789	0.0627789
937	methylation_cg23591955	104	0.130769	0.130769	0.0627562
938	methylation_cg08555866	88	0.115909	0.115909	0.0627153
939	methylation_cg20095656	83	0.115663	0.115663	0.0626346
940	methylation_cg12134633	96	0.11875	0.11875	0.0626243
941	methylation_cg26376245	102	0.127451	0.127451	0.0624587
942	methylation_cg13158990	100	0.148	0.148	0.0623244
943	methylation_cg02043105	93	0.116129	0.116129	0.0622754
944	methylation_cg26516532	103	0.116505	0.116505	0.0621943
945	methylation_cg17912835	108	0.118519	0.118519	0.0620701
946	methylation_cg27645228	97	0.115464	0.117526	0.0620591
947	methylation_cg14237550	89	0.119101	0.119101	0.0620457
948	methylation_cg07053177	109	0.154128	0.154128	0.0618719
949	methylation_cg01719433	99	0.123232	0.123232	0.0618369
950	methylation_cg22852840	102	0.131373	0.133333	0.0617407
951	methylation_cg10085057	81	0.120988	0.120988	0.0616868
952	methylation_cg16583186	98	0.118367	0.118367	0.0616542
953	methylation_cg12552771	109	0.106422	0.106422	0.0615601
954	methylation_cg26556065	88	0.147727	0.147727	0.0614345
955	methylation_cg02365945	102	0.115686	0.117647	0.0614241
956	methylation_cg17735631	88	0.127273	0.127273	0.0611785
957	methylation_cg06456717	100	0.118	0.118	0.0611202
958	methylation_cg21636683	88	0.115909	0.115909	0.0610645
959	methylation_cg03662459	102	0.139216	0.139216	0.06096
960	methylation_cg23254163	103	0.118447	0.118447	0.0609229
961	methylation_cg10966440	105	0.118095	0.118095	0.0608022
962	methylation_cg02164046	104	0.117308	0.117308	0.0607267
963	methylation_cg14549256	111	0.120721	0.120721	0.0606718
964	methylation_cg11220950	102	0.115686	0.115686	0.0606372
965	methylation_cg02057782	95	0.113684	0.113684	0.0603825
966	methylation_cg15540820	102	0.170588	0.170588	0.0603289
967	methylation_cg06335867	105	0.127619	0.127619	0.0602277
968	methylation_cg13241663	114	0.119298	0.119298	0.0599752
969	methylation_cg06772221	97	0.113402	0.113402	0.0599621
970	methylation_cg26589351	112	0.121429	0.121429	0.0597595
971	methylation_cg07028396	92	0.117391	0.117391	0.0597496
972	methylation_cg00785482	98	0.116327	0.116327	0.0597125
973	methylation_cg06902607	101	0.110891	0.110891	0.0592742
974	methylation_cg02336104	106	0.115094	0.116981	0.0592692
975	methylation_cg07450698	104	0.119231	0.119231	0.0592353
976	methylation_cg14875327	101	0.106931	0.106931	0.0592351
977	methylation_cg20765700	94	0.110638	0.110638	0.0592054
978	methylation_cg14558529	90	0.117778	0.117778	0.0591751
979	methylation_cg24788028	106	0.111321	0.111321	0.0591575
980	methylation_cg26738880	87	0.117241	0.117241	0.0591211
981	methylation_cg21000072	106	0.124528	0.124528	0.0591087
982	methylation_cg20113824	88	0.131818	0.131818	0.0590041
983	methylation_cg08844325	95	0.126316	0.126316	0.0589701
984	methylation_cg24886257	100	0.114	0.116	0.0586947
985	methylation_cg01577114	82	0.121951	0.121951	0.0586798
986	methylation_cg05516272	102	0.113725	0.113725	0.0585927
987	methylation_cg11397149	92	0.115217	0.115217	0.0585586
988	methylation_cg21751145	93	0.105376	0.105376	0.0582862
989	methylation_cg22720790	93	0.107527	0.107527	0.0581782
990	methylation_cg06203976	87	0.11954	0.11954	0.0581672
991	methylation_cg03312565	107	0.106542	0.106542	0.0580557
992	methylation_cg10645317	123	0.104065	0.104065	0.0580304
993	methylation_cg19495308	102	0.103922	0.103922	0.057987
994	methylation_cg15198729	100	0.108	0.108	0.0579818
995	methylation_cg25685510	88	0.113636	0.113636	0.0579355
996	methylation_cg26584034	96	0.10625	0.10625	0.057556
997	methylation_cg02627286	96	0.11875	0.120833	0.0575351
998	methylation_cg07099331	93	0.141935	0.141935	0.0574851
999	methylation_cg20335425	95	0.105263	0.105263	0.0573369
1000	methylation_cg09709142	104	0.119231	0.119231	0.0572196
1001	methylation_cg08104202	97	0.127835	0.127835	0.0571698
1002	methylation_cg27177779	106	0.109434	0.109434	0.05714
1003	methylation_cg26325791	99	0.117172	0.117172	0.0570535
1004	methylation_cg00062245	95	0.101053	0.101053	0.0570224
1005	methylation_cg03419151	102	0.111765	0.111765	0.0567957
1006	methylation_cg27389454	91	0.10989	0.10989	0.0566089
1007	methylation_cg20051292	94	0.102128	0.102128	0.0565158
1008	methylation_cg16085649	105	0.108571	0.108571	0.056514
1009	methylation_cg07581623	89	0.105618	0.105618	0.056474
1010	methylation_cg17415576	119	0.117647	0.117647	0.0563996
1011	methylation_cg26127197	101	0.0990099	0.0990099	0.0563537
1012	methylation_cg09465698	108	0.109259	0.109259	0.0563093
1013	methylation_cg24306397	97	0.101031	0.101031	0.0562967
1014	methylation_cg04839289	93	0.105376	0.105376	0.0562849
1015	methylation_cg25764899	118	0.115254	0.115254	0.0562698
1016	methylation_cg13408752	89	0.101124	0.101124	0.0560851
1017	methylation_cg14334441	100	0.108	0.108	0.0560782
1018	methylation_cg19419246	92	0.104348	0.104348	0.0560684
1019	methylation_cg16970323	90	0.104444	0.104444	0.055712
1020	methylation_cg06807696	106	0.111321	0.113208	0.0557029
1021	methylation_cg01746241	80	0.11	0.11	0.0556589
1022	methylation_cg09599971	90	0.122222	0.122222	0.055575
1023	methylation_cg25026529	97	0.101031	0.101031	0.055532
1024	methylation_cg17746316	90	0.111111	0.111111	0.0553946
1025	methylation_cg10030458	98	0.106122	0.106122	0.0553892
1026	methylation_cg04058752	99	0.10101	0.10101	0.0553452
1027	methylation_cg19165390	97	0.101031	0.101031	0.0552964
1028	methylation_cg15711404	101	0.112871	0.112871	0.0552777
1029	methylation_cg02896970	98	0.108163	0.108163	0.0552542
1030	methylation_cg24579224	98	0.122449	0.122449	0.0552375
1031	methylation_cg01286685	98	0.1	0.1	0.0550649
1032	methylation_cg09626894	119	0.107563	0.107563	0.0550195
1033	methylation_cg11206788	107	0.11028	0.11028	0.0549405
1034	methylation_cg15847996	102	0.111765	0.111765	0.0549322
1035	methylation_cg00901320	110	0.1	0.1	0.0549234
1036	methylation_cg21928406	101	0.112871	0.112871	0.0548862
1037	methylation_cg10874556	109	0.102752	0.102752	0.054853
1038	methylation_cg25790133	76	0.131579	0.131579	0.0548382
1039	methylation_cg17674042	94	0.106383	0.110638	0.0548104
1040	methylation_cg15934368	105	0.104762	0.104762	0.0547897
1041	methylation_cg02909446	117	0.100855	0.100855	0.0547538
1042	methylation_cg12457909	112	0.107143	0.107143	0.0546902
1043	methylation_cg05370101	101	0.106931	0.106931	0.054685
1044	methylation_cg16705395	91	0.103297	0.103297	0.0546749
1045	methylation_cg18438461	90	0.12	0.12	0.0546139
1046	methylation_cg00845775	94	0.13617	0.13617	0.0545399
1047	methylation_cg17450075	103	0.108738	0.108738	0.0543819
1048	methylation_cg04076286	89	0.123596	0.123596	0.0543784
1049	methylation_cg19051861	102	0.111765	0.111765	0.0540576
1050	methylation_cg02550308	105	0.0990476	0.0990476	0.0539883
1051	methylation_cg15001406	104	0.0961538	0.0961538	0.0539173
1052	methylation_cg22160735	102	0.0941176	0.0941176	0.0538823
1053	methylation_cg26955845	84	0.0952381	0.0952381	0.0538709
1054	methylation_cg26130488	110	0.103636	0.105455	0.0538119
1055	methylation_cg10074727	92	0.102174	0.104348	0.0537961
1056	methylation_cg09041678	93	0.103226	0.103226	0.0537741
1057	methylation_cg02564259	94	0.112766	0.112766	0.0536242
1058	methylation_cg25207248	113	0.099115	0.099115	0.0534571
1059	methylation_cg21778835	103	0.102913	0.102913	0.053422
1060	methylation_cg10514113	106	0.107547	0.107547	0.0533626
1061	methylation_cg02058408	98	0.112245	0.112245	0.0533181
1062	methylation_cg07105285	87	0.105747	0.105747	0.0533057
1063	methylation_cg07463541	75	0.138667	0.138667	0.0533006
1064	methylation_cg05477444	111	0.102703	0.102703	0.0532404
1065	methylation_cg08928753	92	0.108696	0.108696	0.0531289
1066	methylation_cg19400926	106	0.101887	0.101887	0.0530641
1067	methylation_cg08534628	103	0.102913	0.102913	0.0527819
1068	methylation_cg21289437	102	0.1	0.1	0.0527561
1069	methylation_cg13037550	110	0.14	0.14	0.0527557
1070	methylation_cg24471254	90	0.0933333	0.0933333	0.0527086
1071	methylation_cg06458238	98	0.104082	0.104082	0.0527058
1072	methylation_cg15427886	90	0.1	0.1	0.0526079
1073	methylation_cg24554839	110	0.0927273	0.0927273	0.0525922
1074	methylation_cg08122369	103	0.112621	0.112621	0.0525788
1075	methylation_cg19250989	96	0.110417	0.110417	0.0525377
1076	methylation_cg06605704	114	0.0982456	0.0982456	0.0525083
1077	methylation_cg15759721	91	0.0989011	0.0989011	0.0522785
1078	methylation_cg20168964	119	0.10084	0.102521	0.0522588
1079	methylation_cg11957331	107	0.0990654	0.0990654	0.0521368
1080	methylation_cg20624923	108	0.0981481	0.0981481	0.05207
1081	methylation_cg17540545	127	0.096063	0.096063	0.0519496
1082	methylation_cg23756238	104	0.105769	0.105769	0.0518777
1083	methylation_cg03520644	96	0.10625	0.10625	0.0518572
1084	methylation_cg08823110	83	0.101205	0.103614	0.0516092
1085	methylation_cg27153327	130	0.104615	0.104615	0.0515879
1086	methylation_cg08337166	105	0.0914286	0.0914286	0.0514326
1087	methylation_cg01016662	109	0.152294	0.152294	0.0512718
1088	methylation_cg06139166	121	0.0991735	0.0991735	0.0512073
1089	methylation_cg10773016	95	0.111579	0.111579	0.0511762
1090	methylation_cg19753607	89	0.114607	0.114607	0.0511488
1091	methylation_cg04086239	101	0.10297	0.10495	0.051134
1092	methylation_cg00848392	100	0.104	0.104	0.051112
1093	methylation_cg25223771	90	0.0955556	0.0955556	0.0510002
1094	methylation_cg18796287	100	0.1	0.1	0.050978
1095	methylation_cg03307103	82	0.102439	0.102439	0.0508462
1096	methylation_cg27583655	103	0.11068	0.11068	0.0508181
1097	methylation_cg08566882	92	0.0978261	0.0978261	0.0507622
1098	methylation_cg15951188	90	0.0977778	0.0977778	0.0507486
1099	methylation_cg13176012	88	0.0954545	0.0954545	0.0507047
1100	methylation_cg15408889	91	0.0967033	0.0967033	0.0506534
1101	methylation_cg27372713	95	0.124211	0.124211	0.0506306
1102	methylation_cg17353337	102	0.0960784	0.0960784	0.0506195
1103	methylation_cg22147446	113	0.102655	0.102655	0.0504863
1104	methylation_cg12892506	97	0.107216	0.107216	0.0504638
1105	methylation_cg00231389	79	0.0987342	0.0987342	0.0504171
1106	methylation_cg05090351	102	0.0960784	0.0960784	0.0504013
1107	methylation_cg15701203	103	0.0932039	0.0932039	0.0503061
1108	methylation_cg14236443	96	0.0979167	0.0979167	0.0502746
1109	methylation_cg12491114	106	0.1	0.1	0.0502589
1110	methylation_cg16371477	91	0.105495	0.105495	0.0502423
1111	methylation_cg19591623	102	0.105882	0.105882	0.0501642
1112	methylation_cg12778178	83	0.0987952	0.101205	0.0501526
1113	methylation_cg13802506	85	0.110588	0.110588	0.050064
1114	methylation_cg07915921	91	0.0967033	0.0967033	0.0500039
1115	methylation_cg05828624	98	0.0877551	0.0877551	0.0499632
1116	methylation_cg16594910	88	0.0931818	0.0954545	0.0498397
1117	methylation_cg15708405	114	0.0929825	0.0929825	0.0498227
1118	methylation_cg09729387	99	0.0888889	0.0888889	0.0496115
1119	methylation_cg13743736	105	0.0895238	0.0895238	0.0496111
1120	methylation_cg16616467	91	0.101099	0.101099	0.0496079
1121	methylation_cg16430687	89	0.094382	0.094382	0.0496
1122	methylation_cg03184424	93	0.101075	0.101075	0.0495121
1123	methylation_cg13557373	97	0.0948454	0.0948454	0.0494624
1124	methylation_cg10019467	96	0.0916667	0.0916667	0.0494385
1125	methylation_cg06872010	101	0.0950495	0.0950495	0.049349
1126	methylation_cg17102042	91	0.0901099	0.0901099	0.0493112
1127	methylation_cg03405909	104	0.0923077	0.0942308	0.0491035
1128	methylation_cg14143580	111	0.0900901	0.0900901	0.0490406
1129	methylation_cg10699171	110	0.0909091	0.0909091	0.0490266
1130	methylation_cg09141856	99	0.113131	0.113131	0.0489127
1131	methylation_cg06029935	110	0.0963636	0.0963636	0.0488875
1132	methylation_cg05832377	110	0.0981818	0.0981818	0.0488292
1133	methylation_cg08779982	91	0.105495	0.105495	0.0488228
1134	methylation_cg08220966	113	0.0920354	0.0920354	0.0487127
1135	methylation_cg26857408	106	0.0943396	0.0943396	0.0486949
1136	methylation_cg10056482	106	0.0981132	0.0981132	0.0486128
1137	methylation_cg09684846	91	0.103297	0.103297	0.0485911
1138	methylation_cg13023623	114	0.0964912	0.0964912	0.0485222
1139	methylation_cg10471825	89	0.0876404	0.0876404	0.0484751
1140	methylation_cg03353699	85	0.0917647	0.0917647	0.0483222
1141	methylation_cg00181439	97	0.0886598	0.0886598	0.0483059
1142	methylation_cg23663547	112	0.0875	0.0875	0.0482386
1143	methylation_cg04297819	94	0.0851064	0.0851064	0.0482339
1144	methylation_cg12782180	105	0.0952381	0.0952381	0.0481599
1145	methylation_cg02264079	84	0.111905	0.111905	0.0481527
1146	methylation_cg12797746	93	0.105376	0.105376	0.0481338
1147	methylation_cg15726123	114	0.0947368	0.0947368	0.0481085
1148	methylation_cg14621323	106	0.0886793	0.0886793	0.0480952
1149	methylation_cg14526039	94	0.0914894	0.0914894	0.047855
1150	methylation_cg00971508	100	0.092	0.092	0.0478426
1151	methylation_cg12618806	101	0.118812	0.120792	0.0477562
1152	methylation_cg12950441	101	0.0990099	0.0990099	0.0477337
1153	methylation_cg07580479	114	0.112281	0.112281	0.0476654
1154	methylation_cg05644223	104	0.0903846	0.0903846	0.0476531
1155	methylation_cg10606834	92	0.0913044	0.0913044	0.047651
1156	methylation_cg18556676	106	0.103774	0.103774	0.0475819
1157	methylation_cg25596287	106	0.101887	0.103774	0.0475813
1158	methylation_cg16108230	97	0.0989691	0.0989691	0.0475635
1159	methylation_cg01541347	107	0.104673	0.104673	0.0475376
1160	methylation_cg04303500	101	0.0930693	0.0930693	0.047532
1161	methylation_cg19414591	96	0.102083	0.102083	0.0474831
1162	methylation_cg15355015	107	0.0897196	0.0897196	0.0474714
1163	methylation_cg00147095	104	0.0961538	0.0961538	0.0472972
1164	methylation_cg04275239	94	0.0851064	0.0851064	0.0471374
1165	methylation_cg07671622	91	0.101099	0.101099	0.0471315
1166	methylation_cg11506843	92	0.0934783	0.0934783	0.0471123
1167	methylation_cg00350503	105	0.0895238	0.0914286	0.0469731
1168	methylation_cg05652445	106	0.101887	0.101887	0.0469359
1169	methylation_cg16701914	103	0.0932039	0.0932039	0.0468272
1170	methylation_cg06033579	90	0.0866667	0.0866667	0.0467773
1171	methylation_cg02852670	105	0.0933333	0.0933333	0.0467746
1172	methylation_cg17808635	118	0.120339	0.120339	0.0467657
1173	methylation_cg21151287	97	0.109278	0.109278	0.0467316
1174	methylation_cg12858577	86	0.0976744	0.0976744	0.0466065
1175	methylation_cg21040575	94	0.0914894	0.0914894	0.0465125
1176	methylation_cg14575739	100	0.09	0.09	0.0464968
1177	methylation_cg09854007	87	0.101149	0.101149	0.0464893
1178	methylation_cg13590228	96	0.0875	0.0875	0.0464854
1179	methylation_cg02736395	85	0.0917647	0.0917647	0.0464431
1180	methylation_cg22911200	117	0.0803419	0.0803419	0.0463822
1181	methylation_cg06829681	109	0.100917	0.100917	0.0463669
1182	methylation_cg00359395	124	0.0870968	0.0870968	0.0463591
1183	methylation_cg12651761	98	0.1	0.102041	0.0462436
1184	methylation_cg21782813	109	0.102752	0.102752	0.0461638
1185	methylation_cg12799677	89	0.105618	0.105618	0.0461441
1186	methylation_cg02650767	96	0.0854167	0.0854167	0.0460957
1187	methylation_cg13283952	87	0.0850575	0.0850575	0.0460753
1188	methylation_cg04308797	95	0.103158	0.103158	0.0460584
1189	methylation_cg26456223	86	0.102326	0.102326	0.0459552
1190	methylation_cg15698065	101	0.0891089	0.0891089	0.0459311
1191	methylation_cg22538780	112	0.0946429	0.0946429	0.0459127
1192	methylation_cg01875106	112	0.0928571	0.0928571	0.0459039
1193	methylation_cg23643813	98	0.112245	0.112245	0.0458282
1194	methylation_cg14205001	108	0.0851852	0.0851852	0.0457962
1195	methylation_cg07489048	105	0.0914286	0.0914286	0.0457825
1196	methylation_cg23893898	95	0.0884211	0.0884211	0.0457804
1197	methylation_cg20672981	103	0.0912621	0.0912621	0.04578
1198	methylation_cg13607323	86	0.0813954	0.0813954	0.0457412
1199	methylation_cg23601515	98	0.0897959	0.0918367	0.0456946
1200	methylation_cg21785832	114	0.0894737	0.0894737	0.0456488
1201	methylation_cg27405988	84	0.0880952	0.0880952	0.0455868
1202	methylation_cg04324666	96	0.1	0.1	0.0455323
1203	methylation_cg23090870	100	0.094	0.094	0.0455308
1204	methylation_cg07568313	121	0.102479	0.102479	0.0455282
1205	methylation_cg08602528	87	0.0942529	0.0942529	0.045457
1206	methylation_cg09940188	104	0.0961538	0.0961538	0.0454561
1207	methylation_cg16582419	100	0.086	0.086	0.0454532
1208	methylation_cg00526273	83	0.086747	0.086747	0.0453415
1209	methylation_cg04271289	103	0.0854369	0.0854369	0.0452848
1210	methylation_cg11274778	101	0.110891	0.110891	0.0451019
1211	methylation_cg23128495	91	0.0835165	0.0835165	0.0450962
1212	methylation_cg13099139	95	0.0926316	0.0926316	0.0450821
1213	methylation_cg07005067	91	0.0901099	0.0901099	0.0450356
1214	methylation_cg15466862	85	0.0964706	0.0964706	0.0450338
1215	methylation_cg03828745	104	0.0903846	0.0903846	0.0450267
1216	methylation_cg24599434	105	0.11619	0.11619	0.0450176
1217	methylation_cg16110823	98	0.0959184	0.0959184	0.044943
1218	methylation_cg02425416	99	0.0969697	0.0969697	0.0449304
1219	methylation_cg03729251	97	0.0845361	0.0845361	0.0448904
1220	methylation_cg24853956	102	0.0882353	0.0882353	0.0446645
1221	methylation_cg00995807	97	0.0886598	0.0886598	0.0444819
1222	methylation_cg25881804	97	0.0948454	0.0948454	0.0443037
1223	methylation_cg16640855	112	0.114286	0.114286	0.044205
1224	methylation_cg07132223	102	0.0862745	0.0862745	0.0441218
1225	methylation_cg07084163	115	0.0834783	0.0834783	0.0440962
1226	methylation_cg19865770	96	0.0833333	0.0833333	0.0440948
1227	methylation_cg00396667	109	0.0844037	0.0844037	0.0440927
1228	methylation_cg25763393	99	0.0868687	0.0868687	0.0440828
1229	methylation_cg14780466	104	0.0942308	0.0942308	0.0438918
1230	methylation_cg16086237	83	0.0891566	0.0891566	0.0438824
1231	methylation_cg09765089	98	0.0918367	0.0918367	0.043813
1232	methylation_cg26639076	103	0.0796117	0.0796117	0.043776
1233	methylation_cg07883124	98	0.0836735	0.0836735	0.0437097
1234	methylation_cg07267550	104	0.0884615	0.0884615	0.0437011
1235	methylation_cg07539798	92	0.0826087	0.0826087	0.0436955
1236	methylation_cg22927247	109	0.093578	0.093578	0.0436295
1237	methylation_cg16081281	95	0.0863158	0.0863158	0.0436257
1238	methylation_cg16998150	98	0.0897959	0.0897959	0.0436084
1239	methylation_cg13406593	83	0.0819277	0.0819277	0.0436064
1240	methylation_cg02500479	91	0.0835165	0.0835165	0.0435899
1241	methylation_cg03048372	107	0.13271	0.13271	0.0435737
1242	methylation_cg21504624	101	0.0990099	0.0990099	0.0435579
1243	methylation_cg13928566	98	0.0938776	0.0938776	0.0435528
1244	methylation_cg03614193	105	0.0952381	0.0952381	0.0435481
1245	methylation_cg22365132	116	0.0913793	0.0913793	0.0433271
1246	methylation_cg15887459	101	0.0851485	0.0851485	0.0432393
1247	methylation_cg11484413	97	0.0845361	0.0845361	0.0432071
1248	methylation_cg01851378	100	0.084	0.084	0.0432013
1249	methylation_cg17403512	75	0.08	0.08	0.0431648
1250	methylation_cg10520543	91	0.0857143	0.0857143	0.0430865
1251	methylation_cg10707788	94	0.0851064	0.0851064	0.0430226
1252	methylation_cg20911718	99	0.0848485	0.0848485	0.0429763
1253	methylation_cg15020206	97	0.0865979	0.0865979	0.0428553
1254	methylation_cg06611426	92	0.0782609	0.0782609	0.0427846
1255	methylation_cg04399988	105	0.0857143	0.0857143	0.0427369
1256	methylation_cg13012916	108	0.0851852	0.0851852	0.0427351
1257	methylation_cg22327312	97	0.0783505	0.0783505	0.0427068
1258	methylation_cg16109680	94	0.0787234	0.0787234	0.0426921
1259	methylation_cg18297437	108	0.0981481	0.0981481	0.0426896
1260	methylation_cg24699296	93	0.083871	0.0860215	0.0426376
1261	methylation_cg08928494	91	0.0989011	0.0989011	0.04263
1262	methylation_cg07683388	96	0.0875	0.0895833	0.0426199
1263	methylation_cg22774211	119	0.0890756	0.0890756	0.0425247
1264	methylation_cg00781839	100	0.084	0.084	0.0425236
1265	methylation_cg09523275	114	0.0859649	0.0859649	0.0425206
1266	methylation_cg00336320	95	0.0863158	0.0863158	0.0425144
1267	methylation_ch.8.128185533F	108	0.0907407	0.0907407	0.0424534
1268	methylation_cg17080882	99	0.0808081	0.0808081	0.0423883
1269	methylation_cg21291134	95	0.08	0.08	0.0423446
1270	methylation_cg18426908	99	0.0868687	0.0868687	0.0423397
1271	methylation_cg10967176	105	0.0838095	0.0838095	0.0423395
1272	methylation_cg24259244	98	0.0816327	0.0816327	0.0422162
1273	methylation_cg01386678	102	0.0803922	0.0803922	0.0420366
1274	methylation_cg10287485	88	0.0772727	0.0772727	0.0420253
1275	methylation_cg15948504	100	0.092	0.092	0.042025
1276	methylation_cg01812599	108	0.0777778	0.0777778	0.0419639
1277	methylation_cg23279503	97	0.0742268	0.0742268	0.0419073
1278	methylation_cg13159388	108	0.0796296	0.0796296	0.041904
1279	methylation_cg16582779	106	0.0849057	0.0849057	0.0418803
1280	methylation_cg06462727	93	0.0817204	0.0817204	0.0418674
1281	methylation_cg01025774	114	0.0964912	0.0964912	0.0418193
1282	methylation_cg03236627	87	0.0735632	0.0735632	0.0417703
1283	methylation_cg23906454	83	0.0843373	0.0843373	0.0417556
1284	methylation_cg06570224	86	0.0837209	0.0837209	0.0417453
1285	methylation_cg23821145	115	0.0817391	0.0817391	0.0417431
1286	methylation_cg12636785	104	0.0884615	0.0884615	0.0416967
1287	methylation_cg24809973	102	0.0784314	0.0784314	0.041683
1288	methylation_cg12382846	78	0.0948718	0.0948718	0.0416428
1289	methylation_cg03713668	105	0.0780952	0.0780952	0.0415989
1290	methylation_cg12561125	95	0.0778947	0.0778947	0.0415824
1291	methylation_cg19122260	96	0.08125	0.08125	0.0415693
1292	methylation_cg25144558	94	0.0765957	0.0765957	0.0415089
1293	methylation_cg11324957	97	0.109278	0.109278	0.0414642
1294	methylation_cg12743248	95	0.0821053	0.0821053	0.0413946
1295	methylation_cg00283535	104	0.0769231	0.0769231	0.0413493
1296	methylation_cg22152229	99	0.0767677	0.0767677	0.0413261
1297	methylation_cg23866403	91	0.0813187	0.0813187	0.0413164
1298	methylation_cg26167841	90	0.08	0.08	0.041303
1299	methylation_cg11680908	101	0.0910891	0.0910891	0.0412974
1300	methylation_cg22881834	99	0.0828283	0.0828283	0.04127
1301	methylation_cg15690379	134	0.0925373	0.0925373	0.0412619
1302	methylation_cg24637044	110	0.0763636	0.0763636	0.04121
1303	methylation_cg01742263	106	0.090566	0.090566	0.0411999
1304	methylation_cg23020514	96	0.0875	0.0875	0.0411895
1305	methylation_cg09613495	90	0.0777778	0.0777778	0.0411521
1306	methylation_cg08886036	111	0.0990991	0.0990991	0.0411368
1307	methylation_cg26960370	110	0.0872727	0.0872727	0.0411143
1308	methylation_cg08047907	99	0.0848485	0.0848485	0.0410879
1309	methylation_cg23556715	89	0.0764045	0.0786517	0.0410723
1310	methylation_cg05355225	96	0.0791667	0.0791667	0.0409526
1311	methylation_cg12323723	95	0.0821053	0.0821053	0.0409151
1312	methylation_cg01382864	108	0.0833333	0.0851852	0.0409052
1313	methylation_cg15370180	105	0.0780952	0.0780952	0.0408854
1314	methylation_cg03428945	84	0.0880952	0.0880952	0.0408159
1315	methylation_cg14754787	104	0.0807692	0.0807692	0.0407847
1316	methylation_cg12196406	93	0.0774194	0.0774194	0.0407686
1317	methylation_cg23822732	113	0.0849557	0.0849557	0.0407388
1318	methylation_cg23126152	82	0.0926829	0.0926829	0.0407279
1319	methylation_cg02707176	109	0.0788991	0.0788991	0.0407199
1320	methylation_cg00499837	99	0.0828283	0.0828283	0.0406872
1321	methylation_cg01006802	89	0.0808989	0.0808989	0.0406044
1322	methylation_cg03726147	107	0.082243	0.082243	0.0405559
1323	methylation_cg10155026	106	0.0754717	0.0754717	0.0405372
1324	methylation_ch.21.36723363F	114	0.0824561	0.0824561	0.0404949
1325	methylation_cg05374982	100	0.086	0.086	0.0404597
1326	methylation_cg01699819	96	0.1	0.1	0.04045
1327	methylation_cg15739437	104	0.0980769	0.0980769	0.0403891
1328	methylation_cg08977536	101	0.0811881	0.0811881	0.0403746
1329	methylation_cg16692735	118	0.0779661	0.0779661	0.0403354
1330	methylation_cg16985023	100	0.078	0.078	0.0402899
1331	methylation_cg11051022	104	0.0807692	0.0807692	0.0402575
1332	methylation_cg19002941	117	0.0803419	0.0803419	0.0402452
1333	methylation_cg04414912	103	0.0951456	0.0951456	0.0402301
1334	methylation_cg24113409	98	0.0877551	0.0877551	0.0401886
1335	methylation_cg04778012	114	0.0807018	0.0807018	0.040064
1336	methylation_cg05730368	116	0.0758621	0.0758621	0.0399667
1337	methylation_cg10432422	124	0.0790323	0.0790323	0.0399562
1338	methylation_cg08080489	101	0.0871287	0.0891089	0.0399429
1339	methylation_cg04724866	110	0.0890909	0.0890909	0.0399104
1340	methylation_cg16963144	105	0.104762	0.104762	0.0398668
1341	methylation_cg11969108	95	0.071579	0.071579	0.0398579
1342	methylation_cg14823851	107	0.071028	0.071028	0.0397805
1343	methylation_cg27527345	91	0.0901099	0.0901099	0.0397412
1344	methylation_cg24477315	89	0.0808989	0.0808989	0.039715
1345	methylation_cg04792034	100	0.082	0.082	0.0396803
1346	methylation_cg25241320	117	0.0752137	0.0752137	0.0396626
1347	methylation_cg18397308	93	0.0967742	0.0967742	0.0395857
1348	methylation_cg02749105	91	0.0769231	0.0769231	0.0394747
1349	methylation_cg16332300	98	0.0816327	0.0816327	0.0394685
1350	methylation_cg16997364	84	0.0857143	0.0857143	0.0394335
1351	methylation_cg01973778	108	0.0777778	0.0777778	0.0394078
1352	methylation_cg00002719	105	0.0895238	0.0895238	0.0393641
1353	methylation_cg00366531	94	0.0765957	0.0765957	0.0393612
1354	methylation_cg16419638	91	0.0989011	0.0989011	0.0393529
1355	methylation_cg13496662	93	0.088172	0.088172	0.0392951
1356	methylation_cg17116178	104	0.075	0.075	0.0392882
1357	methylation_cg13641903	100	0.084	0.084	0.0392839
1358	methylation_cg26132320	87	0.0827586	0.0827586	0.0392606
1359	methylation_cg13594869	101	0.0752475	0.0752475	0.0392586
1360	methylation_cg21697512	87	0.0781609	0.0781609	0.0392195
1361	methylation_cg05118960	102	0.0745098	0.0745098	0.0390471
1362	methylation_cg08131309	100	0.072	0.072	0.0390284
1363	methylation_cg00348389	101	0.0752475	0.0752475	0.0390262
1364	methylation_cg04716021	87	0.0781609	0.0781609	0.039006
1365	methylation_cg20133191	96	0.08125	0.08125	0.0389922
1366	methylation_cg15608892	105	0.0780952	0.0780952	0.0388206
1367	methylation_cg00733493	97	0.0742268	0.0742268	0.0387728
1368	methylation_cg22953017	84	0.0761905	0.0761905	0.0386908
1369	methylation_cg05513806	93	0.0709677	0.0709677	0.0386761
1370	methylation_cg11940285	103	0.0834952	0.0834952	0.0386687
1371	methylation_cg07557903	94	0.0851064	0.087234	0.038608
1372	methylation_cg25280041	100	0.082	0.082	0.0385544
1373	methylation_cg11260097	104	0.0711539	0.0711539	0.0385476
1374	methylation_cg10072309	102	0.0882353	0.0882353	0.0385388
1375	methylation_cg03283235	94	0.0723404	0.0723404	0.0385094
1376	methylation_cg11591485	117	0.0735043	0.0735043	0.0384976
1377	methylation_cg14651210	106	0.0773585	0.0773585	0.0383525
1378	methylation_cg15707978	124	0.0774194	0.0774194	0.0383523
1379	methylation_cg06470822	84	0.0666667	0.0666667	0.0382503
1380	methylation_cg24411043	110	0.0818182	0.0818182	0.0382431
1381	methylation_cg25327343	102	0.0784314	0.0784314	0.0381783
1382	methylation_cg11994630	94	0.0744681	0.0744681	0.0381625
1383	methylation_cg14750757	96	0.0833333	0.0833333	0.0381464
1384	methylation_cg01298514	92	0.073913	0.073913	0.0381348
1385	methylation_cg13486805	104	0.0903846	0.0903846	0.038134
1386	methylation_cg00960305	96	0.0958333	0.0958333	0.0380987
1387	methylation_cg14424070	93	0.0752688	0.0752688	0.0380668
1388	methylation_cg08455275	87	0.0873563	0.0873563	0.037997
1389	methylation_cg26376241	92	0.076087	0.076087	0.0379964
1390	methylation_cg14387182	114	0.0894737	0.0894737	0.037971
1391	methylation_cg03454607	93	0.0795699	0.0795699	0.0379486
1392	methylation_cg18564849	113	0.0743363	0.0743363	0.0379283
1393	methylation_cg26123763	108	0.0740741	0.0740741	0.0378912
1394	methylation_cg21385052	101	0.0871287	0.0871287	0.0378515
1395	methylation_cg13870520	115	0.08	0.08	0.0378419
1396	methylation_cg27155939	100	0.074	0.074	0.0378319
1397	methylation_cg22782873	88	0.0795455	0.0795455	0.037822
1398	methylation_cg26528311	111	0.0918919	0.0918919	0.0377931
1399	methylation_cg23079727	105	0.0685714	0.0685714	0.037773
1400	methylation_cg23257859	113	0.0743363	0.0743363	0.0377503
1401	methylation_cg24922090	83	0.0746988	0.0746988	0.0376831
1402	methylation_cg21158815	88	0.0727273	0.0727273	0.0375684
1403	methylation_cg13130398	85	0.0729412	0.0729412	0.0375377
1404	methylation_cg15375488	109	0.0697248	0.0697248	0.0375346
1405	methylation_cg02006107	104	0.075	0.075	0.037461
1406	methylation_cg10768316	104	0.0884615	0.0884615	0.0374416
1407	methylation_cg02311725	89	0.0764045	0.0764045	0.0373733
1408	methylation_cg08834573	103	0.0660194	0.0679612	0.0373528
1409	methylation_cg02597246	114	0.0701754	0.0701754	0.0373492
1410	methylation_cg22288613	96	0.075	0.075	0.0373436
1411	methylation_cg23046919	93	0.0666667	0.0666667	0.0372103
1412	methylation_cg04917208	100	0.104	0.104	0.0372016
1413	methylation_cg26949694	110	0.0781818	0.0781818	0.0371912
1414	methylation_cg10082647	108	0.0722222	0.0722222	0.0371827
1415	methylation_cg00282731	106	0.0811321	0.0811321	0.0371571
1416	methylation_cg18468354	97	0.0783505	0.0783505	0.0371566
1417	methylation_cg14185547	109	0.0715596	0.0715596	0.0370977
1418	methylation_cg27320005	97	0.0721649	0.0721649	0.0370677
1419	methylation_cg13558754	113	0.0690266	0.0690266	0.0370663
1420	methylation_cg00181834	83	0.0843373	0.0843373	0.0369976
1421	methylation_cg07799299	106	0.0716981	0.0716981	0.0368984
1422	methylation_cg27441045	96	0.0833333	0.0833333	0.0368884
1423	methylation_cg07703756	99	0.0727273	0.0727273	0.0368771
1424	methylation_cg06379721	96	0.075	0.075	0.0367808
1425	methylation_cg07931190	109	0.0825688	0.0825688	0.0367718
1426	methylation_cg11171811	96	0.0708333	0.0708333	0.0367432
1427	methylation_cg17858500	90	0.0755556	0.0755556	0.0366508
1428	methylation_cg21291672	83	0.0674699	0.0674699	0.0366448
1429	methylation_cg11211197	118	0.0728814	0.0728814	0.0365451
1430	methylation_cg23119026	105	0.0761905	0.0761905	0.0365328
1431	methylation_cg07359379	119	0.0722689	0.0722689	0.0365321
1432	methylation_cg07142723	110	0.0709091	0.0709091	0.0365239
1433	methylation_cg24866792	107	0.0728972	0.0728972	0.036506
1434	methylation_cg00091064	90	0.0644444	0.0644444	0.0364994
1435	methylation_cg13413955	92	0.0913044	0.0913044	0.0364746
1436	methylation_cg16067210	101	0.0732673	0.0732673	0.0363248
1437	methylation_cg02558476	110	0.0745455	0.0745455	0.0362348
1438	methylation_cg26647291	111	0.0792793	0.0792793	0.0362337
1439	methylation_cg21146652	109	0.093578	0.093578	0.0362184
1440	methylation_cg01485790	108	0.0796296	0.0814815	0.0361883
1441	methylation_cg27371456	103	0.0815534	0.0815534	0.0361158
1442	methylation_cg02832905	124	0.0725806	0.0725806	0.0360721
1443	methylation_cg03509898	89	0.0764045	0.0764045	0.036067
1444	methylation_cg12635790	90	0.0733333	0.0733333	0.0360622
1445	methylation_cg22645062	98	0.0734694	0.0734694	0.0360594
1446	methylation_cg10101600	100	0.068	0.068	0.0358719
1447	methylation_cg18567268	112	0.0785714	0.0803571	0.0358448
1448	methylation_cg19592637	104	0.0673077	0.0692308	0.0358328
1449	methylation_cg05804846	110	0.0690909	0.0690909	0.0357927
1450	methylation_cg11152825	107	0.0747663	0.0747663	0.0357634
1451	methylation_cg23058673	87	0.0827586	0.0827586	0.0357018
1452	methylation_cg11660826	100	0.1	0.1	0.0356576
1453	methylation_cg17804100	88	0.0727273	0.0727273	0.0356562
1454	methylation_cg08248297	98	0.0795918	0.0795918	0.0356207
1455	methylation_cg01692233	118	0.0694915	0.0694915	0.0356182
1456	methylation_cg21069434	93	0.0731183	0.0731183	0.0355795
1457	methylation_cg06585307	115	0.0695652	0.0695652	0.0355491
1458	methylation_cg15874302	99	0.0727273	0.0727273	0.0355003
1459	methylation_cg07177394	84	0.0666667	0.0666667	0.0354681
1460	methylation_cg02390515	122	0.0770492	0.0770492	0.0354651
1461	methylation_cg14851325	107	0.0672897	0.0672897	0.035461
1462	methylation_cg17442776	105	0.0742857	0.0761905	0.0353846
1463	methylation_cg08044097	101	0.0673267	0.0673267	0.0353217
1464	methylation_cg07332769	91	0.0857143	0.0857143	0.0352836
1465	methylation_cg21196839	111	0.0864865	0.0864865	0.0352753
1466	methylation_cg19378216	95	0.0694737	0.0694737	0.0352545
1467	methylation_cg11706835	99	0.0707071	0.0707071	0.0352329
1468	methylation_cg24845175	92	0.076087	0.0782609	0.035214
1469	methylation_cg00139947	107	0.0803738	0.0803738	0.0351997
1470	methylation_cg12426146	99	0.0666667	0.0666667	0.0351726
1471	methylation_cg12610471	76	0.0736842	0.0736842	0.0351387
1472	methylation_cg14260530	103	0.0679612	0.0679612	0.0351016
1473	methylation_cg15854022	90	0.0666667	0.0666667	0.035083
1474	methylation_cg26678765	111	0.0720721	0.0720721	0.0350755
1475	methylation_cg04552470	105	0.0666667	0.0666667	0.0350268
1476	methylation_cg14189441	100	0.082	0.082	0.0350073
1477	methylation_cg17715641	76	0.0710526	0.0710526	0.0349942
1478	methylation_cg20245515	95	0.0652632	0.0652632	0.0349751
1479	methylation_cg11496364	106	0.0754717	0.0754717	0.0349648
1480	methylation_cg01447828	107	0.071028	0.071028	0.0349243
1481	methylation_cg26215982	86	0.0697674	0.0697674	0.0348851
1482	methylation_cg06607764	107	0.0654206	0.0654206	0.0348732
1483	methylation_cg06365535	112	0.075	0.075	0.0348704
1484	methylation_cg09495207	101	0.0851485	0.0851485	0.0348154
1485	methylation_cg09857273	98	0.0673469	0.0673469	0.0348097
1486	methylation_cg14829516	84	0.0690476	0.0714286	0.0347753
1487	methylation_cg20701457	90	0.0688889	0.0711111	0.0347685
1488	methylation_cg16531664	95	0.0736842	0.0736842	0.0347495
1489	methylation_cg16199460	97	0.0721649	0.0721649	0.034727
1490	methylation_cg23910340	92	0.076087	0.076087	0.0347269
1491	methylation_cg06041466	94	0.0659575	0.0659575	0.0345289
1492	methylation_cg01751245	89	0.0853933	0.0853933	0.0344969
1493	methylation_cg15645660	115	0.066087	0.066087	0.034403
1494	methylation_cg18699524	86	0.0627907	0.0627907	0.0343119
1495	methylation_cg25741118	105	0.0666667	0.0685714	0.0342998
1496	methylation_cg08698219	105	0.0819048	0.0819048	0.0342416
1497	methylation_cg07198369	97	0.0804124	0.0804124	0.0341526
1498	methylation_cg04518304	121	0.0677686	0.0677686	0.0340939
1499	methylation_cg05016408	110	0.0836364	0.0836364	0.0340867
1500	methylation_cg04118306	88	0.0681818	0.0681818	0.0340777
1501	methylation_cg13315995	98	0.077551	0.077551	0.034055
1502	methylation_cg11030264	114	0.0631579	0.0631579	0.0340296
1503	methylation_cg18192074	103	0.0776699	0.0776699	0.034014
1504	methylation_cg15154229	97	0.0824742	0.0824742	0.0340128
1505	methylation_cg17022953	106	0.0641509	0.0641509	0.0340075
1506	methylation_cg02990439	114	0.0789474	0.0789474	0.033994
1507	methylation_cg05027258	105	0.0895238	0.0895238	0.0339933
1508	methylation_cg18207011	92	0.0630435	0.0630435	0.03396
1509	methylation_cg07976787	102	0.0803922	0.0803922	0.0339426
1510	methylation_cg06224178	106	0.0679245	0.0679245	0.033826
1511	methylation_cg06875179	123	0.0682927	0.0682927	0.0338001
1512	methylation_cg12711755	101	0.0693069	0.0693069	0.0337877
1513	methylation_cg12598870	108	0.0666667	0.0666667	0.0337296
1514	methylation_cg12671632	96	0.06875	0.06875	0.0337235
1515	methylation_cg20874785	84	0.0738095	0.0738095	0.0336106
1516	methylation_cg27566403	100	0.062	0.062	0.0335789
1517	methylation_cg13350173	98	0.077551	0.077551	0.0335728
1518	methylation_cg01507342	98	0.0734694	0.0734694	0.0335654
1519	methylation_cg09581611	113	0.0707965	0.0707965	0.0335256
1520	methylation_cg23260554	88	0.0681818	0.0681818	0.0335256
1521	methylation_cg23759554	99	0.0666667	0.0666667	0.0334774
1522	methylation_cg24363820	111	0.0684685	0.0702703	0.033474
1523	methylation_cg08602008	105	0.0628571	0.0628571	0.0334626
1524	methylation_cg12090430	87	0.0781609	0.0781609	0.0334179
1525	methylation_cg16926102	95	0.0652632	0.0652632	0.033412
1526	methylation_cg07151236	102	0.072549	0.072549	0.0333829
1527	methylation_cg16573755	97	0.0680412	0.0680412	0.0333697
1528	methylation_cg03696599	94	0.0723404	0.0723404	0.033318
1529	methylation_cg08949974	93	0.0709677	0.0709677	0.0332935
1530	methylation_cg13858394	107	0.0654206	0.0654206	0.033273
1531	methylation_cg14156751	107	0.0672897	0.0672897	0.0332212
1532	methylation_cg19802477	105	0.0609524	0.0609524	0.033164
1533	methylation_cg10637995	112	0.0660714	0.0660714	0.0331053
1534	methylation_cg09212803	104	0.0634615	0.0653846	0.0330891
1535	methylation_cg05940452	104	0.0634615	0.0634615	0.0330624
1536	methylation_cg00192819	107	0.071028	0.071028	0.0330611
1537	methylation_cg07818949	101	0.0732673	0.0732673	0.0330192
1538	methylation_cg08912238	113	0.0707965	0.0707965	0.032979
1539	methylation_cg05590156	107	0.0654206	0.0654206	0.032966
1540	methylation_cg21161526	94	0.0638298	0.0638298	0.0329393
1541	methylation_cg04967578	116	0.0637931	0.0637931	0.032879
1542	methylation_cg13405226	94	0.0808511	0.0808511	0.0328691
1543	methylation_cg17009731	83	0.106024	0.106024	0.0328254
1544	methylation_cg11035100	97	0.0721649	0.0721649	0.0328112
1545	methylation_cg05426601	87	0.0735632	0.0735632	0.032805
1546	methylation_cg04837832	104	0.0596154	0.0596154	0.0327395
1547	methylation_cg21557724	96	0.0666667	0.0666667	0.0327323
1548	methylation_cg07160992	96	0.0666667	0.0666667	0.0326275
1549	methylation_cg16319860	94	0.0680851	0.0680851	0.0326253
1550	methylation_cg20945261	103	0.0679612	0.0679612	0.0326217
1551	methylation_cg12598524	116	0.0655172	0.0655172	0.0326135
1552	methylation_cg01101459	109	0.0862385	0.0862385	0.0324806
1553	methylation_cg10063663	89	0.058427	0.058427	0.032476
1554	methylation_cg21743907	104	0.0846154	0.0846154	0.0324279
1555	methylation_cg23049458	101	0.0673267	0.0673267	0.0323989
1556	methylation_cg04374393	102	0.0686275	0.0686275	0.0323917
1557	methylation_cg26014409	91	0.0681319	0.0681319	0.0323216
1558	methylation_cg01182430	104	0.0711539	0.0711539	0.032317
1559	methylation_cg09243909	90	0.0822222	0.0822222	0.0322669
1560	methylation_cg13456241	109	0.0678899	0.0678899	0.0322382
1561	methylation_cg00819233	97	0.0701031	0.0701031	0.0322376
1562	methylation_cg09032973	88	0.0704545	0.0704545	0.0322178
1563	methylation_cg18221016	105	0.0742857	0.0742857	0.0322057
1564	methylation_cg24996565	103	0.0699029	0.0699029	0.0321941
1565	methylation_cg23101551	99	0.0666667	0.0666667	0.0321722
1566	methylation_cg27649348	105	0.0685714	0.0704762	0.0321715
1567	methylation_cg06894334	111	0.0738739	0.0738739	0.0321408
1568	methylation_cg25756406	108	0.0685185	0.0685185	0.0321292
1569	methylation_cg02953927	113	0.0707965	0.0707965	0.0321158
1570	methylation_cg02207944	101	0.0851485	0.0851485	0.0320993
1571	methylation_cg03851192	114	0.0859649	0.0859649	0.0320928
1572	methylation_cg09085792	92	0.0652174	0.0652174	0.032091
1573	methylation_cg20666917	82	0.0560976	0.0560976	0.0320483
1574	methylation_cg12918081	111	0.0702703	0.0702703	0.0320302
1575	methylation_cg08005208	95	0.0589474	0.0589474	0.0320146
1576	methylation_cg21834739	94	0.0765957	0.0765957	0.0320085
1577	methylation_cg25690589	118	0.0745763	0.0745763	0.0319865
1578	methylation_cg14996220	88	0.0613636	0.0613636	0.0319437
1579	methylation_cg25820728	100	0.064	0.064	0.0318921
1580	methylation_cg09937039	95	0.0610526	0.0610526	0.0318192
1581	methylation_cg01392867	91	0.0593407	0.0593407	0.0317569
1582	methylation_cg23022809	107	0.0635514	0.0635514	0.0317494
1583	methylation_cg15645309	99	0.0646465	0.0646465	0.0317314
1584	methylation_cg16361890	103	0.0699029	0.0699029	0.0316846
1585	methylation_cg14026101	95	0.0842105	0.0842105	0.031684
1586	methylation_cg10982443	89	0.058427	0.058427	0.0316418
1587	methylation_cg06371489	105	0.0780952	0.0780952	0.0316184
1588	methylation_cg05596328	109	0.0697248	0.0697248	0.0316101
1589	methylation_cg03111498	96	0.0625	0.0625	0.0315711
1590	methylation_cg16404157	89	0.0606742	0.0606742	0.0315553
1591	methylation_cg14405137	117	0.0752137	0.0752137	0.0315463
1592	methylation_cg10606127	89	0.0674157	0.0674157	0.0315178
1593	methylation_cg22921096	94	0.0617021	0.0617021	0.0314705
1594	methylation_cg08065657	107	0.0672897	0.0672897	0.0314567
1595	methylation_cg11769841	100	0.066	0.066	0.0314516
1596	methylation_cg14413466	107	0.0654206	0.0654206	0.0314223
1597	methylation_cg12537162	114	0.0649123	0.0649123	0.0313895
1598	methylation_cg15795544	106	0.0679245	0.0679245	0.0313175
1599	methylation_cg05680240	101	0.0653465	0.0653465	0.0313009
1600	methylation_cg07433178	100	0.06	0.06	0.0312652
1601	methylation_cg20935245	87	0.0827586	0.0827586	0.0312572
1602	methylation_cg17295225	115	0.0782609	0.0782609	0.0312514
1603	methylation_cg04726200	103	0.0563107	0.0563107	0.0312263
1604	methylation_cg05141578	89	0.0674157	0.0674157	0.0312053
1605	methylation_cg23259813	90	0.0622222	0.0622222	0.0312036
1606	methylation_cg15513708	107	0.0691589	0.0691589	0.0311719
1607	methylation_cg00004429	96	0.0666667	0.0666667	0.0311597
1608	methylation_cg24699719	96	0.06875	0.06875	0.0311464
1609	methylation_cg22588546	101	0.0574257	0.0574257	0.0311405
1610	methylation_cg15126179	95	0.0610526	0.0610526	0.0311293
1611	methylation_cg17591574	101	0.0732673	0.0732673	0.0310904
1612	methylation_cg06554744	84	0.0666667	0.0666667	0.0310882
1613	methylation_cg22857085	101	0.0613861	0.0633663	0.0310832
1614	methylation_cg21813377	104	0.0634615	0.0634615	0.0310814
1615	methylation_cg10063575	89	0.0606742	0.0606742	0.0310783
1616	methylation_cg22664425	101	0.0594059	0.0594059	0.0310725
1617	methylation_cg10649706	99	0.0666667	0.0666667	0.0310542
1618	methylation_cg00649827	88	0.0659091	0.0659091	0.0309089
1619	methylation_cg23709476	107	0.0803738	0.0803738	0.0309072
1620	methylation_cg14811806	94	0.0595745	0.0595745	0.0308812
1621	methylation_cg10650299	104	0.0634615	0.0634615	0.03081
1622	methylation_cg14162417	101	0.0613861	0.0613861	0.0308086
1623	methylation_cg21188610	103	0.0640777	0.0660194	0.0307726
1624	methylation_cg26631178	92	0.0630435	0.0630435	0.0307503
1625	methylation_cg18627496	103	0.0601942	0.0601942	0.0307262
1626	methylation_cg07013148	93	0.0537634	0.055914	0.0306977
1627	methylation_cg10667970	111	0.0738739	0.0738739	0.0306578
1628	methylation_cg19708901	110	0.0872727	0.0872727	0.0306409
1629	methylation_cg03239580	101	0.0594059	0.0594059	0.0306235
1630	methylation_cg06866375	111	0.0756757	0.0756757	0.030617
1631	methylation_cg25921502	102	0.0568627	0.0568627	0.0306123
1632	methylation_cg11213150	118	0.059322	0.059322	0.0306068
1633	methylation_cg24007193	109	0.0807339	0.0807339	0.0305935
1634	methylation_cg10592926	100	0.074	0.074	0.0305492
1635	methylation_cg04706044	81	0.0691358	0.0691358	0.0305163
1636	methylation_cg16708174	92	0.0695652	0.0695652	0.030512
1637	methylation_cg06353485	96	0.0583333	0.0583333	0.0304943
1638	methylation_cg25087499	99	0.0606061	0.0606061	0.0304439
1639	methylation_cg13116789	92	0.0565217	0.0565217	0.0303815
1640	methylation_cg16700282	116	0.0637931	0.0637931	0.0303387
1641	methylation_cg18114463	107	0.0691589	0.0691589	0.0303326
1642	methylation_cg14247862	100	0.072	0.072	0.0303282
1643	methylation_cg00833822	86	0.0651163	0.0697674	0.030287
1644	methylation_cg22790870	102	0.0627451	0.0627451	0.0302708
1645	methylation_cg14600824	130	0.0646154	0.0646154	0.0302529
1646	methylation_cg11351958	114	0.0631579	0.0631579	0.030227
1647	methylation_cg20402653	99	0.0767677	0.0767677	0.0302027
1648	methylation_cg25204743	108	0.0685185	0.0685185	0.0301971
1649	methylation_cg19376858	89	0.0629213	0.0629213	0.0301448
1650	methylation_cg17254701	119	0.0722689	0.0722689	0.0301341
1651	methylation_cg06356333	123	0.0682927	0.0682927	0.0300713
1652	methylation_cg25640096	101	0.0613861	0.0613861	0.0300661
1653	methylation_cg25990363	96	0.0645833	0.0645833	0.0300331
1654	methylation_cg02582940	87	0.0574713	0.0574713	0.0299551
1655	methylation_cg13802013	103	0.0601942	0.0601942	0.0299455
1656	methylation_cg19577671	110	0.0727273	0.0727273	0.0299267
1657	methylation_cg02573551	103	0.0621359	0.0621359	0.0299265
1658	methylation_cg26419880	90	0.06	0.06	0.029914
1659	methylation_cg18502630	93	0.0602151	0.0602151	0.0298669
1660	methylation_cg27630202	97	0.0701031	0.0701031	0.0298364
1661	methylation_cg11523799	99	0.0666667	0.0666667	0.0298328
1662	methylation_cg16166968	128	0.0640625	0.0640625	0.0298276
1663	methylation_cg09912552	101	0.0613861	0.0633663	0.0298241
1664	methylation_cg21271015	121	0.0628099	0.0628099	0.0298163
1665	methylation_cg10300864	103	0.0601942	0.0601942	0.0298042
1666	methylation_cg10989634	119	0.0605042	0.0621849	0.0298028
1667	methylation_cg03858673	102	0.0647059	0.0647059	0.0297848
1668	methylation_cg01440489	99	0.0666667	0.0686869	0.0297792
1669	methylation_cg21414251	93	0.0666667	0.0666667	0.0297558
1670	methylation_cg00737250	91	0.0725275	0.0725275	0.0297371
1671	methylation_cg15911153	87	0.0643678	0.0643678	0.0297293
1672	methylation_cg24026690	94	0.0595745	0.0595745	0.0297055
1673	methylation_cg14926965	87	0.0574713	0.0574713	0.0296881
1674	methylation_cg09032630	92	0.0586957	0.0586957	0.0296634
1675	methylation_cg19240637	102	0.0607843	0.0607843	0.0296453
1676	methylation_cg13237021	89	0.0719101	0.0719101	0.0296341
1677	methylation_cg06176608	96	0.0645833	0.0666667	0.0296244
1678	methylation_cg24892966	104	0.0769231	0.0769231	0.029616
1679	methylation_cg07329360	94	0.0702128	0.0702128	0.0295524
1680	methylation_cg02081065	97	0.0659794	0.0659794	0.0295519
1681	methylation_cg08370082	85	0.0635294	0.0635294	0.0295425
1682	methylation_cg00410926	100	0.072	0.072	0.0295321
1683	methylation_cg11356950	106	0.0698113	0.0698113	0.0294925
1684	methylation_cg21113740	103	0.0582524	0.0582524	0.0294629
1685	methylation_cg06934572	114	0.0631579	0.0631579	0.0294337
1686	methylation_cg06381455	105	0.0628571	0.0628571	0.0293918
1687	methylation_cg26159860	97	0.0556701	0.0556701	0.0293891
1688	methylation_cg19087971	97	0.0618557	0.0618557	0.0293495
1689	methylation_cg15936375	86	0.0674419	0.0674419	0.0292578
1690	methylation_cg05399225	89	0.0539326	0.0539326	0.029173
1691	methylation_cg07438401	115	0.0626087	0.0626087	0.0291722
1692	methylation_cg18845375	94	0.0574468	0.0574468	0.029156
1693	methylation_cg23302649	95	0.0610526	0.0610526	0.0291247
1694	methylation_cg20502417	99	0.0565657	0.0565657	0.0290937
1695	methylation_cg22697962	127	0.0614173	0.0614173	0.0290785
1696	methylation_cg00468228	95	0.0568421	0.0568421	0.029041
1697	methylation_cg12740337	102	0.0627451	0.0627451	0.0290155
1698	methylation_cg08855938	108	0.0574074	0.0574074	0.0290018
1699	methylation_cg03223949	94	0.0595745	0.0595745	0.0289899
1700	methylation_cg09220891	100	0.058	0.058	0.0289882
1701	methylation_cg26180469	86	0.0604651	0.0604651	0.0289835
1702	methylation_cg10720154	94	0.0659575	0.0659575	0.0289601
1703	methylation_cg07489502	99	0.0808081	0.0808081	0.0289566
1704	methylation_cg24877616	100	0.052	0.052	0.0289331
1705	methylation_cg12050175	104	0.0615385	0.0615385	0.028914
1706	methylation_cg12309813	102	0.0823529	0.0823529	0.0289087
1707	methylation_cg24187797	90	0.0666667	0.0666667	0.0288912
1708	methylation_cg07598952	106	0.054717	0.054717	0.0288635
1709	methylation_cg07972716	124	0.0790323	0.0790323	0.0288634
1710	methylation_cg07714812	105	0.0666667	0.0666667	0.0288614
1711	methylation_cg19626158	104	0.0596154	0.0596154	0.0288566
1712	methylation_cg22186315	96	0.0666667	0.0666667	0.0288465
1713	methylation_cg20539474	100	0.058	0.058	0.028813
1714	methylation_cg25718696	91	0.0593407	0.0593407	0.0288125
1715	methylation_cg02457680	105	0.0609524	0.0609524	0.0287965
1716	methylation_cg26341453	108	0.0703704	0.0703704	0.0287701
1717	methylation_cg06419793	83	0.060241	0.060241	0.0287609
1718	methylation_cg23702848	97	0.0680412	0.0680412	0.0287573
1719	methylation_cg19798735	113	0.0654867	0.0654867	0.0287356
1720	methylation_cg19823138	98	0.0755102	0.0755102	0.0287254
1721	methylation_cg02314201	103	0.0563107	0.0563107	0.0287033
1722	methylation_cg23856293	100	0.07	0.07	0.0286973
1723	methylation_cg25037043	106	0.0622642	0.0622642	0.0286772
1724	methylation_cg22603555	101	0.0534653	0.0534653	0.0286713
1725	methylation_cg08190858	93	0.0537634	0.0537634	0.0286713
1726	methylation_cg06895946	97	0.0762887	0.0762887	0.0286488
1727	methylation_cg17270100	99	0.0545455	0.0545455	0.0285373
1728	methylation_cg21549161	88	0.0681818	0.0681818	0.0285252
1729	methylation_cg07841762	103	0.0660194	0.0660194	0.0285042
1730	methylation_cg18597220	103	0.0563107	0.0563107	0.0284765
1731	methylation_cg07554011	103	0.0582524	0.0582524	0.0284192
1732	methylation_cg17380238	103	0.0543689	0.0543689	0.0284189
1733	methylation_cg01350680	90	0.0511111	0.0511111	0.0283996
1734	methylation_cg07985116	110	0.0636364	0.0636364	0.028392
1735	methylation_cg05517697	85	0.0588235	0.0588235	0.0283869
1736	methylation_cg01539484	91	0.0681319	0.0681319	0.0283725
1737	methylation_cg08376141	111	0.0612613	0.0612613	0.0283382
1738	methylation_cg17566002	111	0.0594595	0.0594595	0.0282899
1739	methylation_cg04951371	100	0.062	0.062	0.0282798
1740	methylation_cg05516842	86	0.0744186	0.0767442	0.0282744
1741	methylation_cg11360546	82	0.0609756	0.0609756	0.028233
1742	methylation_cg17538572	95	0.0757895	0.0757895	0.0282058
1743	methylation_cg06607519	105	0.0895238	0.0895238	0.0282043
1744	methylation_cg24141382	102	0.0588235	0.0588235	0.0281462
1745	methylation_cg03146625	101	0.0613861	0.0613861	0.0281358
1746	methylation_cg27384070	111	0.0756757	0.0756757	0.0281095
1747	methylation_cg11710211	108	0.0722222	0.0722222	0.0281045
1748	methylation_cg09242181	106	0.0566038	0.0566038	0.0280827
1749	methylation_cg26959247	114	0.0596491	0.0596491	0.0280463
1750	methylation_cg09239106	99	0.0545455	0.0545455	0.0280253
1751	methylation_cg15393022	96	0.0625	0.0625	0.0280032
1752	methylation_cg03188976	95	0.0610526	0.0610526	0.0279813
1753	methylation_cg16985778	96	0.05625	0.05625	0.0279777
1754	methylation_cg18287066	112	0.0535714	0.0535714	0.0279097
1755	methylation_cg22255095	99	0.0545455	0.0545455	0.0279045
1756	methylation_cg19447686	106	0.054717	0.054717	0.0278843
1757	methylation_cg22401939	90	0.06	0.06	0.0278827
1758	methylation_cg13445796	94	0.0680851	0.0680851	0.0278557
1759	methylation_cg01012445	99	0.0585859	0.0585859	0.0278531
1760	methylation_cg24235613	98	0.0734694	0.0734694	0.0278291
1761	methylation_cg20785796	99	0.0585859	0.0585859	0.0278065
1762	methylation_cg15219228	117	0.0547009	0.0547009	0.0277642
1763	methylation_cg26407571	103	0.0660194	0.0660194	0.0277568
1764	methylation_cg26032412	81	0.0617284	0.0617284	0.0277405
1765	methylation_cg03138446	93	0.055914	0.055914	0.0277236
1766	methylation_cg27039118	97	0.0556701	0.0556701	0.0277225
1767	methylation_cg02257172	86	0.0604651	0.0604651	0.0277146
1768	methylation_cg23089825	88	0.102273	0.102273	0.027709
1769	methylation_cg02075410	92	0.0630435	0.0630435	0.0276722
1770	methylation_cg18253787	94	0.104255	0.104255	0.0276344
1771	methylation_cg10546065	111	0.0630631	0.0630631	0.0276176
1772	methylation_cg17006281	83	0.053012	0.053012	0.0276004
1773	methylation_cg12486913	97	0.0536082	0.0536082	0.0275929
1774	methylation_cg14838970	102	0.0588235	0.0588235	0.0275813
1775	methylation_cg14461974	103	0.0679612	0.0679612	0.0275769
1776	methylation_cg26192720	113	0.060177	0.060177	0.027561
1777	methylation_cg09975715	103	0.0776699	0.0776699	0.0275073
1778	methylation_cg25503903	93	0.055914	0.055914	0.027487
1779	methylation_cg01631319	104	0.0538462	0.0538462	0.0274764
1780	methylation_cg08900371	92	0.0913044	0.0913044	0.0274679
1781	methylation_cg11536474	104	0.0730769	0.075	0.0274574
1782	methylation_cg01519063	93	0.0516129	0.0516129	0.0274329
1783	methylation_cg20181079	102	0.0568627	0.0568627	0.0274299
1784	methylation_cg17922359	106	0.0622642	0.0622642	0.0273691
1785	methylation_cg06839111	109	0.0605505	0.0605505	0.0273691
1786	methylation_cg16778405	108	0.0666667	0.0685185	0.0273457
1787	methylation_cg23989004	104	0.0596154	0.0596154	0.0273411
1788	methylation_cg13557031	89	0.0831461	0.0831461	0.027338
1789	methylation_cg20438306	90	0.0511111	0.0511111	0.0273314
1790	methylation_cg04276536	107	0.0654206	0.0654206	0.0272936
1791	methylation_cg11148581	103	0.0912621	0.0912621	0.0272896
1792	methylation_cg19778015	114	0.0508772	0.0508772	0.0272894
1793	methylation_cg17388996	107	0.0542056	0.0542056	0.027256
1794	methylation_cg19453665	112	0.0571429	0.0571429	0.0272488
1795	methylation_cg15246590	91	0.0549451	0.0549451	0.0272455
1796	methylation_cg15123573	98	0.055102	0.0571429	0.0272438
1797	methylation_cg08098964	105	0.0647619	0.0647619	0.0272134
1798	methylation_cg24233679	104	0.0519231	0.0519231	0.0271986
1799	methylation_cg09932955	123	0.0552846	0.0552846	0.0271957
1800	methylation_cg04832450	103	0.0737864	0.0757282	0.0271905
1801	methylation_cg04658021	97	0.057732	0.057732	0.0271248
1802	methylation_cg05686445	107	0.0616822	0.0616822	0.0271191
1803	methylation_cg01717201	108	0.0574074	0.0574074	0.0271145
1804	methylation_cg10303698	99	0.0565657	0.0565657	0.0271129
1805	methylation_cg07496545	93	0.0645161	0.0645161	0.0271063
1806	methylation_cg02543993	112	0.0857143	0.0875	0.0271041
1807	methylation_cg00723907	104	0.0596154	0.0596154	0.027066
1808	methylation_cg10139717	79	0.0683544	0.0683544	0.027063
1809	methylation_cg11411203	89	0.0629213	0.0629213	0.0270572
1810	methylation_cg02025583	112	0.0553571	0.0553571	0.0270528
1811	methylation_cg16655791	102	0.0568627	0.0568627	0.0270322
1812	methylation_cg14438695	106	0.0641509	0.0641509	0.0270199
1813	methylation_cg23050394	83	0.0674699	0.0674699	0.0269483
1814	methylation_cg23536681	97	0.0618557	0.0618557	0.0269096
1815	methylation_cg00158227	86	0.0511628	0.0511628	0.0268767
1816	methylation_cg15140703	119	0.092437	0.0941176	0.0268628
1817	methylation_cg10649130	89	0.0539326	0.0539326	0.0268466
1818	methylation_cg22032812	106	0.090566	0.090566	0.0268094
1819	methylation_cg27080986	95	0.0526316	0.0526316	0.0267554
1820	methylation_cg12426196	96	0.0520833	0.0520833	0.0267525
1821	methylation_cg02177231	99	0.0545455	0.0545455	0.0267476
1822	methylation_cg07300534	103	0.0796117	0.0796117	0.0266932
1823	methylation_cg26053291	93	0.055914	0.055914	0.0266845
1824	methylation_cg01398941	102	0.0647059	0.0647059	0.0265837
1825	methylation_cg14479709	99	0.0707071	0.0707071	0.0265832
1826	methylation_cg01182154	111	0.0558559	0.0558559	0.0265413
1827	methylation_cg12736877	89	0.0494382	0.0494382	0.0265244
1828	methylation_cg16312514	94	0.0531915	0.0531915	0.0265207
1829	methylation_cg26924480	87	0.0758621	0.0758621	0.0265194
1830	methylation_cg08364561	125	0.072	0.072	0.0265002
1831	methylation_cg25226226	99	0.0565657	0.0565657	0.0264938
1832	methylation_cg18547838	121	0.0561983	0.0561983	0.0264693
1833	methylation_ch.6.2925136R	98	0.0510204	0.0510204	0.0264492
1834	methylation_cg14764357	99	0.0525253	0.0525253	0.0264363
1835	methylation_cg01456609	93	0.0494624	0.0494624	0.0263939
1836	methylation_cg00619126	116	0.0568966	0.0568966	0.0263595
1837	methylation_cg04191427	101	0.0673267	0.0673267	0.0263331
1838	methylation_cg00379720	102	0.0588235	0.0588235	0.0262984
1839	methylation_cg08328160	100	0.052	0.052	0.0262498
1840	methylation_cg23750206	101	0.0594059	0.0594059	0.0262444
1841	methylation_cg23695131	115	0.0765217	0.0765217	0.0261521
1842	methylation_cg27091787	116	0.0603448	0.062069	0.0261492
1843	methylation_cg23595571	108	0.0925926	0.0925926	0.0261346
1844	methylation_cg15132565	109	0.053211	0.053211	0.0261294
1845	methylation_cg02989940	94	0.0510638	0.0510638	0.0261294
1846	methylation_cg14042121	103	0.0466019	0.0466019	0.0260869
1847	methylation_cg06272648	96	0.0541667	0.0541667	0.0260799
1848	methylation_cg15985184	93	0.0623656	0.0623656	0.026069
1849	methylation_cg26517663	103	0.0640777	0.0640777	0.0260463
1850	methylation_cg01995289	80	0.055	0.055	0.0260304
1851	methylation_cg20695203	98	0.0530612	0.0530612	0.0259949
1852	methylation_cg07548383	102	0.054902	0.054902	0.0259618
1853	methylation_cg10018167	95	0.0547368	0.0547368	0.02596
1854	methylation_cg04590303	95	0.0526316	0.0526316	0.0259134
1855	methylation_cg18390528	99	0.0484848	0.0484848	0.0258795
1856	methylation_cg03940848	102	0.0705882	0.0705882	0.0258769
1857	methylation_cg07367144	103	0.0563107	0.0563107	0.0258754
1858	methylation_cg26952618	101	0.0534653	0.0554455	0.0258156
1859	methylation_cg14899164	105	0.0914286	0.0933333	0.0256421
1860	methylation_cg18554395	102	0.0588235	0.0588235	0.0255914
1861	methylation_cg09696486	97	0.0474227	0.0474227	0.0255826
1862	methylation_cg03354108	108	0.0537037	0.0537037	0.025575
1863	methylation_cg13294849	98	0.0612245	0.0612245	0.0255679
1864	methylation_cg11872373	93	0.0516129	0.0516129	0.0255658
1865	methylation_cg02596427	99	0.0484848	0.0484848	0.0255557
1866	methylation_cg14553895	100	0.05	0.05	0.0255518
1867	methylation_cg20585869	100	0.054	0.056	0.0255026
1868	methylation_cg15821605	104	0.0576923	0.0576923	0.0254977
1869	methylation_cg04556126	96	0.0583333	0.0583333	0.0254749
1870	methylation_cg00158122	93	0.0817204	0.0817204	0.0254338
1871	methylation_cg17288288	105	0.0476191	0.0476191	0.0254303
1872	methylation_cg21416529	118	0.0830508	0.0830508	0.0254295
1873	methylation_cg07595841	89	0.058427	0.058427	0.0254182
1874	methylation_cg04425920	106	0.054717	0.054717	0.0254136
1875	methylation_cg16435923	104	0.0615385	0.0615385	0.0254112
1876	methylation_cg06883496	109	0.0495413	0.0495413	0.0254104
1877	methylation_cg04535391	112	0.0857143	0.0857143	0.0254012
1878	methylation_cg11256214	93	0.0602151	0.0602151	0.0253754
1879	methylation_cg27641532	94	0.0595745	0.0595745	0.0253606
1880	methylation_cg10011746	82	0.0536585	0.0536585	0.0253537
1881	methylation_cg19112186	99	0.0484848	0.0484848	0.0253376
1882	methylation_cg26457569	102	0.045098	0.045098	0.0253236
1883	methylation_cg10090414	109	0.053211	0.053211	0.0253174
1884	methylation_cg13184448	96	0.05625	0.05625	0.0253111
1885	methylation_cg16602460	103	0.0563107	0.0563107	0.0252706
1886	methylation_cg07501988	109	0.0568807	0.0568807	0.0251541
1887	methylation_cg26140293	118	0.113559	0.113559	0.0251341
1888	methylation_cg16725974	85	0.0611765	0.0611765	0.0251323
1889	methylation_cg18090390	107	0.0504673	0.0504673	0.0251139
1890	methylation_cg05489054	114	0.0596491	0.0596491	0.0251046
1891	methylation_cg26311804	98	0.0673469	0.0673469	0.025086
1892	methylation_cg09029624	79	0.0481013	0.0481013	0.0250829
1893	methylation_cg15808426	104	0.0519231	0.0519231	0.025077
1894	methylation_cg26765743	105	0.0571429	0.0571429	0.0250748
1895	methylation_cg06559575	102	0.0490196	0.0490196	0.0250702
1896	methylation_cg12052661	103	0.0504854	0.0504854	0.0250682
1897	methylation_cg12058064	91	0.0549451	0.0549451	0.0250671
1898	methylation_cg05448032	104	0.05	0.05	0.0250505
1899	methylation_cg26337868	107	0.0542056	0.0542056	0.0250315
1900	methylation_cg07441518	110	0.0527273	0.0527273	0.0249705
1901	methylation_cg07944396	95	0.0673684	0.0673684	0.0249438
1902	methylation_cg17136275	97	0.0536082	0.0536082	0.0249048
1903	methylation_cg21000227	93	0.0516129	0.0516129	0.0249011
1904	methylation_cg25978313	116	0.0672414	0.0672414	0.0248645
1905	methylation_cg26530345	101	0.0534653	0.0534653	0.0248173
1906	methylation_cg23008718	93	0.0537634	0.0537634	0.024805
1907	methylation_cg05476956	91	0.0593407	0.0593407	0.0247783
1908	methylation_cg03955630	103	0.0873786	0.0873786	0.0247781
1909	methylation_cg01094891	108	0.0537037	0.0537037	0.024762
1910	methylation_cg16656493	103	0.0582524	0.0582524	0.0247122
1911	methylation_cg02811368	97	0.057732	0.057732	0.024708
1912	methylation_cg07298257	113	0.0513274	0.0513274	0.0246716
1913	methylation_cg04905421	123	0.0617886	0.0617886	0.0246637
1914	methylation_cg01952226	101	0.0495049	0.0495049	0.0246571
1915	methylation_cg23793213	96	0.0458333	0.0458333	0.0246353
1916	methylation_cg22034968	92	0.0586957	0.0586957	0.0245952
1917	methylation_cg20829347	91	0.0461538	0.0461538	0.0245896
1918	methylation_cg00144335	92	0.05	0.05	0.024577
1919	methylation_cg23725321	103	0.0485437	0.0485437	0.0245709
1920	methylation_cg09132240	97	0.0618557	0.0618557	0.0245569
1921	methylation_cg09513990	122	0.0704918	0.0704918	0.0245526
1922	methylation_cg23230830	97	0.0597938	0.0597938	0.0244958
1923	methylation_cg11944284	103	0.0466019	0.0485437	0.0244925
1924	methylation_cg11743000	89	0.0449438	0.0449438	0.024465
1925	methylation_cg07621853	107	0.0523364	0.0523364	0.0244282
1926	methylation_cg23281340	104	0.0519231	0.0519231	0.0244045
1927	methylation_cg03465652	96	0.0645833	0.0645833	0.0243932
1928	methylation_cg01114124	92	0.0456522	0.0456522	0.0243735
1929	methylation_cg21158087	98	0.0612245	0.0612245	0.0243608
1930	methylation_cg15667493	84	0.0476191	0.0476191	0.0243514
1931	methylation_cg07420416	98	0.0469388	0.0469388	0.024334
1932	methylation_cg17172761	103	0.0563107	0.0563107	0.024312
1933	methylation_cg16050897	113	0.0495575	0.0495575	0.0242852
1934	methylation_cg18384063	90	0.0555556	0.0555556	0.0242798
1935	methylation_cg18581950	84	0.0547619	0.0547619	0.0242656
1936	methylation_cg05563515	119	0.0436975	0.0436975	0.024241
1937	methylation_cg04104695	91	0.0659341	0.0681319	0.0242278
1938	methylation_cg25951981	103	0.0524272	0.0524272	0.0241694
1939	methylation_cg19802138	100	0.05	0.05	0.0241685
1940	methylation_cg10013324	84	0.0619048	0.0619048	0.0241473
1941	methylation_cg15315056	92	0.0608696	0.0608696	0.0241048
1942	methylation_cg23290344	107	0.0523364	0.0523364	0.0240897
1943	methylation_cg13393793	96	0.0645833	0.0645833	0.0240428
1944	methylation_cg18816826	98	0.0469388	0.0469388	0.0240387
1945	methylation_cg24691854	104	0.0692308	0.0692308	0.024021
1946	methylation_cg07967677	98	0.0469388	0.0469388	0.0240079
1947	methylation_cg18813527	89	0.0516854	0.0539326	0.0239964
1948	methylation_cg16508627	100	0.06	0.06	0.023993
1949	methylation_cg05981335	99	0.0505051	0.0505051	0.0239425
1950	methylation_cg27454064	106	0.0490566	0.0490566	0.0239356
1951	methylation_cg03101580	108	0.0611111	0.0611111	0.0239309
1952	methylation_cg10608596	110	0.0618182	0.0636364	0.0239155
1953	methylation_cg10256255	116	0.0465517	0.0465517	0.0239079
1954	methylation_cg16185834	101	0.0554455	0.0554455	0.0238949
1955	methylation_cg02415470	105	0.0571429	0.0590476	0.0238715
1956	methylation_cg03051392	106	0.0566038	0.0566038	0.0238616
1957	methylation_cg15286094	101	0.0514851	0.0514851	0.0238185
1958	methylation_cg20312687	94	0.0468085	0.0468085	0.0238139
1959	methylation_cg01923514	103	0.0485437	0.0485437	0.0237755
1960	methylation_cg11206724	94	0.0531915	0.0531915	0.0237727
1961	methylation_cg12183861	115	0.0521739	0.0521739	0.0237573
1962	methylation_cg03865604	95	0.0526316	0.0547368	0.023754
1963	methylation_cg15618210	77	0.0467532	0.0467532	0.0237276
1964	methylation_cg06422947	121	0.0495868	0.0495868	0.0237177
1965	methylation_cg19942495	90	0.0533333	0.0533333	0.0236964
1966	methylation_cg18134262	88	0.0477273	0.0477273	0.0236541
1967	methylation_cg08499158	110	0.0527273	0.0527273	0.0236388
1968	methylation_cg08024029	89	0.047191	0.047191	0.0236337
1969	methylation_cg13377102	91	0.0593407	0.0593407	0.0236135
1970	methylation_cg12544191	112	0.0482143	0.0482143	0.0236102
1971	methylation_cg25691553	93	0.0494624	0.0494624	0.0235983
1972	methylation_cg20643945	93	0.0494624	0.0494624	0.0235434
1973	methylation_cg08985530	83	0.0578313	0.0578313	0.023519
1974	methylation_cg12346592	123	0.0796748	0.0796748	0.0235098
1975	methylation_cg18267049	106	0.0471698	0.0471698	0.0235093
1976	methylation_cg26530713	115	0.0521739	0.0521739	0.0234971
1977	methylation_cg26332488	107	0.0542056	0.0560748	0.023477
1978	methylation_cg20039257	87	0.0528736	0.0528736	0.0234652
1979	methylation_cg26772894	103	0.0582524	0.0582524	0.0234263
1980	methylation_cg14055896	93	0.0688172	0.0688172	0.0234023
1981	methylation_cg19426522	105	0.0552381	0.0552381	0.0233992
1982	methylation_cg11636504	98	0.044898	0.044898	0.0233935
1983	methylation_cg05989672	103	0.0796117	0.0796117	0.0233596
1984	methylation_cg03486485	89	0.0516854	0.0516854	0.0233412
1985	methylation_cg18022921	101	0.0495049	0.0495049	0.0233399
1986	methylation_cg15987088	105	0.0742857	0.0742857	0.0233387
1987	methylation_cg05818394	117	0.0649573	0.0649573	0.0233256

## Sheet: mcfs_mRNA_sum
position	attribute	RI	HGNC
1	mRNA_ENSG00000154736	0.693556	ADAMTS5
2	mRNA_ENSG00000123500	0.685826	COL10A1
3	mRNA_ENSG00000187824	0.66887	TMEM220
4	mRNA_ENSG00000137727	0.582965	ARHGAP20
5	mRNA_ENSG00000099953	0.561052	MMP11
6	mRNA_ENSG00000168497	0.54719	CAVIN2
7	mRNA_ENSG00000162407	0.539977	PLPP3
8	mRNA_ENSG00000155970	0.492822	MICU3
9	mRNA_ENSG00000196549	0.486007	MME
10	mRNA_ENSG00000161649	0.484663	CD300LG
11	mRNA_NCBI_ID_286367	0.463014
12	mRNA_ENSG00000138640	0.459162
13	mRNA_ENSG00000124440	0.450477
14	mRNA_ENSG00000134121	0.44783
15	mRNA_ENSG00000266964	0.438249
16	mRNA_ENSG00000165197	0.436486
17	mRNA_ENSG00000165072	0.419648
18	mRNA_ENSG00000077157	0.41558
19	mRNA_ENSG00000114698	0.400164
20	mRNA_ENSG00000099260	0.376889
21	mRNA_ENSG00000136158	0.376661
22	mRNA_ENSG00000165810	0.374861
23	mRNA_ENSG00000177363	0.371893
24	mRNA_ENSG00000011523	0.370288
25	mRNA_ENSG00000101955	0.369068
26	mRNA_ENSG00000094963	0.364095
27	mRNA_ENSG00000149090	0.353716
28	mRNA_ENSG00000205221	0.351249
29	mRNA_ENSG00000197576	0.349534
30	mRNA_ENSG00000198478	0.344112
31	mRNA_ENSG00000105974	0.340243
32	mRNA_ENSG00000133800	0.33584
33	mRNA_ENSG00000102100	0.33151
34	mRNA_ENSG00000169744	0.330747
35	mRNA_ENSG00000145777	0.31868
36	mRNA_ENSG00000154240	0.31812
37	mRNA_ENSG00000163239	0.316703
38	mRNA_ENSG00000081377	0.301375
39	mRNA_ENSG00000154263	0.29652
40	mRNA_ENSG00000167434	0.287712
41	mRNA_ENSG00000154258	0.283184
42	mRNA_ENSG00000169241	0.279749
43	mRNA_ENSG00000091704	0.277868
44	mRNA_ENSG00000189134	0.269284
45	mRNA_ENSG00000236333	0.268381
46	mRNA_ENSG00000165028	0.266908
47	mRNA_ENSG00000167779	0.260803
48	mRNA_ENSG00000224958	0.260169
49	mRNA_ENSG00000215386	0.257425
50	mRNA_ENSG00000170509	0.253562
51	mRNA_ENSG00000132561	0.250445
52	mRNA_ENSG00000166960	0.248671
53	mRNA_ENSG00000163431	0.247192
54	mRNA_ENSG00000145708	0.247131
55	mRNA_ENSG00000214338	0.245219
56	mRNA_ENSG00000101605	0.244431
57	mRNA_ENSG00000124615	0.241328
58	mRNA_ENSG00000113594	0.239482
59	mRNA_ENSG00000265972	0.23705
60	mRNA_ENSG00000106004	0.233879
61	mRNA_ENSG00000137960	0.228709
62	mRNA_ENSG00000177098	0.228379
63	mRNA_ENSG00000123243	0.227156
64	mRNA_ENSG00000108924	0.223962
65	mRNA_ENSG00000149124	0.221995
66	mRNA_ENSG00000077616	0.220044
67	mRNA_ENSG00000078596	0.219857
68	mRNA_ENSG00000198947	0.21536
69	mRNA_ENSG00000117650	0.20612
70	mRNA_ENSG00000163827	0.202582
71	mRNA_ENSG00000166292	0.20099
72	mRNA_ENSG00000189367	0.199608
73	mRNA_ENSG00000168079	0.196805
74	mRNA_ENSG00000105971	0.196699
75	mRNA_ENSG00000164330	0.195786
76	mRNA_ENSG00000163513	0.189832
77	mRNA_ENSG00000109686	0.187904
78	mRNA_ENSG00000025423	0.182768
79	mRNA_ENSG00000165124	0.181509
80	mRNA_ENSG00000152492	0.18149
81	mRNA_ENSG00000095637	0.176333
82	mRNA_ENSG00000119771	0.171887
83	mRNA_ENSG00000172901	0.171168
84	mRNA_ENSG00000123612	0.171069
85	mRNA_ENSG00000168477	0.169119
86	mRNA_ENSG00000137745	0.168791
87	mRNA_ENSG00000181092	0.161001
88	mRNA_ENSG00000158966	0.160902
89	mRNA_ENSG00000108381	0.160065
90	mRNA_ENSG00000196616	0.159815
91	mRNA_ENSG00000079308	0.159758
92	mRNA_ENSG00000165410	0.157258
93	mRNA_ENSG00000117724	0.155174
94	mRNA_ENSG00000166819	0.154838
95	mRNA_ENSG00000101938	0.154349
96	mRNA_ENSG00000115306	0.150534
97	mRNA_ENSG00000087586	0.150265
98	mRNA_ENSG00000183010	0.149045
99	mRNA_ENSG00000186642	0.146599
100	mRNA_ENSG00000185432	0.146432
101	mRNA_ENSG00000120049	0.146042
102	mRNA_ENSG00000079462	0.145529
103	mRNA_ENSG00000068976	0.143992
104	mRNA_ENSG00000127564	0.14309
105	mRNA_ENSG00000180914	0.14209
106	mRNA_ENSG00000149451	0.14167
107	mRNA_ENSG00000137225	0.140919
108	mRNA_ENSG00000150907	0.140554
109	mRNA_ENSG00000072163	0.140252
110	mRNA_ENSG00000134962	0.140171
111	mRNA_ENSG00000119927	0.139405
112	mRNA_ENSG00000143228	0.136991
113	mRNA_ENSG00000197894	0.135765
114	mRNA_ENSG00000022267	0.13567
115	mRNA_ENSG00000154721	0.1344
116	mRNA_ENSG00000086717	0.132465
117	mRNA_ENSG00000077152	0.13234
118	mRNA_ENSG00000183856	0.131553
119	mRNA_ENSG00000103647	0.130539
120	mRNA_ENSG00000166265	0.130197
121	mRNA_ENSG00000148053	0.129029
122	mRNA_ENSG00000174059	0.127364
123	mRNA_ENSG00000007314	0.126128
124	mRNA_ENSG00000090889	0.125611
125	mRNA_ENSG00000188828	0.124777
126	mRNA_ENSG00000169418	0.124048
127	mRNA_NCBI_ID_79686	0.123852
128	mRNA_ENSG00000179796	0.12301
129	mRNA_ENSG00000137070	0.122218
130	mRNA_ENSG00000165269	0.121396
131	mRNA_ENSG00000133392	0.12055
132	mRNA_ENSG00000143549	0.118997
133	mRNA_ENSG00000067113	0.118816
134	mRNA_ENSG00000034971	0.116862
135	mRNA_ENSG00000011021	0.115926
136	mRNA_ENSG00000197416	0.115853
137	mRNA_ENSG00000277494	0.115183
138	mRNA_ENSG00000102010	0.113826
139	mRNA_ENSG00000004776	0.113762
140	mRNA_ENSG00000183549	0.113248
141	mRNA_ENSG00000056998	0.113109
142	mRNA_ENSG00000183629	0.113086
143	mRNA_ENSG00000181234	0.111952
144	mRNA_ENSG00000248144	0.11034
145	mRNA_ENSG00000170262	0.108396
146	mRNA_ENSG00000175305	0.108356
147	mRNA_ENSG00000163815	0.107864
148	mRNA_ENSG00000076382	0.105038
149	mRNA_ENSG00000122641	0.104786
150	mRNA_ENSG00000135127	0.104535
151	mRNA_ENSG00000065325	0.103432
152	mRNA_ENSG00000249669	0.101626
153	mRNA_ENSG00000134690	0.101225
154	mRNA_ENSG00000144230	0.100273
155	mRNA_ENSG00000076067	0.0995075
156	mRNA_ENSG00000135917	0.0994329
157	mRNA_ENSG00000113578	0.0985139
158	mRNA_ENSG00000181984	0.0982059
159	mRNA_ENSG00000131747	0.0981778
160	mRNA_ENSG00000169252	0.0976234
161	mRNA_ENSG00000113648	0.0962904
162	mRNA_ENSG00000137878	0.0958597
163	mRNA_ENSG00000180354	0.0953165
164	mRNA_ENSG00000156298	0.0952077
165	mRNA_ENSG00000169258	0.095195
166	mRNA_ENSG00000175445	0.0944329
167	mRNA_ENSG00000275688	0.0938949
168	mRNA_ENSG00000185182	0.0932886
169	mRNA_ENSG00000101883	0.0930273
170	mRNA_ENSG00000174697	0.0929402
171	mRNA_ENSG00000167588	0.0929274
172	mRNA_ENSG00000141338	0.0927536
173	mRNA_ENSG00000186466	0.0924863
174	mRNA_ENSG00000029559	0.0920954
175	mRNA_ENSG00000180509	0.0915239
176	mRNA_ENSG00000134375	0.0912129
177	mRNA_ENSG00000276409	0.0905118
178	mRNA_ENSG00000146006	0.0896257
179	mRNA_ENSG00000150938	0.0887851
180	mRNA_ENSG00000113580	0.0870149
181	mRNA_ENSG00000203805	0.0868826
182	mRNA_ENSG00000164849	0.0865421
183	mRNA_ENSG00000165474	0.0862821
184	mRNA_ENSG00000168874	0.0862036
185	mRNA_ENSG00000175063	0.0859545
186	mRNA_ENSG00000088325	0.0850828
187	mRNA_ENSG00000139151	0.0849043
188	mRNA_ENSG00000167641	0.0847686
189	mRNA_ENSG00000107562	0.0844574
190	mRNA_ENSG00000111404	0.0842399
191	mRNA_ENSG00000101349	0.0839882
192	mRNA_ENSG00000187288	0.0838593
193	mRNA_ENSG00000130176	0.0836819
194	mRNA_ENSG00000135437	0.0832264
195	mRNA_ENSG00000169607	0.0831587
196	mRNA_ENSG00000132170	0.0830196
197	mRNA_ENSG00000136014	0.0824918
198	mRNA_ENSG00000138180	0.0823636
199	mRNA_ENSG00000177133	0.0816072
200	mRNA_ENSG00000154262	0.0814185
201	mRNA_ENSG00000152465	0.0808548
202	mRNA_ENSG00000011426	0.0804621
203	mRNA_ENSG00000154330	0.0802719
204	mRNA_ENSG00000266524	0.0802217
205	mRNA_ENSG00000136160	0.0798498
206	mRNA_ENSG00000148180	0.0792695
207	mRNA_ENSG00000084674	0.07925
208	mRNA_ENSG00000170323	0.0785262
209	mRNA_ENSG00000115593	0.0784832
210	mRNA_ENSG00000163710	0.0775507
211	mRNA_ENSG00000170373	0.0770491
212	mRNA_ENSG00000108106	0.0769348
213	mRNA_NCBI_ID_11217	0.0766904
214	mRNA_ENSG00000169679	0.0766554
215	mRNA_ENSG00000164283	0.0766373
216	mRNA_ENSG00000155016	0.0766238
217	mRNA_ENSG00000180660	0.0764041
218	mRNA_ENSG00000122591	0.0760199
219	mRNA_ENSG00000162073	0.0758055
220	mRNA_ENSG00000135218	0.0754546
221	mRNA_ENSG00000100154	0.075315
222	mRNA_ENSG00000138207	0.0751847
223	mRNA_ENSG00000174611	0.0751839
224	mRNA_ENSG00000134057	0.0751742
225	mRNA_ENSG00000105011	0.0751371
226	mRNA_ENSG00000198932	0.0749751
227	mRNA_ENSG00000174804	0.0748447
228	mRNA_ENSG00000154065	0.0747851
229	mRNA_ENSG00000132837	0.0741022
230	mRNA_ENSG00000127920	0.0726372
231	mRNA_ENSG00000183807	0.0717289
232	mRNA_ENSG00000197769	0.0717126
233	mRNA_ENSG00000148541	0.0714563
234	mRNA_ENSG00000167900	0.07144
235	mRNA_ENSG00000081041	0.0713268
236	mRNA_ENSG00000183155	0.0712744
237	mRNA_NCBI_ID_100133920	0.0710265
238	mRNA_ENSG00000276043	0.0708007
239	mRNA_ENSG00000173641	0.0707892
240	mRNA_ENSG00000118193	0.0707134
241	mRNA_ENSG00000279688	0.0705488
242	mRNA_ENSG00000198010	0.0704841
243	mRNA_ENSG00000119147	0.0703819
244	mRNA_ENSG00000137804	0.0703438
245	mRNA_ENSG00000069702	0.0699057
246	mRNA_ENSG00000204403	0.0698459
247	mRNA_ENSG00000132970	0.0692181
248	mRNA_ENSG00000160307	0.068709
249	mRNA_ENSG00000271880	0.0685537
250	mRNA_ENSG00000184811	0.0684447
251	mRNA_ENSG00000198838	0.0683525
252	mRNA_ENSG00000116711	0.0680964
253	mRNA_ENSG00000136161	0.0678787
254	mRNA_ENSG00000165478	0.0677497
255	mRNA_ENSG00000221932	0.0675347
256	mRNA_ENSG00000186971	0.0673939
257	mRNA_ENSG00000066279	0.0673854
258	mRNA_ENSG00000211445	0.0672581
259	mRNA_ENSG00000112984	0.0670717
260	mRNA_ENSG00000277561	0.0666954
261	mRNA_ENSG00000162367	0.0664288
262	mRNA_ENSG00000151623	0.0662094
263	mRNA_ENSG00000160606	0.0662076
264	mRNA_ENSG00000102543	0.0661133
265	mRNA_ENSG00000108799	0.0659275
266	mRNA_ENSG00000160877	0.0652672
267	mRNA_ENSG00000130876	0.0650746
268	mRNA_ENSG00000143799	0.0647886
269	mRNA_ENSG00000198885	0.0645615
270	mRNA_ENSG00000139597	0.0644114
271	mRNA_ENSG00000116678	0.0635944
272	mRNA_ENSG00000163884	0.0627167
273	mRNA_ENSG00000183722	0.0627025
274	mRNA_ENSG00000144031	0.0625892
275	mRNA_ENSG00000172318	0.0623293
276	mRNA_ENSG00000184500	0.0622137
277	mRNA_ENSG00000060718	0.0616892
278	mRNA_ENSG00000123689	0.0610871
279	mRNA_ENSG00000139874	0.0609648
280	mRNA_ENSG00000235172	0.0596008
281	mRNA_ENSG00000131471	0.059595
282	mRNA_ENSG00000101049	0.0593155
283	mRNA_ENSG00000272701	0.0591363
284	mRNA_ENSG00000106511	0.0589963
285	mRNA_ENSG00000131016	0.058876
286	mRNA_ENSG00000153303	0.0588096
287	mRNA_ENSG00000151914	0.0584056
288	mRNA_ENSG00000130226	0.0579865
289	mRNA_ENSG00000154133	0.0576351
290	mRNA_ENSG00000233608	0.0573697
291	mRNA_ENSG00000128918	0.056989
292	mRNA_ENSG00000105996	0.0568216
293	mRNA_ENSG00000137216	0.0566455
294	mRNA_ENSG00000153823	0.056431
295	mRNA_ENSG00000107104	0.0563506
296	mRNA_ENSG00000146966	0.056258
297	mRNA_ENSG00000173757	0.0561826
298	mRNA_ENSG00000079337	0.0559259
299	mRNA_ENSG00000065534	0.0559163
300	mRNA_ENSG00000004799	0.0559158
301	mRNA_ENSG00000106714	0.0557007
302	mRNA_ENSG00000118762	0.0555538
303	mRNA_ENSG00000153902	0.0552739
304	mRNA_ENSG00000123485	0.0551302
305	mRNA_ENSG00000053254	0.0547676
306	mRNA_ENSG00000076555	0.0544304
307	mRNA_ENSG00000181856	0.0543706
308	mRNA_ENSG00000125355	0.0542748
309	mRNA_ENSG00000137463	0.0542088
310	mRNA_ENSG00000130520	0.0540198
311	mRNA_ENSG00000169291	0.0538807
312	mRNA_ENSG00000168078	0.0538396
313	mRNA_ENSG00000139946	0.0535329
314	mRNA_ENSG00000248019	0.0534743
315	mRNA_ENSG00000178828	0.0534578
316	mRNA_ENSG00000167676	0.0531322
317	mRNA_ENSG00000089685	0.0530832
318	mRNA_ENSG00000120279	0.0530159
319	mRNA_ENSG00000175676	0.0528241
320	mRNA_ENSG00000184271	0.0526574
321	mRNA_ENSG00000165152	0.0524894
322	mRNA_ENSG00000152580	0.0522833
323	mRNA_ENSG00000146469	0.0522776
324	mRNA_ENSG00000129757	0.0521896
325	mRNA_ENSG00000187758	0.0521855
326	mRNA_ENSG00000184601	0.0520892
327	mRNA_ENSG00000260105	0.0520698
328	mRNA_ENSG00000187699	0.0519442
329	mRNA_ENSG00000157152	0.0519241
330	mRNA_ENSG00000181789	0.051873
331	mRNA_ENSG00000198901	0.0517776
332	mRNA_ENSG00000138160	0.0515271
333	mRNA_ENSG00000123975	0.0512255
334	mRNA_ENSG00000198774	0.051145
335	mRNA_ENSG00000180332	0.0509881
336	mRNA_ENSG00000113971	0.0507882
337	mRNA_ENSG00000147113	0.0503549
338	mRNA_ENSG00000230373	0.0502335
339	mRNA_ENSG00000101280	0.0498449
340	mRNA_ENSG00000172987	0.0498414
341	mRNA_NCBI_ID_729467	0.0495018
342	mRNA_ENSG00000138316	0.0493565
343	mRNA_ENSG00000116194	0.0491376
344	mRNA_ENSG00000164007	0.0490928
345	mRNA_ENSG00000065911	0.0490528
346	mRNA_ENSG00000072657	0.0488673
347	mRNA_ENSG00000139112	0.0487748
348	mRNA_ENSG00000152154	0.0486891
349	mRNA_ENSG00000187730	0.0483822
350	mRNA_ENSG00000116183	0.0483684
351	mRNA_ENSG00000153820	0.0482596
352	mRNA_ENSG00000120334	0.048107
353	mRNA_ENSG00000166851	0.0477859
354	mRNA_ENSG00000164087	0.04766
355	mRNA_ENSG00000170276	0.047645
356	mRNA_ENSG00000104889	0.0474377
357	mRNA_ENSG00000154920	0.0473465
358	mRNA_ENSG00000065618	0.0470663
359	mRNA_ENSG00000127241	0.0467438
360	mRNA_ENSG00000072571	0.0464845
361	mRNA_ENSG00000136960	0.0463865
362	mRNA_ENSG00000157654	0.0463684
363	mRNA_ENSG00000187800	0.0462109
364	mRNA_ENSG00000106823	0.0461129
365	mRNA_ENSG00000124253	0.0458052
366	mRNA_ENSG00000198848	0.0456905
367	mRNA_ENSG00000171848	0.0452774
368	mRNA_ENSG00000258227	0.0451938
369	mRNA_ENSG00000126787	0.0450917
370	mRNA_ENSG00000204161	0.0448957
371	mRNA_ENSG00000079435	0.0443832
372	mRNA_ENSG00000183378	0.0439665
373	mRNA_ENSG00000000005	0.0437056
374	mRNA_ENSG00000165304	0.0436197
375	mRNA_ENSG00000205726	0.0434468
376	mRNA_ENSG00000166803	0.0433187
377	mRNA_ENSG00000104888	0.0432247
378	mRNA_ENSG00000132840	0.0430332
379	mRNA_ENSG00000182732	0.0429291
380	mRNA_ENSG00000204136	0.0427659
381	mRNA_ENSG00000241399	0.0427402
382	mRNA_ENSG00000133116	0.0423126
383	mRNA_ENSG00000172156	0.0422739
384	mRNA_ENSG00000117410	0.0420686
385	mRNA_ENSG00000165092	0.0418794
386	mRNA_ENSG00000012822	0.0413541
387	mRNA_ENSG00000158402	0.041319
388	mRNA_ENSG00000129596	0.041062
389	mRNA_ENSG00000149923	0.0400764
390	mRNA_ENSG00000189129	0.0398958
391	mRNA_ENSG00000182916	0.0397472
392	mRNA_ENSG00000143761	0.0396958
393	mRNA_ENSG00000179776	0.039683
394	mRNA_ENSG00000137033	0.0396525
395	mRNA_ENSG00000122218	0.0395256
396	mRNA_ENSG00000149488	0.0392568
397	mRNA_ENSG00000261742	0.0391607
398	mRNA_ENSG00000276368	0.0389171
399	mRNA_ENSG00000244734	0.0388571
400	mRNA_ENSG00000010319	0.0385807
401	mRNA_ENSG00000225950	0.0384523
402	mRNA_ENSG00000166947	0.0384422
403	mRNA_ENSG00000018625	0.0383381
404	mRNA_ENSG00000205038	0.0378825
405	mRNA_ENSG00000111206	0.0378751
406	mRNA_ENSG00000203727	0.037649
407	mRNA_ENSG00000135046	0.0376132
408	mRNA_ENSG00000115705	0.0375995
409	mRNA_ENSG00000108960	0.0374204
410	mRNA_ENSG00000115459	0.0373559
411	mRNA_ENSG00000179921	0.0369718
412	mRNA_ENSG00000092964	0.0366558
413	mRNA_ENSG00000184432	0.0366196
414	mRNA_ENSG00000143196	0.036126
415	mRNA_ENSG00000157150	0.035702
416	mRNA_ENSG00000155886	0.0352871
417	mRNA_ENSG00000148773	0.0345993
418	mRNA_ENSG00000198937	0.0345692
419	mRNA_ENSG00000164611	0.0345417
420	mRNA_ENSG00000130032	0.0345324
421	mRNA_ENSG00000164035	0.0344545
422	mRNA_ENSG00000157456	0.0340501
423	mRNA_ENSG00000101294	0.033659
424	mRNA_ENSG00000180264	0.0333823
425	mRNA_ENSG00000147257	0.0333668
426	mRNA_ENSG00000109670	0.0330096
427	mRNA_ENSG00000122952	0.0326974
428	mRNA_ENSG00000151790	0.0323991
429	mRNA_ENSG00000104415	0.0323588
430	mRNA_ENSG00000135063	0.0320966
431	mRNA_ENSG00000131386	0.0317656
432	mRNA_ENSG00000170145	0.0316975
433	mRNA_ENSG00000152578	0.031654
434	mRNA_NCBI_ID_8475	0.0312396
435	mRNA_ENSG00000122592	0.030749
436	mRNA_ENSG00000170683	0.0301204
437	mRNA_ENSG00000182601	0.0295536
438	mRNA_ENSG00000056678	0.0294232
439	mRNA_ENSG00000177938	0.0292298
440	mRNA_ENSG00000160113	0.0291357
441	mRNA_ENSG00000165799	0.0281927
442	mRNA_ENSG00000181778	0.0281127
443	mRNA_ENSG00000184113	0.0279996
444	mRNA_ENSG00000088854	0.0279866
445	mRNA_ENSG00000196337	0.0278041
446	mRNA_ENSG00000204767	0.0276859
447	mRNA_ENSG00000143543	0.0276793
448	mRNA_ENSG00000165795	0.0275431
449	mRNA_ENSG00000182463	0.0273987
450	mRNA_ENSG00000115233	0.0273964
451	mRNA_ENSG00000159648	0.0267398
452	mRNA_ENSG00000171462	0.0256589
453	mRNA_ENSG00000170962	0.0252111
454	mRNA_ENSG00000170312	0.0250817
455	mRNA_ENSG00000108829	0.0246328
456	mRNA_ENSG00000155324	0.0245649
457	mRNA_ENSG00000240194	0.0245524
458	mRNA_ENSG00000186994	0.0240519
459	mRNA_ENSG00000186871	0.0237056
460	mRNA_ENSG00000186458	0.0233308
461	mRNA_ENSG00000182253	0.02299
462	mRNA_ENSG00000069011	0.0229898
463	mRNA_ENSG00000157404	0.022753
464	mRNA_ENSG00000188486	0.0226954
465	mRNA_ENSG00000182481	0.022633
466	mRNA_ENSG00000016602	0.0225764
467	mRNA_ENSG00000153253	0.0223342
468	mRNA_ENSG00000142945	0.0222954
469	mRNA_ENSG00000101230	0.0222665
470	mRNA_ENSG00000213390	0.0222596
471	mRNA_ENSG00000267272	0.0222588
472	mRNA_ENSG00000167977	0.0218605
473	mRNA_ENSG00000013297	0.0215941
474	mRNA_ENSG00000100526	0.0214075
475	mRNA_ENSG00000189159	0.0213287
476	mRNA_ENSG00000155755	0.0212178
477	mRNA_ENSG00000185345	0.0211912
478	mRNA_ENSG00000003096	0.0211691
479	mRNA_ENSG00000099204	0.0210703
480	mRNA_ENSG00000154134	0.0209802
481	mRNA_ENSG00000171056	0.020944
482	mRNA_ENSG00000171227	0.0208583
483	mRNA_ENSG00000105997	0.0208383
484	mRNA_ENSG00000170989	0.0208169
485	mRNA_ENSG00000183682	0.0205961
486	mRNA_ENSG00000164885	0.0205194
487	mRNA_ENSG00000154856	0.0204893
488	mRNA_ENSG00000167874	0.0204791
489	mRNA_ENSG00000120471	0.0203663
490	mRNA_ENSG00000136842	0.020333
491	mRNA_ENSG00000153246	0.0201559
492	mRNA_ENSG00000148737	0.0201423
493	mRNA_ENSG00000124205	0.019897
494	mRNA_ENSG00000152583	0.019812
495	mRNA_ENSG00000164488	0.0197887
496	mRNA_ENSG00000103495	0.0197098
497	mRNA_ENSG00000136011	0.0196745
498	mRNA_ENSG00000261371	0.0196668
499	mRNA_ENSG00000143476	0.0195302
500	mRNA_ENSG00000100307	0.0194287
501	mRNA_ENSG00000123096	0.0193251
502	mRNA_ENSG00000109063	0.0193162
503	mRNA_ENSG00000024422	0.0191798
504	mRNA_ENSG00000126895	0.0190597
505	mRNA_ENSG00000231824	0.0190093
506	mRNA_ENSG00000240583	0.0189877
507	mRNA_ENSG00000161980	0.0189816
508	mRNA_ENSG00000173269	0.0189689
509	mRNA_ENSG00000198844	0.0189487
510	mRNA_ENSG00000104332	0.0189282
511	mRNA_ENSG00000162063	0.0189089
512	mRNA_ENSG00000153291	0.018892
513	mRNA_ENSG00000204789	0.018786
514	mRNA_ENSG00000135451	0.0187079
515	mRNA_ENSG00000161888	0.0186934
516	mRNA_ENSG00000248124	0.0186864
517	mRNA_ENSG00000198624	0.0186405
518	mRNA_ENSG00000137802	0.0185897
519	mRNA_ENSG00000154678	0.0185634
520	mRNA_ENSG00000145335	0.0181959
521	mRNA_ENSG00000080986	0.0181611
522	mRNA_ENSG00000173208	0.017862
523	mRNA_ENSG00000224032	0.0178336
524	mRNA_ENSG00000119865	0.0177355
525	mRNA_ENSG00000143321	0.0175667
526	mRNA_ENSG00000139144	0.0175335
527	mRNA_ENSG00000149575	0.0174031
528	mRNA_ENSG00000178385	0.0173205
529	mRNA_ENSG00000124785	0.0172398
530	mRNA_ENSG00000185803	0.0171636
531	mRNA_ENSG00000145936	0.0170409
532	mRNA_ENSG00000008311	0.0169983
533	mRNA_ENSG00000129467	0.0167849
534	mRNA_ENSG00000171819	0.0167607
535	mRNA_ENSG00000073712	0.0167469
536	mRNA_ENSG00000140876	0.0166167
537	mRNA_ENSG00000146477	0.0165497
538	mRNA_ENSG00000163468	0.01645
539	mRNA_ENSG00000157617	0.0161735
540	mRNA_ENSG00000184347	0.0161565
541	mRNA_ENSG00000136560	0.0161046
542	mRNA_ENSG00000138039	0.015948
543	mRNA_ENSG00000112964	0.0159037
544	mRNA_ENSG00000135604	0.0158894
545	mRNA_ENSG00000130307	0.0158015
546	mRNA_ENSG00000122547	0.0157771
547	mRNA_ENSG00000113369	0.0157355
548	mRNA_ENSG00000101441	0.0156367
549	mRNA_ENSG00000124743	0.0155879
550	mRNA_ENSG00000172403	0.0155734
551	mRNA_ENSG00000137807	0.015534
552	mRNA_ENSG00000109805	0.0154909
553	mRNA_ENSG00000170484	0.0154168
554	mRNA_ENSG00000196611	0.0153965
555	mRNA_ENSG00000106006	0.0153825
556	mRNA_ENSG00000077264	0.01532
557	mRNA_ENSG00000259134	0.0152591
558	mRNA_ENSG00000137672	0.0151155
559	mRNA_ENSG00000006210	0.0150933
560	mRNA_ENSG00000196381	0.0150907
561	mRNA_ENSG00000103044	0.0148789
562	mRNA_ENSG00000140092	0.0148527
563	mRNA_ENSG00000158301	0.0148396
564	mRNA_NCBI_ID_284578	0.0145127
565	mRNA_ENSG00000121691	0.0144749
566	mRNA_ENSG00000111602	0.0144659
567	mRNA_ENSG00000206053	0.0143943
568	mRNA_ENSG00000178662	0.0143874
569	mRNA_ENSG00000249751	0.0143603
570	mRNA_ENSG00000126785	0.0143572
571	mRNA_ENSG00000162062	0.0143303
572	mRNA_ENSG00000024526	0.0142675
573	mRNA_ENSG00000157782	0.014262
574	mRNA_ENSG00000205832	0.0142083
575	mRNA_ENSG00000214548	0.0141652
576	mRNA_ENSG00000065600	0.0141284
577	mRNA_ENSG00000171357	0.0140964
578	mRNA_ENSG00000101115	0.0140922
579	mRNA_ENSG00000159346	0.0140619
580	mRNA_ENSG00000187134	0.0140028
581	mRNA_ENSG00000171914	0.0139924
582	mRNA_ENSG00000135424	0.0139881
583	mRNA_ENSG00000185010	0.0139849
584	mRNA_ENSG00000147434	0.0139624
585	mRNA_ENSG00000113368	0.013957
586	mRNA_ENSG00000103550	0.0138251
587	mRNA_ENSG00000144642	0.0137187
588	mRNA_ENSG00000034239	0.0136554
589	mRNA_ENSG00000073282	0.0136467
590	mRNA_ENSG00000168490	0.0136285

## Sheet: mcfs_miRNA_sum
position	attribute	RI
1	miRNA_hsa_mir_139	0.42343
2	miRNA_hsa_mir_10b	0.310325
3	miRNA_hsa_mir_21	0.304985
4	miRNA_hsa_mir_183	0.287909
5	miRNA_hsa_mir_145	0.231498
6	miRNA_hsa_mir_99a	0.20249
7	miRNA_hsa_mir_182	0.155301
8	miRNA_hsa_mir_96	0.1549
9	miRNA_hsa_mir_486	0.125473
10	miRNA_hsa_mir_141	0.124125
11	miRNA_hsa_mir_140	0.116711
12	miRNA_hsa_mir_204	0.113395
13	miRNA_hsa_let_7c	0.106573
14	miRNA_hsa_mir_125b_2	0.103726
15	miRNA_hsa_mir_200a	0.0973822
16	miRNA_hsa_mir_592	0.0935146
17	miRNA_hsa_mir_584	0.0847112
18	miRNA_hsa_mir_100	0.083614
19	miRNA_hsa_mir_144	0.0784171
20	miRNA_hsa_mir_429	0.0774565
21	miRNA_hsa_mir_125b_1	0.0772203
22	miRNA_hsa_mir_451	0.0768716
23	miRNA_hsa_mir_200c	0.0627013
24	miRNA_hsa_mir_383	0.0557938
25	miRNA_hsa_mir_378c	0.0500089
26	miRNA_hsa_mir_195	0.0463649
27	miRNA_hsa_mir_335	0.0461725
28	miRNA_hsa_mir_1258	0.0436687
29	miRNA_hsa_mir_551b	0.0422626
30	miRNA_hsa_mir_200b	0.0396786
31	miRNA_hsa_mir_3612	0.0392157
32	miRNA_hsa_mir_148b	0.0380799
33	miRNA_hsa_mir_101_2	0.0377467
34	miRNA_hsa_mir_337	0.0376713
35	miRNA_hsa_mir_133a_1	0.0375058
36	miRNA_hsa_mir_92b	0.0367756
37	miRNA_hsa_mir_381	0.0359817
38	miRNA_hsa_mir_378	0.0357976
39	miRNA_hsa_mir_3610	0.0345182
40	miRNA_hsa_mir_1301	0.0331359
41	miRNA_hsa_mir_193a	0.0328361
42	miRNA_hsa_mir_3199_2	0.0325069
43	miRNA_hsa_mir_760	0.0314996
44	miRNA_hsa_mir_128_2	0.0269384
45	miRNA_hsa_mir_181b_1	0.0258771
46	miRNA_hsa_mir_495	0.0257788
47	miRNA_hsa_mir_1247	0.0254021
48	miRNA_hsa_mir_379	0.0252857
49	miRNA_hsa_mir_3677	0.0247171
50	miRNA_hsa_mir_190b	0.0246167
51	miRNA_hsa_mir_15b	0.0245352
52	miRNA_hsa_mir_452	0.0240112
53	miRNA_hsa_mir_3199_1	0.0234088
54	miRNA_hsa_mir_22	0.0227367
55	miRNA_hsa_mir_196a_1	0.0225908
56	miRNA_hsa_mir_665	0.021874
57	miRNA_hsa_mir_493	0.0209613
58	miRNA_hsa_mir_192	0.0206689
59	miRNA_hsa_mir_511_1	0.0201299
60	miRNA_hsa_mir_33b	0.0193678
61	miRNA_hsa_mir_365_1	0.0190019
62	miRNA_hsa_mir_1468	0.018984
63	miRNA_hsa_mir_28	0.0188482
64	miRNA_hsa_mir_511_2	0.0169481
65	miRNA_hsa_mir_497	0.0167079
66	miRNA_hsa_mir_210	0.0164847
67	miRNA_hsa_mir_937	0.0163947
68	miRNA_hsa_mir_365_2	0.0162895
69	miRNA_hsa_mir_128_1	0.0161252
70	miRNA_hsa_mir_342	0.0153998
71	miRNA_hsa_mir_126	0.0153019
72	miRNA_hsa_mir_1_2	0.0147957
73	miRNA_hsa_mir_130a	0.0135049
74	miRNA_hsa_mir_483	0.0134802
75	miRNA_hsa_mir_142	0.0133659
76	miRNA_hsa_mir_377	0.0132438
77	miRNA_hsa_mir_301b	0.0131249
78	miRNA_hsa_mir_218_2	0.0130331
79	miRNA_hsa_mir_130b	0.0129884
80	miRNA_hsa_mir_671	0.0125425
81	miRNA_hsa_mir_340	0.0122611
82	miRNA_hsa_mir_32	0.0118492
83	miRNA_hsa_mir_143	0.0116224
84	miRNA_hsa_mir_891a	0.0110985
85	miRNA_hsa_mir_454	0.0108052
86	miRNA_hsa_mir_331	0.0106001
87	miRNA_hsa_mir_770	0.0105613
88	miRNA_hsa_mir_10a	0.0105302
89	miRNA_hsa_mir_224	0.0101374
90	miRNA_hsa_mir_184	0.00970768
91	miRNA_hsa_mir_215	0.00963668
92	miRNA_hsa_mir_3127	0.00963603
93	miRNA_hsa_mir_432	0.00944883
94	miRNA_hsa_mir_329_1	0.0093456
95	miRNA_hsa_mir_676	0.00930544
96	miRNA_hsa_mir_488	0.0092203
97	miRNA_hsa_mir_191	0.00911104
98	miRNA_hsa_mir_211	0.00903563
99	miRNA_hsa_mir_296	0.00889945
100	miRNA_hsa_mir_98	0.00882701
101	miRNA_hsa_mir_376c	0.00881678
102	miRNA_hsa_mir_155	0.00879191
103	miRNA_hsa_mir_3150	0.00868558
104	miRNA_hsa_mir_299	0.00855418
105	miRNA_hsa_mir_375	0.00851538

## Sheet: mcfs_meth_sum
position	attribute	RI
1	methylation_cg02744216	0.631227
2	methylation_cg23610154	0.595142
3	methylation_cg15618978	0.591138
4	methylation_cg18269493	0.578102
5	methylation_cg00909706	0.557852
6	methylation_cg18675097	0.553892
7	methylation_cg15174623	0.552965
8	methylation_cg20748242	0.549805
9	methylation_cg23690893	0.533721
10	methylation_cg17780246	0.52756
11	methylation_cg08658787	0.521608
12	methylation_cg17046586	0.519692
13	methylation_cg18265162	0.498973
14	methylation_cg16966315	0.486987
15	methylation_cg11213690	0.471876
16	methylation_cg14231297	0.469864
17	methylation_cg10424681	0.467412
18	methylation_cg10216717	0.45821
19	methylation_cg01393234	0.453402
20	methylation_cg22188918	0.443702
21	methylation_cg26612727	0.4393
22	methylation_cg15602548	0.438423
23	methylation_cg04150495	0.432305
24	methylation_cg24625388	0.431718
25	methylation_cg04009429	0.43092
26	methylation_cg27130493	0.429191
27	methylation_cg27616751	0.427107
28	methylation_cg19533977	0.425211
29	methylation_cg18222913	0.423773
30	methylation_cg20395967	0.421554
31	methylation_cg18115040	0.42051
32	methylation_cg20192747	0.414928
33	methylation_cg10427868	0.413607
34	methylation_cg22001208	0.413528
35	methylation_cg05979020	0.406747
36	methylation_cg25352836	0.404112
37	methylation_cg22637867	0.403687
38	methylation_cg02474116	0.400299
39	methylation_cg23287992	0.394325
40	methylation_cg16142855	0.394206
41	methylation_cg00406023	0.390607
42	methylation_cg20353227	0.386895
43	methylation_cg04892766	0.386861
44	methylation_cg09069446	0.385721
45	methylation_cg19416570	0.381788
46	methylation_cg14856606	0.378646
47	methylation_cg19130973	0.373364
48	methylation_cg06134860	0.361762
49	methylation_cg05890855	0.35961
50	methylation_cg19593741	0.359203
51	methylation_cg20009461	0.357844
52	methylation_cg23900203	0.355603
53	methylation_cg10172584	0.354071
54	methylation_cg15541630	0.352447
55	methylation_cg14789818	0.351172
56	methylation_cg11211563	0.350988
57	methylation_cg01817009	0.339752
58	methylation_cg07241170	0.335801
59	methylation_cg25198340	0.333218
60	methylation_cg05336395	0.329821
61	methylation_cg00115178	0.329545
62	methylation_cg07351192	0.329137
63	methylation_cg16572603	0.327318
64	methylation_cg11303301	0.325675
65	methylation_cg14372792	0.319997
66	methylation_cg17953764	0.31844
67	methylation_cg08754088	0.314781
68	methylation_cg01577083	0.31314
69	methylation_cg16928869	0.312236
70	methylation_cg03421358	0.311625
71	methylation_cg02662828	0.309298
72	methylation_cg26874872	0.307701
73	methylation_cg26995244	0.307684
74	methylation_cg05386769	0.307369
75	methylation_cg03782130	0.307298
76	methylation_cg08288811	0.305501
77	methylation_cg14410016	0.304536
78	methylation_cg08076830	0.303558
79	methylation_cg26444528	0.300559
80	methylation_cg03162410	0.299374
81	methylation_cg05083414	0.29703
82	methylation_cg09881545	0.29449
83	methylation_cg05184519	0.292545
84	methylation_cg03597347	0.291792
85	methylation_cg13521205	0.291008
86	methylation_cg13187827	0.290844
87	methylation_cg20699586	0.288289
88	methylation_cg10374084	0.287542
89	methylation_cg16081096	0.286989
90	methylation_cg26362263	0.286573
91	methylation_cg24848035	0.286067
92	methylation_cg22610645	0.283847
93	methylation_cg00311883	0.283531
94	methylation_cg14427009	0.282641
95	methylation_cg06471596	0.282541
96	methylation_cg24604013	0.282286
97	methylation_cg18839637	0.280801
98	methylation_cg00739667	0.280195
99	methylation_cg15205441	0.279093
100	methylation_cg04359418	0.271889
101	methylation_cg18500300	0.270597
102	methylation_cg23811057	0.269593
103	methylation_cg23960736	0.26913
104	methylation_cg09231518	0.26789
105	methylation_cg05434287	0.265844
106	methylation_cg10253847	0.265394
107	methylation_cg02531437	0.265169
108	methylation_cg06794543	0.26387
109	methylation_cg06145862	0.263808
110	methylation_cg10222027	0.263594
111	methylation_cg01722932	0.263331
112	methylation_cg06173663	0.262767
113	methylation_cg12593515	0.260283
114	methylation_cg16909733	0.256206
115	methylation_cg05696153	0.255223
116	methylation_cg25657261	0.254127
117	methylation_cg17327331	0.252736
118	methylation_cg08833577	0.251901
119	methylation_cg26959257	0.250919
120	methylation_cg22871253	0.25078
121	methylation_cg08682723	0.250225
122	methylation_cg17724627	0.249804
123	methylation_cg15842276	0.249456
124	methylation_cg00962147	0.249364
125	methylation_cg24524485	0.249337
126	methylation_cg26080154	0.249021
127	methylation_cg04871460	0.248753
128	methylation_cg17399143	0.248317
129	methylation_cg10259004	0.247681
130	methylation_cg19760241	0.247515
131	methylation_cg15409097	0.246612
132	methylation_cg00376553	0.246168
133	methylation_cg19659741	0.245376
134	methylation_cg13234275	0.243704
135	methylation_cg27526774	0.24135
136	methylation_cg00346208	0.240879
137	methylation_cg06678890	0.240499
138	methylation_cg09165441	0.24009
139	methylation_cg11624060	0.238036
140	methylation_cg16326073	0.238036
141	methylation_cg16013670	0.237146
142	methylation_cg18694169	0.236885
143	methylation_cg14742937	0.2359
144	methylation_cg17408527	0.235842
145	methylation_cg03318904	0.235413
146	methylation_cg22800233	0.234369
147	methylation_cg12597389	0.234115
148	methylation_cg02030908	0.233311
149	methylation_cg09851343	0.231921
150	methylation_cg10530889	0.231883
151	methylation_cg12941836	0.230799
152	methylation_cg12861170	0.227288
153	methylation_cg11618529	0.226858
154	methylation_cg22396555	0.226311
155	methylation_cg22608492	0.226308
156	methylation_cg15000071	0.22586
157	methylation_cg02930963	0.224902
158	methylation_cg00298065	0.224169
159	methylation_cg21298174	0.224026
160	methylation_cg21353144	0.223624
161	methylation_cg09887059	0.223003
162	methylation_cg10655046	0.222554
163	methylation_cg04094178	0.222283
164	methylation_cg19489494	0.221967
165	methylation_cg21561712	0.221432
166	methylation_cg26415787	0.221361
167	methylation_cg11697427	0.221343
168	methylation_cg02283366	0.219886
169	methylation_cg04224064	0.219085
170	methylation_cg07039560	0.218822
171	methylation_cg07315493	0.218738
172	methylation_cg21281463	0.218382
173	methylation_cg14504768	0.217604
174	methylation_cg24541176	0.217378
175	methylation_cg22500132	0.215425
176	methylation_cg14394264	0.214893
177	methylation_cg00090261	0.214089
178	methylation_cg25138649	0.212765
179	methylation_cg17508591	0.212752
180	methylation_cg07236958	0.212629
181	methylation_cg05245070	0.212132
182	methylation_cg08951958	0.211064
183	methylation_cg17384889	0.209488
184	methylation_cg23804620	0.208659
185	methylation_cg09464735	0.208534
186	methylation_cg04414975	0.208416
187	methylation_cg24394172	0.208305
188	methylation_cg13617301	0.208118
189	methylation_cg24408313	0.207956
190	methylation_cg07691684	0.206456
191	methylation_cg07204662	0.206094
192	methylation_cg25316624	0.20609
193	methylation_cg06210783	0.205892
194	methylation_cg10791422	0.20546
195	methylation_cg26698460	0.204672
196	methylation_cg15430661	0.204649
197	methylation_cg08443563	0.203873
198	methylation_cg03517024	0.203174
199	methylation_cg06594404	0.202693
200	methylation_cg10486098	0.201973
201	methylation_cg17901038	0.201037
202	methylation_cg26231267	0.200816
203	methylation_cg06242243	0.199196
204	methylation_cg26422458	0.198922
205	methylation_cg18183892	0.198323
206	methylation_cg24437737	0.19817
207	methylation_cg04091768	0.197472
208	methylation_cg10388456	0.196749
209	methylation_cg23200020	0.19655
210	methylation_cg27409154	0.195365
211	methylation_cg07274716	0.195331
212	methylation_cg18237191	0.194245
213	methylation_cg24654177	0.190755
214	methylation_cg19601293	0.190716
215	methylation_cg15601264	0.19066
216	methylation_cg27324698	0.190513
217	methylation_cg15873474	0.190507
218	methylation_cg11312408	0.190487
219	methylation_cg27615378	0.189892
220	methylation_cg04662056	0.189771
221	methylation_cg17540159	0.189222
222	methylation_cg13644317	0.188984
223	methylation_cg11625005	0.188964
224	methylation_cg06966811	0.188454
225	methylation_cg06546469	0.187773
226	methylation_cg08274637	0.187352
227	methylation_cg08889009	0.187283
228	methylation_cg02888092	0.187117
229	methylation_cg11807829	0.186978
230	methylation_cg06346138	0.186231
231	methylation_cg06783429	0.186106
232	methylation_cg17127702	0.186071
233	methylation_cg04786142	0.185754
234	methylation_cg18690385	0.184854
235	methylation_cg04268373	0.18375
236	methylation_cg25764534	0.183642
237	methylation_cg11174855	0.183202
238	methylation_cg00719668	0.182182
239	methylation_cg25839439	0.18166
240	methylation_cg22399133	0.180973
241	methylation_cg04096519	0.180901
242	methylation_cg27504195	0.180197
243	methylation_cg15084543	0.179855
244	methylation_cg03738025	0.179682
245	methylation_cg03624195	0.179528
246	methylation_cg24932585	0.179329
247	methylation_cg20219381	0.177213
248	methylation_cg07815836	0.177165
249	methylation_cg25880980	0.177047
250	methylation_cg01232206	0.177025
251	methylation_cg19358373	0.176425
252	methylation_cg14541801	0.175571
253	methylation_cg07834841	0.174871
254	methylation_cg19107511	0.17482
255	methylation_cg02386822	0.17481
256	methylation_cg17094249	0.174147
257	methylation_cg26365545	0.174102
258	methylation_cg25212131	0.173594
259	methylation_cg21838979	0.173559
260	methylation_cg00529958	0.172332
261	methylation_cg16151261	0.171529
262	methylation_cg05053440	0.171318
263	methylation_cg24854435	0.171311
264	methylation_cg23634554	0.17011
265	methylation_cg11500790	0.169246
266	methylation_cg23414580	0.16856
267	methylation_cg25588480	0.168497
268	methylation_cg06962177	0.16791
269	methylation_cg03340408	0.167248
270	methylation_cg24815934	0.167215
271	methylation_cg10825839	0.16709
272	methylation_cg27418434	0.166656
273	methylation_cg05132828	0.166078
274	methylation_cg09354317	0.165824
275	methylation_cg08251025	0.165733
276	methylation_cg23833033	0.165173
277	methylation_cg18268547	0.165093
278	methylation_cg00983482	0.165088
279	methylation_cg07591519	0.164735
280	methylation_cg07852825	0.164636
281	methylation_cg22517388	0.164306
282	methylation_cg17395184	0.164231
283	methylation_cg26687173	0.163773
284	methylation_cg17603689	0.163734
285	methylation_cg26345105	0.163094
286	methylation_cg24704593	0.162911
287	methylation_cg03402235	0.16291
288	methylation_cg24518098	0.16235
289	methylation_cg08201451	0.161808
290	methylation_cg16555595	0.161763
291	methylation_cg05807849	0.161265
292	methylation_cg06757405	0.161023
293	methylation_cg06905453	0.159864
294	methylation_cg05860723	0.159293
295	methylation_cg13023870	0.159019
296	methylation_cg24020826	0.158796
297	methylation_cg25537669	0.158539
298	methylation_cg00018198	0.157323
299	methylation_cg15252509	0.157279
300	methylation_cg14912644	0.156941
301	methylation_cg09847584	0.156868
302	methylation_cg01518607	0.156822
303	methylation_cg26595643	0.15662
304	methylation_cg20370678	0.156366
305	methylation_cg15144153	0.156263
306	methylation_cg24136205	0.155801
307	methylation_cg05308792	0.155029
308	methylation_cg26353877	0.154728
309	methylation_cg11705975	0.154698
310	methylation_cg12801030	0.154508
311	methylation_cg00713400	0.154138
312	methylation_cg27269936	0.154086
313	methylation_cg17840501	0.153931
314	methylation_cg23200818	0.153894
315	methylation_cg27478167	0.15372
316	methylation_cg06933824	0.15351
317	methylation_cg12257170	0.153158
318	methylation_cg22531371	0.152667
319	methylation_cg15700197	0.152633
320	methylation_cg07599144	0.152585
321	methylation_cg17192862	0.152456
322	methylation_cg17144184	0.152426
323	methylation_cg02694427	0.15208
324	methylation_cg25631489	0.151774
325	methylation_cg14266527	0.151384
326	methylation_cg13633270	0.15095
327	methylation_cg17477273	0.150229
328	methylation_cg27177554	0.150112
329	methylation_cg15007228	0.14986
330	methylation_cg23208513	0.14939
331	methylation_cg07368661	0.149343
332	methylation_cg23680922	0.149107
333	methylation_cg16659728	0.148839
334	methylation_cg16705627	0.148323
335	methylation_cg13839391	0.148217
336	methylation_cg15574321	0.147836
337	methylation_cg17391620	0.147533
338	methylation_cg22954906	0.146677
339	methylation_cg21048162	0.145978
340	methylation_cg15089077	0.145954
341	methylation_cg25876656	0.145862
342	methylation_cg03130910	0.145698
343	methylation_cg08550101	0.145662
344	methylation_cg25409809	0.145543
345	methylation_cg23843022	0.14531
346	methylation_cg05342467	0.145087
347	methylation_cg02485729	0.143148
348	methylation_cg03743720	0.142648
349	methylation_cg09767588	0.1426
350	methylation_cg12472603	0.142536
351	methylation_cg22908616	0.142329
352	methylation_cg10638573	0.142314
353	methylation_cg09527670	0.142142
354	methylation_cg00579520	0.142115
355	methylation_cg11687036	0.142012
356	methylation_cg05375100	0.14177
357	methylation_cg08549335	0.141561
358	methylation_cg19022697	0.141312
359	methylation_cg20129806	0.141206
360	methylation_cg23601374	0.140251
361	methylation_cg15331705	0.140233
362	methylation_cg14486338	0.140203
363	methylation_cg08362273	0.139954
364	methylation_cg05207048	0.139809
365	methylation_cg01031101	0.139695
366	methylation_cg01699298	0.139539
367	methylation_cg24146331	0.139455
368	methylation_cg04396791	0.139196
369	methylation_cg17941572	0.139026
370	methylation_cg03726532	0.138827
371	methylation_cg11436222	0.138826
372	methylation_cg18417954	0.138536
373	methylation_cg00448814	0.138392
374	methylation_cg10762199	0.138122
375	methylation_cg08075452	0.137835
376	methylation_cg25136495	0.137812
377	methylation_cg01372939	0.137587
378	methylation_cg27128761	0.137454
379	methylation_cg05422883	0.137122
380	methylation_cg18631798	0.13708
381	methylation_cg21131343	0.137065
382	methylation_cg07149609	0.136938
383	methylation_cg17555825	0.136636
384	methylation_cg20505457	0.136214
385	methylation_cg24966958	0.135591
386	methylation_cg11983942	0.134876
387	methylation_cg24701780	0.1348
388	methylation_cg16768018	0.134765
389	methylation_cg03506028	0.133472
390	methylation_cg16422365	0.133285
391	methylation_cg26683398	0.133235
392	methylation_cg01794853	0.13274
393	methylation_cg18226700	0.132534
394	methylation_cg09317554	0.132062
395	methylation_cg27399481	0.131957
396	methylation_cg19289072	0.131846
397	methylation_cg05937737	0.13177
398	methylation_cg18469036	0.13173
399	methylation_cg04961101	0.131615
400	methylation_cg00402516	0.131577
401	methylation_cg25264948	0.131305
402	methylation_cg22694818	0.131131
403	methylation_cg08523865	0.130885
404	methylation_cg11510131	0.130579
405	methylation_cg14871932	0.130434
406	methylation_cg11731596	0.130091
407	methylation_cg10659886	0.129836
408	methylation_cg04281344	0.129404
409	methylation_cg22228988	0.12929
410	methylation_cg12492087	0.129134
411	methylation_cg11286653	0.128571
412	methylation_cg05492975	0.128013
413	methylation_cg10233454	0.127751
414	methylation_cg00332937	0.127565
415	methylation_cg04472592	0.127532
416	methylation_cg17933936	0.127336
417	methylation_cg22791045	0.126829
418	methylation_cg04491917	0.126817
419	methylation_cg11084334	0.126508
420	methylation_cg13435326	0.126487
421	methylation_cg09304381	0.126432
422	methylation_cg01596963	0.126424
423	methylation_cg26684776	0.126256
424	methylation_cg22400015	0.125997
425	methylation_cg11642106	0.125857
426	methylation_cg15452970	0.125575
427	methylation_cg18557131	0.125193
428	methylation_cg14054283	0.124191
429	methylation_cg18988498	0.124165
430	methylation_cg07879681	0.124153
431	methylation_cg11390741	0.123939
432	methylation_cg06527213	0.123804
433	methylation_cg22270027	0.123628
434	methylation_cg10189661	0.123378
435	methylation_cg27449150	0.123259
436	methylation_cg05081953	0.123115
437	methylation_cg04947680	0.123097
438	methylation_cg18398056	0.123019
439	methylation_cg12752647	0.12253
440	methylation_cg03971454	0.122378
441	methylation_cg19773546	0.122348
442	methylation_cg10975391	0.122186
443	methylation_cg22483742	0.121644
444	methylation_cg10901368	0.121611
445	methylation_cg03143486	0.121316
446	methylation_cg15157455	0.119938
447	methylation_cg10628699	0.119526
448	methylation_cg13575139	0.119484
449	methylation_cg11517269	0.11937
450	methylation_cg01501018	0.119305
451	methylation_cg27658698	0.118907
452	methylation_cg23526676	0.118412
453	methylation_cg19277182	0.118139
454	methylation_cg13799919	0.117962
455	methylation_cg05047401	0.117937
456	methylation_cg04193160	0.117823
457	methylation_cg13938187	0.117717
458	methylation_cg19755069	0.11771
459	methylation_cg12877723	0.117686
460	methylation_cg08753951	0.117614
461	methylation_cg21072457	0.117596
462	methylation_cg24059033	0.117367
463	methylation_cg06065125	0.117341
464	methylation_cg09820244	0.117242
465	methylation_cg11906021	0.117209
466	methylation_cg01287088	0.117151
467	methylation_cg12967164	0.116762
468	methylation_cg15922513	0.116609
469	methylation_cg12157941	0.116405
470	methylation_cg19754520	0.115856
471	methylation_cg11612647	0.115763
472	methylation_cg08084339	0.115572
473	methylation_cg09314702	0.115099
474	methylation_cg17189167	0.115026
475	methylation_cg07911361	0.114782
476	methylation_cg26628476	0.114763
477	methylation_cg19399165	0.114763
478	methylation_cg02930348	0.113898
479	methylation_cg17883035	0.113483
480	methylation_cg00711496	0.113336
481	methylation_cg13280041	0.11327
482	methylation_cg21959598	0.113201
483	methylation_cg22306155	0.112969
484	methylation_cg13327545	0.112936
485	methylation_cg25641533	0.112806
486	methylation_cg00806259	0.112631
487	methylation_cg02700891	0.112447
488	methylation_cg07557423	0.112277
489	methylation_cg04438395	0.112138
490	methylation_cg24324628	0.111901
491	methylation_cg05239811	0.11152
492	methylation_cg26469608	0.111197
493	methylation_cg10755235	0.110247
494	methylation_cg25950278	0.11009
495	methylation_cg00865690	0.109759
496	methylation_cg18105139	0.109652
497	methylation_cg21478137	0.109424
498	methylation_cg14858786	0.109324
499	methylation_cg23746497	0.109272
500	methylation_cg22052672	0.109186
501	methylation_cg10397440	0.109046
502	methylation_cg27649194	0.10902
503	methylation_cg14642395	0.108361
504	methylation_cg06880420	0.108306
505	methylation_cg04111071	0.108271
506	methylation_cg07943461	0.107821
507	methylation_cg20271620	0.107734
508	methylation_cg08581953	0.107571
509	methylation_cg05341781	0.107451
510	methylation_cg00233633	0.107415
511	methylation_cg09338032	0.107238
512	methylation_cg08296903	0.107217
513	methylation_cg03740167	0.106984
514	methylation_cg14091631	0.10688
515	methylation_cg14906690	0.10671
516	methylation_cg08668316	0.106531
517	methylation_cg19839325	0.106415
518	methylation_cg25925896	0.106368
519	methylation_cg27563032	0.106219
520	methylation_cg27170427	0.106181
521	methylation_cg09790780	0.106054
522	methylation_cg23740491	0.105798
523	methylation_cg07155724	0.105765
524	methylation_cg04436469	0.105731
525	methylation_cg03602500	0.105692
526	methylation_cg02578944	0.105319
527	methylation_cg16061498	0.105294
528	methylation_cg00953309	0.10519
529	methylation_cg05492502	0.104969
530	methylation_cg01597629	0.104944
531	methylation_cg16766632	0.104611
532	methylation_cg18513344	0.104237
533	methylation_cg16492615	0.103974
534	methylation_cg11366178	0.103809
535	methylation_cg23741006	0.103674
536	methylation_cg06417385	0.102863
537	methylation_cg23244790	0.102807
538	methylation_cg19366479	0.10278
539	methylation_cg17899889	0.102464
540	methylation_cg02607059	0.102331
541	methylation_cg20256009	0.102326
542	methylation_cg08566455	0.102284
543	methylation_cg13897627	0.101994
544	methylation_cg11736940	0.101984
545	methylation_cg01877606	0.101788
546	methylation_cg18503912	0.101309
547	methylation_cg10804656	0.101225
548	methylation_cg16370398	0.101185
549	methylation_cg12265623	0.101146
550	methylation_cg15222899	0.100865
551	methylation_cg04396850	0.10049
552	methylation_cg13617837	0.100314
553	methylation_cg17849569	0.100226
554	methylation_cg16491668	0.0997013
555	methylation_cg08726801	0.099653
556	methylation_cg08928145	0.0993187
557	methylation_cg15959252	0.0983517
558	methylation_cg07333191	0.0979795
559	methylation_cg06545367	0.0979757
560	methylation_cg05845376	0.0979714
561	methylation_cg10167849	0.0979328
562	methylation_cg16960046	0.0978244
563	methylation_cg07651914	0.0975738
564	methylation_cg16143804	0.0974931
565	methylation_cg10996148	0.0974511
566	methylation_cg21241424	0.096756
567	methylation_cg05331856	0.0967421
568	methylation_cg21053741	0.0959612
569	methylation_cg01259423	0.0956351
570	methylation_cg10030162	0.0956319
571	methylation_cg06719334	0.0954363
572	methylation_cg09013220	0.0953617
573	methylation_cg05887079	0.0953169
574	methylation_cg07004744	0.0952533
575	methylation_cg15871797	0.0950874
576	methylation_cg24654025	0.0947242
577	methylation_cg04019164	0.0947067
578	methylation_cg07772660	0.0944021
579	methylation_cg11962640	0.0943409
580	methylation_cg13192013	0.0941964
581	methylation_cg19988354	0.0938777
582	methylation_cg04723343	0.0937448
583	methylation_cg04363624	0.0936745
584	methylation_cg21793127	0.0933643
585	methylation_cg20684375	0.0932621
586	methylation_cg13826452	0.0930661
587	methylation_cg06896909	0.092928
588	methylation_cg27051129	0.0929204
589	methylation_cg04117986	0.0928975
590	methylation_cg19244380	0.0926252
591	methylation_cg27444899	0.0924837
592	methylation_cg04742384	0.0921234
593	methylation_cg03148124	0.092005
594	methylation_cg10966582	0.0919159
595	methylation_cg16516712	0.0916407
596	methylation_cg15215348	0.0914357
597	methylation_cg09639151	0.0912449
598	methylation_cg18299634	0.0912202
599	methylation_cg10210806	0.0911893
600	methylation_cg18247055	0.0909769
601	methylation_cg00792513	0.0909722
602	methylation_cg19897071	0.0907563
603	methylation_cg07230581	0.0906552
604	methylation_cg23683588	0.0905123
605	methylation_cg16582732	0.0904708
606	methylation_cg08854987	0.0903626
607	methylation_cg20457796	0.0900694
608	methylation_cg25386676	0.0900363
609	methylation_cg09265955	0.0900123
610	methylation_cg06873880	0.0900097
611	methylation_cg00989365	0.0898493
612	methylation_cg08107308	0.0896915
613	methylation_cg00169897	0.0891968
614	methylation_cg07000514	0.0891352
615	methylation_cg14642773	0.0890973
616	methylation_cg05637536	0.0889837
617	methylation_cg25602692	0.0883188
618	methylation_cg05516390	0.0879815
619	methylation_cg10477621	0.0879014
620	methylation_cg12352399	0.0878559
621	methylation_cg24062526	0.0877805
622	methylation_cg01295399	0.087462
623	methylation_cg18397073	0.0873835
624	methylation_cg07160932	0.0873496
625	methylation_cg23760687	0.0871035
626	methylation_cg26504529	0.0869895
627	methylation_cg12003230	0.0864754
628	methylation_cg08890627	0.0863246
629	methylation_cg22522688	0.0858429
630	methylation_cg16147932	0.085811
631	methylation_cg03170670	0.0855484
632	methylation_cg22118112	0.085548
633	methylation_cg10168086	0.0854191
634	methylation_cg08841544	0.0852476
635	methylation_cg25032595	0.084537
636	methylation_cg15962969	0.0845363
637	methylation_cg06389019	0.0844623
638	methylation_cg21996227	0.0841197
639	methylation_cg08423562	0.0840938
640	methylation_cg03546235	0.0839574
641	methylation_cg17761772	0.0839024
642	methylation_cg11199639	0.0838178
643	methylation_cg14524724	0.0837027
644	methylation_cg06215107	0.0836702
645	methylation_cg09141965	0.0836574
646	methylation_cg26361999	0.0836415
647	methylation_cg11075561	0.0836326
648	methylation_cg01341751	0.0836026
649	methylation_cg00146027	0.0834434
650	methylation_cg10404601	0.0832659
651	methylation_cg09837977	0.0832359
652	methylation_cg17755730	0.0832296
653	methylation_cg17078116	0.0832117
654	methylation_cg18712809	0.0830873
655	methylation_cg03645522	0.0830453
656	methylation_cg22771548	0.0828279
657	methylation_cg10308265	0.0826278
658	methylation_cg02655630	0.0825011
659	methylation_cg07141215	0.0824932
660	methylation_cg00522579	0.0824252
661	methylation_cg24099067	0.0824193
662	methylation_cg15868425	0.0823589
663	methylation_cg06476685	0.0822928
664	methylation_cg03827327	0.0822345
665	methylation_cg06565368	0.0821832
666	methylation_cg23704627	0.0821697
667	methylation_cg03965496	0.0818251
668	methylation_cg15088574	0.0817499
669	methylation_cg09627520	0.0816095
670	methylation_cg04360793	0.0814831
671	methylation_cg10661615	0.0812432
672	methylation_cg02093732	0.0811627
673	methylation_cg07445246	0.0811559
674	methylation_cg05241143	0.0807772
675	methylation_cg13508369	0.0807326
676	methylation_cg15839431	0.0807268
677	methylation_cg04094225	0.0805372
678	methylation_cg16102778	0.0805303
679	methylation_cg07471614	0.0805259
680	methylation_cg17157798	0.0805188
681	methylation_cg01009664	0.0804743
682	methylation_cg16073408	0.080465
683	methylation_cg23356310	0.0802925
684	methylation_cg20817661	0.080286
685	methylation_cg20470734	0.0802652
686	methylation_cg24550149	0.0801518
687	methylation_cg16327839	0.0801168
688	methylation_cg05803237	0.0801142
689	methylation_cg26578910	0.0799891
690	methylation_cg02022491	0.0798422
691	methylation_cg09551262	0.0797544
692	methylation_cg08904630	0.0797372
693	methylation_cg09842161	0.0796795
694	methylation_cg10577257	0.0795434
695	methylation_cg14817783	0.0795195
696	methylation_cg04221117	0.0794693
697	methylation_cg08204783	0.0794104
698	methylation_cg05638493	0.0793584
699	methylation_cg00010445	0.079273
700	methylation_cg04477962	0.0791482
701	methylation_cg03040848	0.07906
702	methylation_cg08461949	0.0789249
703	methylation_cg18356785	0.0789072
704	methylation_cg08289130	0.0787372
705	methylation_cg10007534	0.0785161
706	methylation_cg10158997	0.0784818
707	methylation_cg15904939	0.0784644
708	methylation_cg06083330	0.0782023
709	methylation_cg14460195	0.0780646
710	methylation_cg00058879	0.0779089
711	methylation_cg23016129	0.0772144
712	methylation_cg09108394	0.0770393
713	methylation_cg13933080	0.0769863
714	methylation_cg09176539	0.0765896
715	methylation_cg13191508	0.0763733
716	methylation_cg24042854	0.0763139
717	methylation_cg21821308	0.0763049
718	methylation_cg19526659	0.0762954
719	methylation_cg09644153	0.0762314
720	methylation_cg26791464	0.0761904
721	methylation_cg10284771	0.0760862
722	methylation_cg11476306	0.0760171
723	methylation_cg23962849	0.0758656
724	methylation_cg09313745	0.0758203
725	methylation_cg15287410	0.0756687
726	methylation_cg12765028	0.0752948
727	methylation_cg03731268	0.0749839
728	methylation_cg25766247	0.0747375
729	methylation_cg06634862	0.0746309
730	methylation_cg21890551	0.0744512
731	methylation_cg24134959	0.0743454
732	methylation_cg00651488	0.0742205
733	methylation_cg19507206	0.0742163
734	methylation_cg07778315	0.074176
735	methylation_cg24426822	0.0737909
736	methylation_cg02273889	0.0735737
737	methylation_cg02521750	0.0734614
738	methylation_cg02447304	0.0733826
739	methylation_cg02956962	0.0732906
740	methylation_cg12946440	0.0732679
741	methylation_cg13846270	0.0730367
742	methylation_cg16325421	0.0728672
743	methylation_cg22512438	0.0727102
744	methylation_cg00425918	0.0727085
745	methylation_cg02131853	0.0723847
746	methylation_cg17242596	0.0723785
747	methylation_cg05691833	0.072355
748	methylation_cg11682083	0.0722334
749	methylation_cg06529149	0.0720907
750	methylation_cg18025275	0.0718434
751	methylation_cg00172849	0.0718111
752	methylation_cg00799748	0.0714586
753	methylation_cg07553761	0.0712138
754	methylation_cg00026033	0.0712029
755	methylation_cg02196651	0.071068
756	methylation_cg25125340	0.0710572
757	methylation_cg17299899	0.0710413
758	methylation_cg04221884	0.0709586
759	methylation_cg26127114	0.0708762
760	methylation_cg10477073	0.0706223
761	methylation_cg01670876	0.0706191
762	methylation_cg10835286	0.0705753
763	methylation_cg02925601	0.0704864
764	methylation_cg24617568	0.0704677
765	methylation_cg03936663	0.0703902
766	methylation_cg06679878	0.0700392
767	methylation_cg10053507	0.0694926
768	methylation_cg27628839	0.0694919
769	methylation_cg12711760	0.069368
770	methylation_cg25707767	0.0693398
771	methylation_cg25547580	0.0692018
772	methylation_cg03964958	0.0691466
773	methylation_cg12279419	0.0690239
774	methylation_cg05859264	0.0689672
775	methylation_cg15696460	0.06889
776	methylation_cg14319235	0.0688681
777	methylation_cg08636083	0.0688054
778	methylation_cg17482089	0.0686844
779	methylation_cg09356020	0.0686596
780	methylation_cg03057173	0.0685595
781	methylation_cg05462570	0.0685
782	methylation_cg15454698	0.0684449
783	methylation_cg16845701	0.0684232
784	methylation_cg27046077	0.0683898
785	methylation_cg13218831	0.0683676
786	methylation_cg17930201	0.068348
787	methylation_cg23111655	0.0683463
788	methylation_cg26327040	0.068322
789	methylation_cg11429969	0.0683129
790	methylation_cg23058998	0.0683116
791	methylation_cg15996534	0.0682804
792	methylation_cg22584911	0.0682557
793	methylation_cg10335834	0.0680871
794	methylation_cg04456238	0.0679291
795	methylation_cg05501996	0.0678752
796	methylation_cg04365481	0.0678078
797	methylation_cg02683197	0.0677285
798	methylation_cg06298729	0.0676749
799	methylation_cg21648823	0.0675892
800	methylation_cg05617469	0.0674342
801	methylation_cg18609078	0.067199
802	methylation_cg22198603	0.0671575
803	methylation_cg07642822	0.0670484
804	methylation_cg15765353	0.0670296
805	methylation_cg00910715	0.0670181
806	methylation_cg15000841	0.0667987
807	methylation_cg11522905	0.0667821
808	methylation_cg05949640	0.0667603
809	methylation_cg01295392	0.0666858
810	methylation_cg24302529	0.0666407
811	methylation_cg04503570	0.0665422
812	methylation_cg03309176	0.0665092
813	methylation_cg02442572	0.0663912
814	methylation_cg12377139	0.0661439
815	methylation_cg05422029	0.0660944
816	methylation_cg26279070	0.0660683
817	methylation_cg19836145	0.0659599
818	methylation_cg10266490	0.0658942
819	methylation_cg06429887	0.0657735
820	methylation_cg11388664	0.0656117
821	methylation_cg26751645	0.0655838
822	methylation_cg15560061	0.0654325
823	methylation_cg05600044	0.0652647
824	methylation_cg03720950	0.0652546
825	methylation_cg13494087	0.0652305
826	methylation_cg27076223	0.0651984
827	methylation_cg01774019	0.0651976
828	methylation_cg20200460	0.0651712
829	methylation_cg01876130	0.0651037
830	methylation_cg16052975	0.0650134
831	methylation_cg13123165	0.0649585
832	methylation_cg04212092	0.0648771
833	methylation_cg21587837	0.0647808
834	methylation_cg12172441	0.0646242
835	methylation_cg10975001	0.0646117
836	methylation_cg23679982	0.0644401
837	methylation_cg16887264	0.064363
838	methylation_cg19893473	0.0640017
839	methylation_cg07068674	0.0639977
840	methylation_cg22796363	0.063987
841	methylation_cg07387286	0.0639792
842	methylation_cg25207248	0.0638413
843	methylation_cg21367256	0.0637892
844	methylation_cg12277416	0.0637022
845	methylation_cg14644001	0.0634738
846	methylation_cg08845721	0.0633803
847	methylation_cg00669774	0.063243
848	methylation_cg12305431	0.0631229
849	methylation_cg27393010	0.0631103
850	methylation_cg19374752	0.0631081
851	methylation_cg02856716	0.0630996
852	methylation_cg00970396	0.0630679
853	methylation_cg00400448	0.0629994
854	methylation_cg23591955	0.0629281
855	methylation_cg15105326	0.0628492
856	methylation_cg08215169	0.0627122
857	methylation_cg17523415	0.0625788
858	methylation_cg12744820	0.0624412
859	methylation_cg00875989	0.0623929
860	methylation_cg00887902	0.0623406
861	methylation_cg24431372	0.0623391
862	methylation_cg19639898	0.0622287
863	methylation_cg26155802	0.0620723
864	methylation_cg04884579	0.0620658
865	methylation_cg07493499	0.0620486
866	methylation_cg05389731	0.0620093
867	methylation_cg08677210	0.062003
868	methylation_cg26736200	0.0620019
869	methylation_cg13676706	0.0618716
870	methylation_cg17735631	0.0618245
871	methylation_cg24808280	0.0616224
872	methylation_cg08411068	0.0613507
873	methylation_cg26910511	0.0613338
874	methylation_cg20218614	0.0612994
875	methylation_cg25594100	0.0612598
876	methylation_cg25015813	0.0612409
877	methylation_cg06335867	0.0609011
878	methylation_cg21636683	0.0608214
879	methylation_cg21531300	0.0607753
880	methylation_cg08943107	0.0606985
881	methylation_cg23321140	0.0605633
882	methylation_cg20975682	0.0604793
883	methylation_cg09313188	0.0604461
884	methylation_cg21751145	0.0604318
885	methylation_cg06372887	0.0603685
886	methylation_cg02057782	0.0601519
887	methylation_cg13820205	0.0601289
888	methylation_cg15198729	0.059921
889	methylation_cg18568589	0.059675
890	methylation_cg16528272	0.0596725
891	methylation_cg25469406	0.0595764
892	methylation_cg02898293	0.0595322
893	methylation_cg04645914	0.0594734
894	methylation_cg13241663	0.0594083
895	methylation_cg02940362	0.0593863
896	methylation_cg14991004	0.0593027
897	methylation_cg14462779	0.0592646
898	methylation_cg10966440	0.0592145
899	methylation_cg03998066	0.0591328
900	methylation_cg02853616	0.059083
901	methylation_cg00495860	0.0589176
902	methylation_cg23493497	0.0589156
903	methylation_cg18358894	0.0586906
904	methylation_cg13983182	0.0585761
905	methylation_cg14875327	0.0584854
906	methylation_cg02043105	0.0584643
907	methylation_cg14558529	0.0584129
908	methylation_cg07463541	0.0583761
909	methylation_cg02815102	0.0583486
910	methylation_cg04223420	0.0583239
911	methylation_cg26738880	0.0582546
912	methylation_cg00901320	0.0582302
913	methylation_cg13539545	0.0581681
914	methylation_cg12050706	0.0581352
915	methylation_cg08337166	0.0581345
916	methylation_cg08338216	0.0580024
917	methylation_cg03662459	0.0578914
918	methylation_cg06808305	0.0577966
919	methylation_cg19635505	0.0576173
920	methylation_cg06544405	0.0575996
921	methylation_cg00179196	0.0575712
922	methylation_cg26556065	0.0575146
923	methylation_cg21768042	0.0575094
924	methylation_cg20765700	0.0574597
925	methylation_cg25790133	0.0573929
926	methylation_cg14549256	0.0573916
927	methylation_cg22242148	0.0573779
928	methylation_cg10168149	0.0573541
929	methylation_cg08513547	0.0572854
930	methylation_cg26209169	0.0571515
931	methylation_cg08616061	0.0571454
932	methylation_cg02058408	0.0571167
933	methylation_cg24886257	0.0568517
934	methylation_cg01039401	0.0567749
935	methylation_cg10925829	0.0563151
936	methylation_cg02164046	0.0562982
937	methylation_cg06456717	0.0562293
938	methylation_cg16970323	0.0561332
939	methylation_cg15246895	0.0560064
940	methylation_cg01577114	0.0558821
941	methylation_cg24788028	0.055801
942	methylation_cg20095656	0.0557424
943	methylation_cg26325791	0.0557384
944	methylation_cg13408752	0.0556533
945	methylation_cg23077820	0.055599
946	methylation_cg14523204	0.0555805
947	methylation_cg25032793	0.055571
948	methylation_cg19753607	0.055435
949	methylation_cg17171539	0.0554316
950	methylation_cg08171483	0.0552889
951	methylation_cg07245635	0.0551069
952	methylation_cg02297967	0.0549967
953	methylation_cg03828745	0.0545371
954	methylation_cg16322014	0.0545328
955	methylation_cg16430687	0.0545261
956	methylation_cg15847996	0.0544322
957	methylation_cg06139166	0.0544255
958	methylation_cg21289437	0.0544091
959	methylation_cg22720790	0.0543598
960	methylation_cg10773016	0.0542881
961	methylation_cg24306397	0.0541771
962	methylation_cg27647370	0.0541477
963	methylation_cg14530006	0.0539714
964	methylation_cg11957331	0.053918
965	methylation_cg20624923	0.0538588
966	methylation_cg27583655	0.0538382
967	methylation_cg12552771	0.0538167
968	methylation_cg26127197	0.0537991
969	methylation_cg21000072	0.0537011
970	methylation_cg10699171	0.0536166
971	methylation_cg19165390	0.0536141
972	methylation_cg12778178	0.0534681
973	methylation_cg26130488	0.0534619
974	methylation_cg17560832	0.0534264
975	methylation_cg05828624	0.0533454
976	methylation_cg14237550	0.0532795
977	methylation_cg11397149	0.0532687
978	methylation_cg10514113	0.0532543
979	methylation_cg05370101	0.0531997
980	methylation_cg00716848	0.0531659
981	methylation_cg06807696	0.0528607
982	methylation_cg02264079	0.0527604
983	methylation_cg03405909	0.0527222
984	methylation_cg07053177	0.052675
985	methylation_cg02195405	0.0526709
986	methylation_cg15001406	0.0524403
987	methylation_cg04925956	0.052349
988	methylation_cg13158990	0.0522744
989	methylation_cg03312565	0.0520782
990	methylation_cg12134633	0.0520256
991	methylation_cg20113824	0.0520119
992	methylation_cg07028396	0.0519569
993	methylation_cg10085057	0.0517733
994	methylation_cg22980079	0.0517152
995	methylation_cg06902607	0.0516838
996	methylation_cg02909446	0.0515341
997	methylation_cg08844325	0.0515212
998	methylation_cg16701914	0.0515004
999	methylation_cg16085649	0.051479
1000	methylation_cg11052143	0.051433
1001	methylation_cg08913410	0.0514125
1002	methylation_cg27177779	0.0514041
1003	methylation_cg17746316	0.0513606
1004	methylation_cg02627286	0.051344
1005	methylation_cg20335425	0.0512934
1006	methylation_cg27389454	0.0512494
1007	methylation_cg04839289	0.051122
1008	methylation_cg08205443	0.0510592
1009	methylation_cg16544169	0.0509779
1010	methylation_cg16616918	0.0509421
1011	methylation_cg13743736	0.0507823
1012	methylation_cg05516272	0.050747
1013	methylation_cg09041678	0.0506212
1014	methylation_cg19591623	0.0506025
1015	methylation_cg00845775	0.0504994
1016	methylation_cg15711404	0.0504446
1017	methylation_cg17326173	0.0502912
1018	methylation_cg00526273	0.0502683
1019	methylation_cg16583186	0.0502563
1020	methylation_cg08104202	0.0502213
1021	methylation_cg09854007	0.0502176
1022	methylation_cg07450698	0.050193
1023	methylation_cg09639931	0.0501471
1024	methylation_cg12782180	0.0500722
1025	methylation_cg01746241	0.0499983
1026	methylation_cg27645228	0.0499574
1027	methylation_cg13176012	0.0498866
1028	methylation_cg03017135	0.0498455
1029	methylation_cg03184424	0.0497691
1030	methylation_cg22160735	0.0496893
1031	methylation_cg06203976	0.0496222
1032	methylation_cg05477444	0.0495898
1033	methylation_cg00062245	0.0495281
1034	methylation_cg06458238	0.0493262
1035	methylation_cg15408889	0.0493087
1036	methylation_cg00785482	0.0492601
1037	methylation_cg08122369	0.0491537
1038	methylation_cg11206788	0.0489882
1039	methylation_cg23254163	0.0489159
1040	methylation_cg13023623	0.0488966
1041	methylation_cg02365945	0.048827
1042	methylation_cg24579224	0.0488106
1043	methylation_cg08928753	0.048793
1044	methylation_cg19400926	0.0487876
1045	methylation_cg25685510	0.0487502
1046	methylation_cg20051292	0.0487349
1047	methylation_cg10074727	0.0485324
1048	methylation_cg24259244	0.048423
1049	methylation_cg13283952	0.0484207
1050	methylation_cg07915921	0.0482707
1051	methylation_cg26516532	0.0482388
1052	methylation_cg15701203	0.0482204
1053	methylation_cg08779982	0.0482147
1054	methylation_cg07099331	0.0481898
1055	methylation_cg17912835	0.0481621
1056	methylation_cg07581623	0.0481169
1057	methylation_cg10056482	0.0481161
1058	methylation_cg17102042	0.0479918
1059	methylation_cg03419151	0.0479486
1060	methylation_cg17415576	0.047787
1061	methylation_cg14526039	0.0477661
1062	methylation_cg03726147	0.0477357
1063	methylation_cg26376245	0.0476941
1064	methylation_cg09465698	0.0475913
1065	methylation_cg02564259	0.0475505
1066	methylation_cg25026529	0.0470524
1067	methylation_cg12457909	0.0469994
1068	methylation_cg05090351	0.0469314
1069	methylation_cg01016662	0.0469029
1070	methylation_cg16640855	0.0468096
1071	methylation_cg15540820	0.0467976
1072	methylation_cg15698065	0.0467588
1073	methylation_cg08220966	0.046707
1074	methylation_cg01541347	0.0466857
1075	methylation_cg18438461	0.0466476
1076	methylation_cg15759721	0.0465883
1077	methylation_cg12858577	0.0465327
1078	methylation_cg13590228	0.0464443
1079	methylation_cg02896970	0.0463548
1080	methylation_cg21928406	0.0463044
1081	methylation_cg11220950	0.0461065
1082	methylation_cg10606834	0.0460676
1083	methylation_cg21778835	0.0460192
1084	methylation_cg22852840	0.0458857
1085	methylation_cg25764899	0.0458512
1086	methylation_cg09599971	0.0458476
1087	methylation_cg08555866	0.0458317
1088	methylation_cg24699296	0.0457703
1089	methylation_cg06772221	0.0456806
1090	methylation_cg14205001	0.0456746
1091	methylation_cg15934368	0.0453657
1092	methylation_cg25223771	0.0452774
1093	methylation_cg09141856	0.0451454
1094	methylation_cg00995807	0.0451201
1095	methylation_cg10030458	0.0450875
1096	methylation_cg17540545	0.0450257
1097	methylation_cg26589351	0.0449654
1098	methylation_cg09523275	0.0449158
1099	methylation_cg07580479	0.0449109
1100	methylation_cg02336104	0.0448896
1101	methylation_cg16108230	0.0448808
1102	methylation_cg04076286	0.0448042
1103	methylation_cg04297819	0.0447214
1104	methylation_cg10645317	0.0446274
1105	methylation_cg01286685	0.0445593
1106	methylation_cg11260097	0.044535
1107	methylation_cg07132223	0.0445244
1108	methylation_cg10874556	0.0443213
1109	methylation_cg02852670	0.0442914
1110	methylation_cg15951188	0.044248
1111	methylation_cg02550308	0.0441796
1112	methylation_cg16582419	0.0440212
1113	methylation_cg19051861	0.0439632
1114	methylation_cg26584034	0.0439416
1115	methylation_cg24853956	0.0439287
1116	methylation_cg23643813	0.0438808
1117	methylation_cg08534628	0.043869
1118	methylation_cg14334441	0.0437512
1119	methylation_cg26955845	0.0437279
1120	methylation_cg22365132	0.0437074
1121	methylation_cg09709142	0.0436491
1122	methylation_cg10707788	0.0434146
1123	methylation_cg13037550	0.0434088
1124	methylation_cg05832377	0.0433477
1125	methylation_cg11484413	0.0433455
1126	methylation_cg17353337	0.0432141
1127	methylation_cg10019467	0.0432015
1128	methylation_cg27372713	0.0431551
1129	methylation_cg15726123	0.0431519
1130	methylation_cg06872010	0.0431307
1131	methylation_cg07931190	0.0431302
1132	methylation_cg09626894	0.0430834
1133	methylation_cg13099139	0.0430536
1134	methylation_cg22911200	0.0430458
1135	methylation_cg22327312	0.043002
1136	methylation_cg02425416	0.0429155
1137	methylation_cg15427886	0.0427988
1138	methylation_cg19122260	0.0427858
1139	methylation_cg19419246	0.0427742
1140	methylation_cg23090870	0.0427672
1141	methylation_cg17450075	0.0427484
1142	methylation_cg07489048	0.0427082
1143	methylation_cg02736395	0.0427032
1144	methylation_cg00231389	0.0426931
1145	methylation_cg07539798	0.042691
1146	methylation_cg10471825	0.0426352
1147	methylation_cg07568313	0.0425744
1148	methylation_cg02650767	0.0425469
1149	methylation_cg17403512	0.0425268
1150	methylation_cg12491114	0.0424849
1151	methylation_cg04308797	0.0424773
1152	methylation_cg11506843	0.0423988
1153	methylation_cg13802506	0.0423105
1154	methylation_cg24554839	0.042303
1155	methylation_cg04324666	0.0422216
1156	methylation_cg24471254	0.0422032
1157	methylation_cg16705395	0.0421857
1158	methylation_cg26857408	0.0421813
1159	methylation_cg16371477	0.0421573
1160	methylation_cg07671622	0.0421485
1161	methylation_cg19250989	0.0421323
1162	methylation_cg00781839	0.0420756
1163	methylation_cg11274778	0.0420514
1164	methylation_cg00002719	0.0420149
1165	methylation_cg07105285	0.0419915
1166	methylation_cg18796287	0.0419322
1167	methylation_cg01875106	0.0418603
1168	methylation_cg27153327	0.0418357
1169	methylation_cg23128495	0.0418253
1170	methylation_cg20168964	0.041795
1171	methylation_cg11940285	0.0417592
1172	methylation_cg26960370	0.0417153
1173	methylation_cg04303500	0.0416844
1174	methylation_cg12382846	0.0416
1175	methylation_cg04058752	0.0415681
1176	methylation_cg12651761	0.0415472
1177	methylation_cg12950441	0.041472
1178	methylation_cg15887459	0.0414597
1179	methylation_cg12323723	0.041452
1180	methylation_cg03520644	0.0414112
1181	methylation_cg00181439	0.0413547
1182	methylation_cg16419638	0.0412628
1183	methylation_cg12797746	0.0412294
1184	methylation_cg08566882	0.0411945
1185	methylation_cg23756238	0.0410664
1186	methylation_cg23866403	0.0410471
1187	methylation_cg04086239	0.0410226
1188	methylation_cg19414591	0.0409687
1189	methylation_cg02749105	0.0409386
1190	methylation_cg14621323	0.0409294
1191	methylation_cg23893898	0.0409087
1192	methylation_cg14143580	0.0409077
1193	methylation_cg06029935	0.0408302
1194	methylation_cg22147446	0.0408254
1195	methylation_cg05652445	0.0407889
1196	methylation_cg23663547	0.0407859
1197	methylation_cg03353699	0.0407282
1198	methylation_cg25596287	0.0407211
1199	methylation_cg02311725	0.0407183
1200	methylation_cg11591485	0.0406877
1201	methylation_cg07683388	0.0406106
1202	methylation_cg23601515	0.0405888
1203	methylation_cg09729387	0.0405319
1204	methylation_cg06033579	0.0404848
1205	methylation_cg24866792	0.0404783
1206	methylation_cg15466862	0.0404215
1207	methylation_cg18397308	0.0404148
1208	methylation_cg00336320	0.0404127
1209	methylation_cg26528311	0.0403218
1210	methylation_cg07084163	0.0402776
1211	methylation_cg18207011	0.0402354
1212	methylation_cg06605704	0.0401591
1213	methylation_cg15355015	0.0399435
1214	methylation_cg21158815	0.0398998
1215	methylation_cg22152229	0.0398851
1216	methylation_cg14754787	0.0398496
1217	methylation_cg14260530	0.0398495
1218	methylation_cg25881804	0.0398251
1219	methylation_cg19002941	0.0397831
1220	methylation_cg14236443	0.0397448
1221	methylation_cg00348389	0.0397102
1222	methylation_cg02390515	0.0397012
1223	methylation_cg02500479	0.0396883
1224	methylation_cg13607323	0.0396514
1225	methylation_cg15739437	0.0395481
1226	methylation_cg05644223	0.0394078
1227	methylation_cg00139947	0.0394028
1228	methylation_cg20666917	0.0393548
1229	methylation_cg08602528	0.0392581
1230	methylation_cg12892506	0.0391558
1231	methylation_cg04275239	0.0390906
1232	methylation_cg15370180	0.0390246
1233	methylation_cg16616467	0.0389662
1234	methylation_cg21782813	0.038951
1235	methylation_cg04399988	0.038914
1236	methylation_cg13557373	0.0388974
1237	methylation_cg24477315	0.0387887
1238	methylation_cg09940188	0.0387774
1239	methylation_cg04552470	0.038765
1240	methylation_cg11969108	0.0387506
1241	methylation_cg03454607	0.0387287
1242	methylation_cg00283535	0.038708
1243	methylation_cg15708405	0.0386504
1244	methylation_cg15020206	0.0385926
1245	methylation_cg13928566	0.0385921
1246	methylation_cg18297437	0.0385
1247	methylation_cg19865770	0.0384973
1248	methylation_cg01973778	0.0382848
1249	methylation_cg12618806	0.0382228
1250	methylation_cg16110823	0.0382027
1251	methylation_cg20672981	0.0381539
1252	methylation_cg00396667	0.0380974
1253	methylation_cg05374982	0.0380972
1254	methylation_cg07359379	0.038071
1255	methylation_cg10520543	0.0380625
1256	methylation_cg03048372	0.0380456
1257	methylation_cg16582779	0.0380425
1258	methylation_cg07005067	0.037953
1259	methylation_cg10432422	0.0379112
1260	methylation_cg07177394	0.0378591
1261	methylation_cg16086237	0.0378218
1262	methylation_cg08047907	0.0377648
1263	methylation_cg04271289	0.0377633
1264	methylation_cg14829516	0.0377476
1265	methylation_cg23279503	0.0377325
1266	methylation_cg08834573	0.0376917
1267	methylation_cg08131309	0.0376754
1268	methylation_cg07883124	0.0376503
1269	methylation_cg24809973	0.0376182
1270	methylation_cg16692735	0.0375514
1271	methylation_cg17442776	0.0375465
1272	methylation_cg18564849	0.0374642
1273	methylation_cg03713668	0.037425
1274	methylation_cg03729251	0.037296
1275	methylation_cg00282731	0.0372941
1276	methylation_cg12636785	0.037294
1277	methylation_cg14424070	0.0372651
1278	methylation_cg17808635	0.0372455
1279	methylation_cg14575739	0.0372441
1280	methylation_ch.21.36723363F	0.0372308
1281	methylation_cg25763393	0.0372036
1282	methylation_cg11324957	0.0372032
1283	methylation_cg08928494	0.0371369
1284	methylation_cg21785832	0.0371063
1285	methylation_cg18426908	0.0370808
1286	methylation_cg06607764	0.0370695
1287	methylation_cg08370082	0.037039
1288	methylation_cg24599434	0.0370005
1289	methylation_cg06585307	0.0369893
1290	methylation_cg04414912	0.036987
1291	methylation_cg21504624	0.0369857
1292	methylation_cg16985023	0.0368387
1293	methylation_cg23126152	0.0368004
1294	methylation_cg13130398	0.0367341
1295	methylation_cg14387182	0.0367337
1296	methylation_cg06470822	0.036712
1297	methylation_cg08248297	0.036705
1298	methylation_cg01699819	0.0366865
1299	methylation_cg26639076	0.0366517
1300	methylation_cg14780466	0.0366481
1301	methylation_cg17116178	0.0366265
1302	methylation_cg25241320	0.0365629
1303	methylation_cg17080882	0.0365228
1304	methylation_cg09495207	0.036471
1305	methylation_cg01386678	0.0364704
1306	methylation_cg21291672	0.0364055
1307	methylation_cg11994630	0.0364002
1308	methylation_cg26949694	0.0363303
1309	methylation_cg13413955	0.0363157
1310	methylation_cg06041466	0.0361821
1311	methylation_cg10287485	0.0361579
1312	methylation_cg13406593	0.0360987
1313	methylation_cg09765089	0.0360195
1314	methylation_cg03236627	0.0359477
1315	methylation_cg23556715	0.0358896
1316	methylation_cg07267550	0.0358888
1317	methylation_cg20133191	0.035821
1318	methylation_cg05804846	0.0357273
1319	methylation_cg27527345	0.035691
1320	methylation_cg04778012	0.0356468
1321	methylation_cg00366531	0.0356379
1322	methylation_cg24113409	0.0355897
1323	methylation_cg06611426	0.0355868
1324	methylation_cg01101459	0.0355307
1325	methylation_cg03696599	0.0355182
1326	methylation_cg04837832	0.0354501
1327	methylation_cg11769841	0.0352757
1328	methylation_cg16531664	0.035227
1329	methylation_ch.8.128185533F	0.0352178
1330	methylation_cg15690379	0.0352059
1331	methylation_cg23821145	0.035125
1332	methylation_cg15707978	0.0351221
1333	methylation_cg18192074	0.035092
1334	methylation_cg10967176	0.0350195
1335	methylation_cg12196406	0.0349982
1336	methylation_cg21385052	0.0349863
1337	methylation_cg19592637	0.0349096
1338	methylation_cg01812599	0.0348629
1339	methylation_cg27155939	0.0348243
1340	methylation_cg12561125	0.0348153
1341	methylation_cg05590156	0.0347709
1342	methylation_cg08855938	0.0347114
1343	methylation_cg16067210	0.0346862
1344	methylation_cg11051022	0.0346596
1345	methylation_cg08977536	0.0346392
1346	methylation_cg04724866	0.03457
1347	methylation_cg16997364	0.0344947
1348	methylation_cg13159388	0.0344864
1349	methylation_cg02990439	0.0344528
1350	methylation_cg22995449	0.0344418
1351	methylation_cg13558754	0.0344359
1352	methylation_cg22953017	0.0343986
1353	methylation_cg23020514	0.0343952
1354	methylation_cg25921502	0.0343916
1355	methylation_cg09032973	0.0343566
1356	methylation_cg20874785	0.0343257
1357	methylation_cg14851325	0.0342712
1358	methylation_cg24637044	0.0341345
1359	methylation_cg14823851	0.0340753
1360	methylation_cg00091064	0.034037
1361	methylation_cg07554011	0.0339068
1362	methylation_cg08602008	0.0338308
1363	methylation_cg19798735	0.0338159
1364	methylation_cg13870520	0.0337942
1365	methylation_cg10101600	0.0336263
1366	methylation_cg07703756	0.0335194
1367	methylation_cg23049458	0.0334399
1368	methylation_cg07557903	0.0334146
1369	methylation_cg27441045	0.0333499
1370	methylation_cg10072309	0.0333115
1371	methylation_cg01485790	0.0332884
1372	methylation_cg06176608	0.0332786
1373	methylation_cg13594869	0.0332664
1374	methylation_cg09581611	0.0332168
1375	methylation_cg22782873	0.0332146
1376	methylation_cg23260554	0.0331532
1377	methylation_cg22034968	0.033088
1378	methylation_cg02832905	0.0330445
1379	methylation_cg05596328	0.0330413
1380	methylation_cg21069434	0.032929
1381	methylation_cg06365535	0.0328022
1382	methylation_cg17858500	0.0327462
1383	methylation_cg05141578	0.032675
1384	methylation_cg24007193	0.0326414
1385	methylation_cg19626158	0.032549
1386	methylation_cg16199460	0.0325367
1387	methylation_cg19376858	0.0325283
1388	methylation_cg13486805	0.0324672
1389	methylation_cg07332769	0.0324354
1390	methylation_cg00181834	0.0323453
1391	methylation_cg23910340	0.0321529
1392	methylation_cg26678765	0.0321473
1393	methylation_cg20701457	0.0321394
1394	methylation_cg20245515	0.0321237
1395	methylation_cg16573755	0.0321067
1396	methylation_cg04118306	0.0320897
1397	methylation_cg12635790	0.0320787
1398	methylation_cg00158227	0.0320613
1399	methylation_cg01182430	0.0319844
1400	methylation_cg05940452	0.0319633
1401	methylation_cg16926102	0.0319124
1402	methylation_cg18567268	0.0317924
1403	methylation_cg12309813	0.0317665
1404	methylation_cg07151236	0.03176
1405	methylation_cg06272648	0.0317524
1406	methylation_cg22645062	0.0316916
1407	methylation_cg11152825	0.0316499
1408	methylation_cg04706044	0.0316455
1409	methylation_cg17715641	0.0316117
1410	methylation_cg24699719	0.0316036
1411	methylation_cg05016408	0.0315179
1412	methylation_cg03509898	0.0315049
1413	methylation_cg17295225	0.0314692
1414	methylation_cg07433178	0.0314038
1415	methylation_cg06875179	0.0313758
1416	methylation_cg13405226	0.0313262
1417	methylation_cg25820728	0.031324
1418	methylation_cg12050175	0.0312862
1419	methylation_cg11706835	0.0312743
1420	methylation_cg01447828	0.0311669
1421	methylation_cg04518304	0.0310876
1422	methylation_cg18597220	0.0309757
1423	methylation_cg20935245	0.0309212
1424	methylation_cg01719433	0.0309185
1425	methylation_cg06381455	0.0308658
1426	methylation_cg11523799	0.0308266
1427	methylation_cg13350173	0.0308027
1428	methylation_cg15911153	0.03078
1429	methylation_cg15645660	0.0307089
1430	methylation_cg21557724	0.0306644
1431	methylation_cg22921096	0.030616
1432	methylation_cg10606127	0.0306009
1433	methylation_cg08005208	0.030574
1434	methylation_cg15154229	0.0304091
1435	methylation_cg11035100	0.0304055
1436	methylation_cg24892966	0.0303801
1437	methylation_cg08190858	0.0303293
1438	methylation_cg09212803	0.0302316
1439	methylation_cg23259813	0.0302217
1440	methylation_cg10649130	0.0301603
1441	methylation_cg07818949	0.0301163
1442	methylation_cg07714812	0.0301108
1443	methylation_cg19823138	0.03002
1444	methylation_cg00192819	0.0299794
1445	methylation_cg07160992	0.0299462
1446	methylation_cg25640096	0.0296982
1447	methylation_cg06895946	0.0295973
1448	methylation_cg05680240	0.029526
1449	methylation_cg13802013	0.0294644
1450	methylation_cg18114463	0.0294526
1451	methylation_cg24877616	0.0293725
1452	methylation_cg15393022	0.0293065
1453	methylation_cg15513708	0.0292242
1454	methylation_cg24233679	0.0292071
1455	methylation_cg01012445	0.0291412
1456	methylation_cg11256214	0.0291409
1457	methylation_cg00833822	0.029133
1458	methylation_cg19495308	0.0289935
1459	methylation_cg26180469	0.0288187
1460	methylation_cg10592926	0.0287891
1461	methylation_cg24141382	0.0287739
1462	methylation_cg17254701	0.0286806
1463	methylation_cg23702848	0.0286251
1464	methylation_cg01539484	0.0285402
1465	methylation_cg01456609	0.0285397
1466	methylation_cg17380238	0.0285109
1467	methylation_cg26159860	0.0284022
1468	methylation_cg15936375	0.028269
1469	methylation_cg26959247	0.0282301
1470	methylation_cg20785796	0.0281416
1471	methylation_cg20695203	0.0280974
1472	methylation_cg22186315	0.0279457
1473	methylation_cg26341453	0.0278389
1474	methylation_cg25978313	0.0276374
1475	methylation_cg04276536	0.0275523
1476	methylation_cg17674042	0.0274052
1477	methylation_cg13557031	0.0273128
1478	methylation_ch.6.2925136R	0.0272739
1479	methylation_cg27080986	0.0272671
1480	methylation_cg15132565	0.0271757
1481	methylation_cg13294849	0.0268954
1482	methylation_cg04535391	0.0268104
1483	methylation_cg13393793	0.0266632
1484	methylation_cg10011746	0.0264633
1485	methylation_cg16185834	0.0262614
1486	methylation_cg17288288	0.0261827
1487	methylation_cg10608596	0.0258694
1488	methylation_cg08823110	0.0258046
1489	methylation_cg05818394	0.025702
1490	methylation_cg00848392	0.025556
1491	methylation_cg19802138	0.0255261
1492	methylation_cg03307103	0.0254231
1493	methylation_cg16594910	0.0249198
1494	methylation_cg09684846	0.0242955
1495	methylation_cg00971508	0.0239213
1496	methylation_cg18556676	0.023791
1497	methylation_cg00147095	0.0236486
1498	methylation_cg00350503	0.0234865
1499	methylation_cg21151287	0.0233658
1500	methylation_cg21040575	0.0232562
1501	methylation_cg06829681	0.0231834
1502	methylation_cg00359395	0.0231796
1503	methylation_cg12799677	0.0230721
1504	methylation_cg26456223	0.0229776
1505	methylation_cg22538780	0.0229564
1506	methylation_cg27405988	0.0227934
1507	methylation_cg22927247	0.0218148
1508	methylation_cg16081281	0.0218128
1509	methylation_cg16998150	0.0218042
1510	methylation_cg03614193	0.0217741
1511	methylation_cg01851378	0.0216007
1512	methylation_cg20911718	0.0214882
1513	methylation_cg13012916	0.0213676
1514	methylation_cg16109680	0.0213461
1515	methylation_cg22774211	0.0212624
1516	methylation_cg21291134	0.0211723
1517	methylation_cg15948504	0.0210125
1518	methylation_cg06462727	0.0209337
1519	methylation_cg01025774	0.0209096
1520	methylation_cg23906454	0.0208778
1521	methylation_cg06570224	0.0208727
1522	methylation_cg25144558	0.0207545
1523	methylation_cg12743248	0.0206973
1524	methylation_cg26167841	0.0206515
1525	methylation_cg11680908	0.0206487
1526	methylation_cg22881834	0.020635
1527	methylation_cg01742263	0.0205999
1528	methylation_cg09613495	0.0205761
1529	methylation_cg08886036	0.0205684
1530	methylation_cg05355225	0.0204763
1531	methylation_cg01382864	0.0204526
1532	methylation_cg03428945	0.020408
1533	methylation_cg23822732	0.0203694
1534	methylation_cg02707176	0.0203599
1535	methylation_cg00499837	0.0203436
1536	methylation_cg01006802	0.0203022
1537	methylation_cg10155026	0.0202686
1538	methylation_cg05730368	0.0199833
1539	methylation_cg08080489	0.0199714
1540	methylation_cg16963144	0.0199334
1541	methylation_cg04792034	0.0198401
1542	methylation_cg16332300	0.0197343
1543	methylation_cg13496662	0.0196475
1544	methylation_cg13641903	0.0196419
1545	methylation_cg26132320	0.0196303
1546	methylation_cg21697512	0.0196097
1547	methylation_cg05118960	0.0195236
1548	methylation_cg04716021	0.019503
1549	methylation_cg15608892	0.0194103
1550	methylation_cg00733493	0.0193864
1551	methylation_cg05513806	0.019338
1552	methylation_cg25280041	0.0192772
1553	methylation_cg03283235	0.0192547
1554	methylation_cg14651210	0.0191762
1555	methylation_cg24411043	0.0191215
1556	methylation_cg25327343	0.0190892
1557	methylation_cg14750757	0.0190732
1558	methylation_cg01298514	0.0190674
1559	methylation_cg00960305	0.0190493
1560	methylation_cg08455275	0.0189985
1561	methylation_cg26376241	0.0189982
1562	methylation_cg26123763	0.0189456
1563	methylation_cg23079727	0.0188865
1564	methylation_cg23257859	0.0188751
1565	methylation_cg24922090	0.0188415
1566	methylation_cg15375488	0.0187673
1567	methylation_cg02006107	0.0187305
1568	methylation_cg10768316	0.0187208
1569	methylation_cg02597246	0.0186746
1570	methylation_cg22288613	0.0186718
1571	methylation_cg23046919	0.0186051
1572	methylation_cg04917208	0.0186008
1573	methylation_cg10082647	0.0185913
1574	methylation_cg18468354	0.0185783
1575	methylation_cg14185547	0.0185488
1576	methylation_cg27320005	0.0185339
1577	methylation_cg07799299	0.0184492
1578	methylation_cg06379721	0.0183904
1579	methylation_cg11171811	0.0183716
1580	methylation_cg11211197	0.0182725
1581	methylation_cg23119026	0.0182664
1582	methylation_cg07142723	0.0182619
1583	methylation_cg02558476	0.0181174
1584	methylation_cg26647291	0.0181168
1585	methylation_cg21146652	0.0181092
1586	methylation_cg27371456	0.0180579
1587	methylation_cg23058673	0.0178509
1588	methylation_cg11660826	0.0178288
1589	methylation_cg17804100	0.0178281
1590	methylation_cg01692233	0.0178091
1591	methylation_cg15874302	0.0177501
1592	methylation_cg08044097	0.0176609
1593	methylation_cg21196839	0.0176377
1594	methylation_cg19378216	0.0176273
1595	methylation_cg24845175	0.017607
1596	methylation_cg12426146	0.0175863
1597	methylation_cg12610471	0.0175693
1598	methylation_cg15854022	0.0175415
1599	methylation_cg14189441	0.0175036
1600	methylation_cg11496364	0.0174824
1601	methylation_cg26215982	0.0174425
1602	methylation_cg09857273	0.0174049
1603	methylation_cg24069602	0.0172514
1604	methylation_cg01751245	0.0172485
1605	methylation_cg18699524	0.0171559
1606	methylation_cg25741118	0.0171499
1607	methylation_cg08698219	0.0171208
1608	methylation_cg07198369	0.0170763
1609	methylation_cg13315995	0.0170275
1610	methylation_cg11030264	0.0170148
1611	methylation_cg17022953	0.0170038
1612	methylation_cg05027258	0.0169966
1613	methylation_cg07976787	0.0169713
1614	methylation_cg06224178	0.016913
1615	methylation_cg12711755	0.0168938
1616	methylation_cg12598870	0.0168648
1617	methylation_cg12671632	0.0168617
1618	methylation_cg27566403	0.0167894
1619	methylation_cg01507342	0.0167827
1620	methylation_cg23759554	0.0167387
1621	methylation_cg24363820	0.016737
1622	methylation_cg12090430	0.016709
1623	methylation_cg08949974	0.0166467
1624	methylation_cg13858394	0.0166365
1625	methylation_cg14156751	0.0166106
1626	methylation_cg05851493	0.0166078
1627	methylation_cg19802477	0.016582
1628	methylation_cg10637995	0.0165527
1629	methylation_cg08912238	0.0164895
1630	methylation_cg21161526	0.0164696
1631	methylation_cg04967578	0.0164395
1632	methylation_cg17009731	0.0164127
1633	methylation_cg21811549	0.0164041
1634	methylation_cg05426601	0.0164025
1635	methylation_cg16319860	0.0163127
1636	methylation_cg20945261	0.0163108
1637	methylation_cg12598524	0.0163068
1638	methylation_cg10063663	0.016238
1639	methylation_cg02853152	0.0162249
1640	methylation_cg21743907	0.0162139
1641	methylation_cg04374393	0.0161958
1642	methylation_cg26014409	0.0161608
1643	methylation_cg09243909	0.0161335
1644	methylation_cg13456241	0.0161191
1645	methylation_cg00819233	0.0161188
1646	methylation_cg18221016	0.0161028
1647	methylation_cg24996565	0.0160971
1648	methylation_cg23101551	0.0160861
1649	methylation_cg27649348	0.0160857
1650	methylation_cg06894334	0.0160704
1651	methylation_cg25756406	0.0160646
1652	methylation_cg02953927	0.0160579
1653	methylation_cg02207944	0.0160497
1654	methylation_cg03851192	0.0160464
1655	methylation_cg09085792	0.0160455
1656	methylation_cg12918081	0.0160151
1657	methylation_cg21834739	0.0160042
1658	methylation_cg25690589	0.0159932
1659	methylation_cg14996220	0.0159718
1660	methylation_cg09937039	0.0159096
1661	methylation_cg01392867	0.0158784
1662	methylation_cg23022809	0.0158747
1663	methylation_cg15645309	0.0158657
1664	methylation_cg16361890	0.0158423
1665	methylation_cg14026101	0.015842
1666	methylation_cg08367659	0.0158226
1667	methylation_cg10982443	0.0158209
1668	methylation_cg06371489	0.0158092
1669	methylation_cg03111498	0.0157855
1670	methylation_cg16404157	0.0157777
1671	methylation_cg14405137	0.0157732
1672	methylation_cg08065657	0.0157283
1673	methylation_cg25429719	0.0157256
1674	methylation_cg14413466	0.0157111
1675	methylation_cg12537162	0.0156948
1676	methylation_cg15795544	0.0156587
1677	methylation_cg04726200	0.0156132
1678	methylation_cg00004429	0.0155799
1679	methylation_cg22588546	0.0155702
1680	methylation_cg15126179	0.0155646
1681	methylation_cg17591574	0.0155452
1682	methylation_cg06554744	0.0155441
1683	methylation_cg22857085	0.0155416
1684	methylation_cg21813377	0.0155407
1685	methylation_cg10063575	0.0155392
1686	methylation_cg22664425	0.0155362
1687	methylation_cg10649706	0.0155271
1688	methylation_cg00649827	0.0154544
1689	methylation_cg23709476	0.0154536
1690	methylation_cg14811806	0.0154406
1691	methylation_cg27390627	0.0154349
1692	methylation_cg10650299	0.015405
1693	methylation_cg14162417	0.0154043
1694	methylation_cg21188610	0.0153863
1695	methylation_cg26631178	0.0153751
1696	methylation_cg10679156	0.0153657
1697	methylation_cg18627496	0.0153631
1698	methylation_cg07013148	0.0153488
1699	methylation_cg10667970	0.0153289
1700	methylation_cg19708901	0.0153205
1701	methylation_cg03239580	0.0153117
1702	methylation_cg06866375	0.0153085
1703	methylation_cg11213150	0.0153034
1704	methylation_cg16708174	0.015256
1705	methylation_cg06353485	0.0152472
1706	methylation_cg25087499	0.0152219
1707	methylation_cg13116789	0.0151907
1708	methylation_cg16700282	0.0151694
1709	methylation_cg14247862	0.0151641
1710	methylation_cg07159686	0.0151482
1711	methylation_cg22790870	0.0151354
1712	methylation_cg14600824	0.0151264
1713	methylation_cg11351958	0.0151135
1714	methylation_cg20402653	0.0151013
1715	methylation_cg25204743	0.0150985
1716	methylation_cg06356333	0.0150357
1717	methylation_cg25990363	0.0150165
1718	methylation_cg02582940	0.0149775
1719	methylation_cg19577671	0.0149634
1720	methylation_cg02573551	0.0149633
1721	methylation_cg26419880	0.014957
1722	methylation_cg18502630	0.0149334
1723	methylation_cg27630202	0.0149182
1724	methylation_cg16166968	0.0149138
1725	methylation_cg09912552	0.014912
1726	methylation_cg21271015	0.0149081
1727	methylation_cg10300864	0.0149021
1728	methylation_cg10989634	0.0149014
1729	methylation_cg03858673	0.0148924
1730	methylation_cg01440489	0.0148896
1731	methylation_cg21414251	0.0148779
1732	methylation_cg00737250	0.0148686
1733	methylation_cg24026690	0.0148527
1734	methylation_cg14926965	0.0148441
1735	methylation_cg09032630	0.0148317
1736	methylation_cg19240637	0.0148227
1737	methylation_cg13237021	0.0148171
1738	methylation_cg14164262	0.0148116
1739	methylation_cg07329360	0.0147762
1740	methylation_cg02081065	0.014776
1741	methylation_cg00410926	0.0147661
1742	methylation_cg11356950	0.0147463
1743	methylation_cg21113740	0.0147315
1744	methylation_cg06934572	0.0147169
1745	methylation_cg22079102	0.0146802
1746	methylation_cg19087971	0.0146748
1747	methylation_cg05399225	0.0145865
1748	methylation_cg07438401	0.0145861
1749	methylation_cg18845375	0.014578
1750	methylation_cg23302649	0.0145623
1751	methylation_cg20502417	0.0145468
1752	methylation_cg22697962	0.0145392
1753	methylation_cg00468228	0.0145205
1754	methylation_cg12740337	0.0145078
1755	methylation_cg03223949	0.014495
1756	methylation_cg09220891	0.0144941
1757	methylation_cg10720154	0.0144801
1758	methylation_cg07489502	0.0144783
1759	methylation_cg24187797	0.0144456
1760	methylation_cg07598952	0.0144318
1761	methylation_cg07972716	0.0144317
1762	methylation_cg20539474	0.0144065
1763	methylation_cg25718696	0.0144062
1764	methylation_cg02457680	0.0143983
1765	methylation_cg06419793	0.0143805
1766	methylation_cg02314201	0.0143516
1767	methylation_cg23856293	0.0143486
1768	methylation_cg25037043	0.0143386
1769	methylation_cg22603555	0.0143357
1770	methylation_cg17270100	0.0142687
1771	methylation_cg21549161	0.0142626
1772	methylation_cg07841762	0.0142521
1773	methylation_cg01350680	0.0141998
1774	methylation_cg07985116	0.014196
1775	methylation_cg05517697	0.0141935
1776	methylation_cg26996201	0.0141732
1777	methylation_cg08376141	0.0141691
1778	methylation_cg17566002	0.014145
1779	methylation_cg04951371	0.0141399
1780	methylation_cg05516842	0.0141372
1781	methylation_cg15513743	0.0141197
1782	methylation_cg11360546	0.0141165
1783	methylation_cg17538572	0.0141029
1784	methylation_cg06607519	0.0141021
1785	methylation_cg03146625	0.0140679
1786	methylation_cg27384070	0.0140548
1787	methylation_cg11710211	0.0140523
1788	methylation_cg09242181	0.0140413
1789	methylation_cg09239106	0.0140127
1790	methylation_cg03188976	0.0139907
1791	methylation_cg16985778	0.0139888
1792	methylation_cg18287066	0.0139548
1793	methylation_cg22255095	0.0139523
1794	methylation_cg19447686	0.0139422
1795	methylation_cg22401939	0.0139413
1796	methylation_cg13445796	0.0139278
1797	methylation_cg24235613	0.0139146
1798	methylation_cg15219228	0.0138821
1799	methylation_cg26407571	0.0138784
1800	methylation_cg26032412	0.0138702
1801	methylation_cg12313892	0.0138665
1802	methylation_cg03138446	0.0138618
1803	methylation_cg27039118	0.0138613
1804	methylation_cg02257172	0.0138573
1805	methylation_cg23089825	0.0138545
1806	methylation_cg02075410	0.0138361
1807	methylation_cg18253787	0.0138172
1808	methylation_cg10546065	0.0138088
1809	methylation_cg17006281	0.0138002
1810	methylation_cg12486913	0.0137964
1811	methylation_cg14838970	0.0137906
1812	methylation_cg14461974	0.0137884
1813	methylation_cg26192720	0.0137805
1814	methylation_cg09975715	0.0137536
1815	methylation_cg25503903	0.0137435
1816	methylation_cg01631319	0.0137382
1817	methylation_cg08900371	0.0137339
1818	methylation_cg07240873	0.0137335
1819	methylation_cg11536474	0.0137287
1820	methylation_cg11394785	0.0137207
1821	methylation_cg01519063	0.0137164
1822	methylation_cg20181079	0.0137149
1823	methylation_cg17922359	0.0136846
1824	methylation_cg06839111	0.0136846
1825	methylation_cg16778405	0.0136729
1826	methylation_cg23989004	0.0136706
1827	methylation_cg20438306	0.0136657
1828	methylation_cg11148581	0.0136448
1829	methylation_cg19778015	0.0136447
1830	methylation_cg18343437	0.0136415
1831	methylation_cg17388996	0.013628
1832	methylation_cg19453665	0.0136244
1833	methylation_cg15246590	0.0136228
1834	methylation_cg15123573	0.0136219
1835	methylation_cg08098964	0.0136067
1836	methylation_cg09932955	0.0135978
1837	methylation_cg04832450	0.0135952
1838	methylation_cg04658021	0.0135624
1839	methylation_cg05686445	0.0135596
1840	methylation_cg01717201	0.0135572
1841	methylation_cg10303698	0.0135564
1842	methylation_cg07496545	0.0135532
1843	methylation_cg02543993	0.013552
1844	methylation_cg00723907	0.013533
1845	methylation_cg10139717	0.0135315
1846	methylation_cg11411203	0.0135286
1847	methylation_cg02025583	0.0135264
1848	methylation_cg16655791	0.0135161
1849	methylation_cg14438695	0.0135099
1850	methylation_cg23050394	0.0134741
1851	methylation_cg05638250	0.0134608
1852	methylation_cg23536681	0.0134548
1853	methylation_cg15140703	0.0134314
1854	methylation_cg22032812	0.0134047
1855	methylation_cg24411961	0.0134032
1856	methylation_cg12426196	0.0133763
1857	methylation_cg02177231	0.0133738
1858	methylation_cg07300534	0.0133466
1859	methylation_cg26053291	0.0133423
1860	methylation_cg01398941	0.0132918
1861	methylation_cg14479709	0.0132916
1862	methylation_cg01182154	0.0132707
1863	methylation_cg12736877	0.0132622
1864	methylation_cg16312514	0.0132604
1865	methylation_cg26924480	0.0132597
1866	methylation_cg08364561	0.0132501
1867	methylation_cg25226226	0.0132469
1868	methylation_cg18547838	0.0132346
1869	methylation_cg14764357	0.0132181
1870	methylation_cg00619126	0.0131798
1871	methylation_cg04191427	0.0131666
1872	methylation_cg00379720	0.0131492
1873	methylation_cg08328160	0.0131249
1874	methylation_cg23750206	0.0131222
1875	methylation_cg23695131	0.013076
1876	methylation_cg27091787	0.0130746
1877	methylation_cg23595571	0.0130673
1878	methylation_cg02989940	0.0130647
1879	methylation_cg14042121	0.0130434
1880	methylation_cg15985184	0.0130345
1881	methylation_cg26517663	0.0130232
1882	methylation_cg01995289	0.0130152
1883	methylation_cg07548383	0.0129809
1884	methylation_cg10018167	0.01298
1885	methylation_cg04590303	0.0129567
1886	methylation_cg18390528	0.0129397
1887	methylation_cg03940848	0.0129385
1888	methylation_cg07367144	0.0129377
1889	methylation_cg26952618	0.0129078
1890	methylation_cg14899164	0.0128211
1891	methylation_cg18554395	0.0127957
1892	methylation_cg09696486	0.0127913
1893	methylation_cg03354108	0.0127875
1894	methylation_cg11872373	0.0127829
1895	methylation_cg02596427	0.0127779
1896	methylation_cg14553895	0.0127759
1897	methylation_cg20585869	0.0127513
1898	methylation_cg15821605	0.0127489
1899	methylation_cg04556126	0.0127375
1900	methylation_cg00158122	0.0127169
1901	methylation_cg21416529	0.0127148
1902	methylation_cg07595841	0.0127091
1903	methylation_cg04425920	0.0127068
1904	methylation_cg16435923	0.0127056
1905	methylation_cg06883496	0.0127052
1906	methylation_cg27641532	0.0126803
1907	methylation_cg19112186	0.0126688
1908	methylation_cg26457569	0.0126618
1909	methylation_cg10090414	0.0126587
1910	methylation_cg13184448	0.0126555
1911	methylation_cg16602460	0.0126353
1912	methylation_cg07501988	0.012577
1913	methylation_cg26140293	0.0125671
1914	methylation_cg16725974	0.0125661
1915	methylation_cg18090390	0.0125569
1916	methylation_cg05489054	0.0125523
1917	methylation_cg26311804	0.012543
1918	methylation_cg09029624	0.0125415
1919	methylation_cg15808426	0.0125385
1920	methylation_cg26765743	0.0125374
1921	methylation_cg06559575	0.0125351
1922	methylation_cg12052661	0.0125341
1923	methylation_cg12058064	0.0125335
1924	methylation_cg05448032	0.0125252
1925	methylation_cg26337868	0.0125157
1926	methylation_cg07441518	0.0124853
1927	methylation_cg07944396	0.0124719
1928	methylation_cg17136275	0.0124524
1929	methylation_cg21000227	0.0124505
1930	methylation_cg26530345	0.0124087
1931	methylation_cg23008718	0.0124025
1932	methylation_cg05476956	0.0123891
1933	methylation_cg03955630	0.012389
1934	methylation_cg01094891	0.012381
1935	methylation_cg16656493	0.0123561
1936	methylation_cg02811368	0.012354
1937	methylation_cg07298257	0.0123358
1938	methylation_cg04905421	0.0123318
1939	methylation_cg01952226	0.0123286
1940	methylation_cg23793213	0.0123177
1941	methylation_cg20829347	0.0122948
1942	methylation_cg00144335	0.0122885
1943	methylation_cg23725321	0.0122855
1944	methylation_cg09132240	0.0122784
1945	methylation_cg09513990	0.0122763
1946	methylation_cg23230830	0.0122479
1947	methylation_cg11944284	0.0122463
1948	methylation_cg11743000	0.0122325
1949	methylation_cg07621853	0.0122141
1950	methylation_cg23281340	0.0122023
1951	methylation_cg03465652	0.0121966
1952	methylation_cg01114124	0.0121868
1953	methylation_cg21158087	0.0121804
1954	methylation_cg15667493	0.0121757
1955	methylation_cg07420416	0.012167
1956	methylation_cg17172761	0.012156
1957	methylation_cg16050897	0.0121426
1958	methylation_cg18384063	0.0121399
1959	methylation_cg18581950	0.0121328
1960	methylation_cg05563515	0.0121205
1961	methylation_cg04104695	0.0121139
1962	methylation_cg25951981	0.0120847
1963	methylation_cg10013324	0.0120737
1964	methylation_cg15315056	0.0120524
1965	methylation_cg23290344	0.0120449
1966	methylation_cg18816826	0.0120194
1967	methylation_cg24691854	0.0120105
1968	methylation_cg07967677	0.012004
1969	methylation_cg18813527	0.0119982
1970	methylation_cg16508627	0.0119965
1971	methylation_cg05981335	0.0119713
1972	methylation_cg27454064	0.0119678
1973	methylation_cg03101580	0.0119654
1974	methylation_cg10256255	0.0119539
1975	methylation_cg02415470	0.0119357
1976	methylation_cg03051392	0.0119308
1977	methylation_cg15286094	0.0119093
1978	methylation_cg20312687	0.011907
1979	methylation_cg01923514	0.0118878
1980	methylation_cg11206724	0.0118863
1981	methylation_cg12183861	0.0118787
1982	methylation_cg03865604	0.011877
1983	methylation_cg15618210	0.0118638
1984	methylation_cg06422947	0.0118588
1985	methylation_cg19942495	0.0118482
1986	methylation_cg18134262	0.0118271
1987	methylation_cg08499158	0.0118194
1988	methylation_cg08024029	0.0118169
1989	methylation_cg13377102	0.0118068
1990	methylation_cg12544191	0.0118051
1991	methylation_cg25691553	0.0117991
1992	methylation_cg20643945	0.0117717
1993	methylation_cg08985530	0.0117595
1994	methylation_cg12346592	0.0117549
1995	methylation_cg18267049	0.0117546
1996	methylation_cg26530713	0.0117486
1997	methylation_cg26332488	0.0117385
1998	methylation_cg20039257	0.0117326
1999	methylation_cg26772894	0.0117132
[truncated: 7 more rows]
