# Supplementary material for: Unveiling Epigenetic Regulatory Elements Associated with Breast Cancer Development
Source: Int J Mol Sci. 2025 Jul 8;26(14):6558. doi: 10.3390/ijms26146558 (PMC12295874; doi:10.3390/ijms26146558)
Supplement: Supplementary file 1 [file ijms-26-06558-s001.zip › ijms-3654605-Table_S12.xlsx]

## Sheet: Input_table_for_second_MCFS_ID
Table S12
Input data to discover interdependencies between DNA methylations and TF coding genes overlapping with DMS
sample_type	ENSG00000106546	ENSG00000172379	ENSG00000123095	ENSG00000134852	ENSG00000124092	ENSG00000154832	ENSG00000101412	ENSG00000007968	ENSG00000205250	ENSG00000133740	ENSG00000135625	ENSG00000111145	ENSG00000116016	ENSG00000163497	ENSG00000114315	ENSG00000163666	ENSG00000135547	ENSG00000172273	ENSG00000102349	ENSG00000125952	ENSG00000134046	ENSG00000169057	ENSG00000119950	ENSG00000134323	ENSG00000136997	ENSG00000169297	ENSG00000012504	ENSG00000106459	ENSG00000125618	ENSG00000118495	ENSG00000185591	ENSG00000167182	ENSG00000164299	ENSG00000008196	ENSG00000008197	ENSG00000135457	ENSG00000198176	ENSG00000131931	ENSG00000100219	ENSG00000177485	ENSG00000178951	ENSG00000198081	ENSG00000005889	ENSG00000152977	ENSG00000043355	ENSG00000188868	ENSG00000164048	cg00058879	cg00062245
1	16.7754863057117	9.2611824076495	10.8176046616847	3.74108268287408	0.480790697308183	9.70333352206732	2.91049373155004	0.536416029145197	14.4644378814238	6.30659243252253	0.295506817039114	5.56886025418557	13.4732920620206	0.0131673675321448	55.372888648932	0.529423977973927	3.64653944020005	7.68102362748414	2.32091827741946	24.0258979806713	19.961401665529	12.8290994434946	15.4977198385373	0.0742324011821094	164.542021772691	0	0.029133107167839	5.63413836763669	1.04952476639863	6.36933164778329	23.3602370796427	10.4368026419372	0	0.273303888691899	0	18.9531312835774	30.3905355915373	3.34586839176028	97.2190064493587	10.4201492659806	5.33097404677075	4.76733169690854	8.92226815629664	0	0.00927767445463576	1.78698428775084	4.29561950082639	0.0881185859493624	0.349046699915067
1	18.0264771469613	13.5558950772616	24.6045064310955	4.11111536067578	0.326805557429019	8.08417639826839	5.33282673433114	1.39018115561446	11.826908636348	7.66478777187786	0.033540763023321	11.5379105842325	38.9263942858866	0	33.7104554212256	0.256315198738438	1.87046667181726	4.37719100128	2.81891904124168	29.5074744614868	34.5156275448996	10.0332649396561	24.507697218473	0.153651635202273	52.8869589766859	0.00827930382610975	0.0245295575183252	6.21883662397805	0.360721413647037	2.31346368142752	22.2585507225874	8.77610849614654	0	15.6778626291268	0.00313031663197258	15.6673190423935	24.3087660550612	5.1593366739512	1044.96594244012	8.27774084819497	8.65361229755774	5.40780302283699	11.7352565700002	0.0667306190526718	0.0146468188146856	1.50742657266893	4.38238736841986	0.564610742891201	0.620334950894552
1	13.5555992624035	35.2477258150699	52.6799698457379	1.55098847749921	0.267664787230704	8.38226944491572	4.4907110592402	1.07451701424228	11.416795391347	8.26902752105222	0	10.4202638360988	31.1539567715258	0	22.74633464819	0.443843471211659	13.2629405807574	5.90200855843703	2.42437832273935	41.8148295521573	42.7554415818191	10.7456594625147	23.840161038284	0.383769283708396	39.8170647276358	0	0.0183178415842242	5.27296599533194	0.340262547918278	1.66463807596428	19.4810916582733	7.93310384815365	0	23.0102186162365	0.00623363810565804	20.8212689718649	24.3699348314256	2.71594633700328	1798.78694211179	9.46820996698559	10.1497710246149	5.97113623069476	7.07075829704651	1.22355197710965	3.92786666272722	2.48985506624498	3.70248277456443	0.545242859589563	0.428875445552081
1	9.07970494498731	2.7915234534235	7.04212215118946	3.36527304092621	0.268384443098252	7.73654985284652	3.33515983693266	0.660953315004459	10.0261718330429	8.9878802473591	0.00554474804317569	8.98798570873969	24.63046578983	0.0126003743011673	22.4104251345049	0.415433914300879	0.575399192516147	4.78006349888498	2.15921858347736	34.4595115908757	36.67774836552	9.67052950295752	4.76744302669147	0.250993576901049	10.4628515455988	0.0150555069431295	0.0167271728676808	4.53363215426046	1.52532880131135	1.63418413132367	22.0063211708137	8.24817988747381	0	16.2774583316986	0.0227693075537253	15.55137574149	28.2867737184203	5.8766374095477	1698.77265268617	5.22898790404268	10.1213471107201	4.69853418797103	6.41782659312475	0.0389224140977655	0.0710253863499451	2.33128486709436	3.82794548159681	0.594913140677386	0.618808042448731
1	12.4260542372755	4.7841672166166	16.569827906257	4.48486830807694	0.300289197698023	6.74649617312896	1.66324158428894	0.382248847850177	10.572661487877	3.42645179070939	0.00861366741330763	13.4278382281581	30.3487432846092	0.0130496381642956	29.6160356106247	0.167900928259397	3.81337502252686	2.57952659527726	2.97668665231004	24.6116643708842	37.1040063837236	11.0665775123678	8.3815993756808	0.159398827577223	14.04073363329	0.00779615403844311	0.0144363141005156	3.7172413414666	1.21566475946304	3.04564879503848	17.8830558956702	7.9875995455981	0	19.6255470321838	0.0117905713642234	11.8274777577126	22.864461898926	3.60365196229628	993.597364178068	8.8930720237074	7.61409907687199	4.55508401877068	8.81964885116952	0.0865483386051327	0.0367788912532631	1.12760737046936	1.53908514776345	0.518383072871599	0.560484868257804
1	20.0236879701768	4.99457066548713	11.4468724244204	3.44815032326059	0.211206352489622	7.615818496239	12.2554775006166	1.9610587934557	13.1002248748492	3.40527482655284	0.0548549832160547	12.342782979116	17.7055090983858	0	33.6588442468788	0.492100080166176	1.43147335300309	6.41525277566487	2.76017631460654	30.608926137657	27.5029267026207	6.80145827603981	5.01189108121716	0.204441736217713	9.53669318595998	0	0.0250733798346619	5.05029549996137	0.0451636225449507	2.78722286066668	19.9047611919991	8.683681062145	0	17.1933684277124	0	14.7359089236117	28.4082184222515	3.7708060981074	710.365537926329	9.55901188161318	4.86416517082076	3.67950348956921	9.58817345555705	0.0247100530918847	0.0159696426641523	1.80293422716141	2.69030407463097	0.543512502371241	0.465553897180776
1	17.6722159777484	8.70486529682424	6.54223405104661	4.82827845573505	0.317579318121858	6.99918708523459	4.69078775257488	1.30662589411542	16.2572225470311	8.03864398502043	0.00650303765967324	8.98528889699769	74.0889131427219	0	41.4950350840715	0.499116392965784	3.20823243425615	4.03061727086898	1.44728056697194	23.3061706307711	34.3855543582499	11.8966492753225	9.40610103817727	0.0944213297205225	36.8670623893475	0	0.0294271536555046	3.94313861083312	0.504292165684095	1.40077109908364	12.4663231935936	8.50716484069862	0	2.23479086908369	0	7.80189392473365	36.6463711435777	5.64280800081833	1301.85216768152	8.58178771612414	8.96348386116122	4.44007402055844	12.1883975960192	0	0.046856579727223	1.63375780348368	2.22459894983731	0.660784275656579	0.730985362476006
1	2.56725147518755	22.705054709425	19.2763316732665	2.99703631499003	5.76663952200318	20.3286285131603	30.5695514122233	9.64066217664115	10.4493441374708	20.4850932044708	0.0353154736202665	2.33568118650001	5.11112093008298	1.35428617933584	13.5478345902674	0.306545481678455	0.906352953353914	17.3686499685514	0.278629420986553	24.5409110489611	35.5399151074369	15.9185028137043	38.5720505966944	4.8008935668832	126.328494207353	0	0.0917413141532062	7.58242816115314	0.403129463023796	1.58235895938379	21.0855565245108	10.0393230462299	0	125.215449106855	0.0513618580218704	22.9848572653842	196.630402553776	6.23214240357644	46.9811784283744	22.2378882692901	2.50724643969513	6.37670680086965	10.7232011233108	1.07667974248903	4.33759883183243	0.941620061340367	4.63933800822027	0.772963730919989	0.453376951316213
1	44.0562681451664	15.9235945201313	9.32329136068751	4.42425883623782	0.25313770376194	7.80469565735109	6.84748183325545	1.84879215554997	13.4748363933778	10.6321821701625	0.0836760742990857	13.0166194111495	33.1757394579679	0.00594227776453265	36.3718066437004	0.258036625059363	2.29776899106846	5.48818782891747	1.36218408934331	32.262095359274	52.0087153175206	10.4360330340754	5.33376102122221	0.759338040792415	25.6407399102198	0	0.0157769134502466	4.21531254247914	0.325626232531819	1.87113999581222	26.9040483603053	6.86435854136314	0	0.0528594958093878	0	17.1674911682473	23.3143764029432	4.03553979564385	944.748128355905	19.9893373620293	10.8786487976818	4.29966289475302	9.31116168917714	0.0194353718740947	1.62033228382347	2.62170117282537	5.11665181599194	0.528685692468524	0.64864120278693
1	5.83524358178712	6.02495322810958	0.856203640498561	4.25307935860277	1.00794937574338	20.1591269423805	19.7889111527929	6.39269645372767	13.9402650114909	24.6428086798737	0.0161217709292289	3.09626745534382	22.909607561339	0	30.5846349947255	0.554850796447572	0.0944444697597599	7.33440707902475	5.10972527087364	21.9766653630796	31.0166505398232	12.918093964615	19.7943889896922	5.40222758254871	90.2409730235438	0.00729583599562839	0.0783572106616151	5.96487266430245	0.0517113407163944	4.23961948972333	12.542062525518901	8.70485199553015	0	0.023134880986831	0.0965467270476633	18.5524824599948	102.56175639844	5.36251272917133	107.489305912584	5.78621008567038	1.86660050441205	5.72612233106867	10.7650811041195	8.87717532282807	0	1.4276819603638	5.42246894373718	0.841866379358061	0.268630132717594
1	15.7405922188727	15.0731043251906	28.3933997344146	2.61651552797915	0.583915926430228	15.7947206936732	27.7683809770747	6.85258285424826	23.6093740008909	22.2394469830138	0.0431863745181971	3.3865362518647	12.0309943616907	0.0140200749920051	30.1929087935917	0.310039962095831	5.328367253335	6.86352150876307	0.581463284723954	21.1894631481613	46.181297917707	6.74649555778546	9.84038178314126	1.49648362336569	111.132937093494	0.238713586723553	0.0310197422716499	4.81806506071159	0.419059159745309	3.42571204383437	12.1277805155956	5.48366791215613	0	25.4038528662511	0.0190010664637369	16.0325677157873	46.5528125707406	3.26938292519805	82.1108456666142	7.19046811657518	6.68722042000012	5.03050076805373	3.61089157974344	0.173231414076325	1.57561895044046	0.687682804016272	3.40484564759188	0.547789002772114	0.522574286574122
1	21.1654556443928	17.5219005995796	2.51063849150682	3.55958709069927	0.330318649826415	9.396388637437	4.45696299923589	1.24999495203651	14.722602512445	1.81566274046757	0.0173709239460482	10.126133096623	25.8433909388075	0.0263168127115302	42.012460697341	0.328019477559896	9.28459395662629	3.52522148611308	3.39838940507378	22.4165644368143	33.7182860384633	7.65086505984465	13.0585024515996	0.182981974662999	22.6538906572591	0	0.0291132803565054	4.30240211438363	1.20285454494334	0.761032242700872	19.3237432076689	7.89632726038625	0	0.10404491015172	0	15.1679040761221	14.1314268264167	4.15107760753772	2786.97215218825	6.36511805458159	11.1028925728917	6.70606745978724	7.56115103419755	0.00478190221416736	0.0092713604456299	2.44790688677146	2.72482473993897	0.736406992106539	0.554308951505343
1	3.70101973609107	23.504270184252398	4.05742878449304	3.69857217197647	0.315956861198387	6.99919345047082	9.12760138563829	1.54730779949288	7.37439101278887	8.60781727919769	0.0146217814099031	9.37350089723295	13.1572127869385	0.0443037669232205	55.7577264430973	0.240480059736478	0.787230819341395	3.23283705084089	2.68725258343369	36.6687097856889	57.0899661814399	9.06843469085536	7.55175231992146	0.0333022779442634	79.43727593486	0	0.0147034673395674	5.58575232750683	0.871789231231961	0.925297242755764	17.4533544506859	8.83485487146955	0	0.113122412848887	0	18.621901789151	49.2791649714873	5.06496829785798	1630.45547074395	6.26704872457261	7.28270174101776	6.30161287019621	16.1234367765419	0	0.32777069669049	2.73607152457396	4.90620232877362	0.237463533618395	0.860627673626711
1	9.27635413490551	1.23764322036127	3.16453899025775	5.75411014499987	0.311656242664986	7.14124986606864	14.3808303786424	0.93437126201635	8.9573391709772	12.2641031484822	0.290022857946181	6.08508658410364	17.9402386029202	0	78.9298400708997	0.272157545390572	0.987262748161143	3.23638040189836	0.515453856688337	40.8560274073396	48.3781523053747	7.47873491134577	25.3780662767308	0.0435159813788634	118.726474460131	0.22879816404812	0.0354701064376275	4.27590861055727	0.388225396281859	0.889739387788847	14.7271448611848	9.21737895039353	0	0.0396134082987993	0	14.8678756683352	17.0961595782661	9.07686413220838	1746.1286394509	9.68040341464642	6.12498237754583	5.40009296417048	14.2088865465914	0.0032366782908738	0.134921378428673	5.55465660407518	1.88482978778524	0.850362996233062	0.872371790060199
1	18.1765405481108	7.13678269133388	10.8287336562153	2.82421469272937	0.315975828767111	5.86003468400769	1.41288191224253	0.497725076155743	14.7266558996525	3.12492107742605	0.0315596960866911	15.272866136485	68.999642904739	0.0119531726367268	25.6731266861735	0.317198975896692	1.15331675121918	4.5998955269717	2.79079851194211	38.8265741288211	28.7584126056156	11.5739967612514	10.4981878352164	0.925451586314358	19.4735013631213	0.00714110030874217	0.0555380126665234	3.79091638214597	1.0807707244782	3.22269693167969	17.3255295985443	7.60678171867002	0	22.5733324328627	0.00269997399981198	11.4201338325907	21.9239053918741	4.33051554337322	560.544164477195	7.9830215306301	8.89025686996379	3.48775102906766	7.88903501614921	0.0336652846805078	1.66127058496363	1.59182381545278	3.89588592840493	0.469276589216706	0.497582934420402
1	22.0677549462489	9.12101137843708	4.12074743277358	3.16358116192902	0.373884321389486	5.66531905523751	8.83020471902776	1.36733672661839	13.0362246338872	9.85995419081462	0.0144187796165482	9.21121909210185	27.2674052075505	0.00409581325246504	57.2864383200077	0.408410102844361	1.34243810223035	6.78358921021728	2.0754806613459	30.7023218843657	26.7297825051911	13.7024638917101	15.7792306989426	0.0985197753159167	64.1017745238544	0.362146092694699	0.115994651663852	5.49571050265842	0.810036156759855	1.35671233650729	21.4883223607404	8.6596251803642	0	0.0728685638853633	0	23.5226728112444	25.2225737476563	8.09892714473261	2215.5274612125	11.962988837666	12.8597592902155	4.56964400155221	18.0253803615447	0.0327461483166876	0.161610042848191	7.16574794055771	2.96543934467803	0.776468430472619	0.511392282166219
1	17.9289114164563	4.66549085779804	7.85770742480062	1.81154058054156	0.402111568101037	9.0988289782076	3.86327094230928	2.63980026160695	19.8616495988812	6.84311623139907	0.026209619423174	7.16748931895386	28.9828756799871	0	23.360747746742	0.76034505077888	7.12046611520161	4.59978820876703	1.37545920257276	31.5665769214561	31.7548830655998	10.1953581206087	16.3505244020684	0.517663301774433	93.9469247323992	0.0711662827832254	0.0296505471128086	4.81056341547593	1.07187453018358	8.22920835042053	14.0124035485759	6.51426246791371	0	0.886720937191992	0.0235438121244291	13.063754248487	42.9382080924356	3.54675940314745	264.639091282684	14.3587220850157	6.96424482713337	4.44757080365552	6.78218626464759	1.29058951845176	0.225569815791735	1.07473455474277	2.96156158994104	0.317272559358523	0.50293965961374
1	13.903006169649201	2.20584975192608	63.1470994524684	2.09233916359593	0.459267970816838	8.80359521797088	3.68861279907039	1.50638129909334	9.38928761172391	5.30978333768243	0.0229358644898337	10.3514396120448	28.1061208092995	0.0130303701467756	49.1492307748813	0.202580732042186	2.17859610163798	4.89934422173102	0.921983541213703	34.0224534456424	29.8590027945213	9.26351528914044	26.6219548316707	1.55082357760441	50.4103603654863	0	0.0192199981758383	4.27339572578419	1.2809463941492	1.1697713800654	20.289954342352	9.86763930030052	0	0.721227600179449	0	13.8862865025253	19.4534198698669	4.24099600494945	1051.77900316139	6.15663387581321	10.0809600992422	4.79183138110679	6.14571831595413	0.0031569150129383	0	0.706473686959583	2.22554704236281	0.534435633855533	0.251644275949431
1	7.60198905815304	2.04817647294565	3.36953489246399	1.48804181194327	0.321526175642653	7.56709417328499	11.5002529488455	3.12479693305718	23.6653258654127	11.7601473742838	0.015080591458915	4.51006532456615	51.7136903298215	0	80.9019091946661	1.05640691438084	0.980209230200532	7.1057611649422	0.823719731809833	30.64916074817	28.1399243549812	6.15523860207858	9.77324184191071	0.0944549500629549	99.5159453309986	0	0.0227472608598159	4.10250155645069	1.83385682929636	2.04714162852855	13.588876200102	8.13252263368075	0	14.2829144202216	0	7.06892571635208	25.2775742878732	2.70282279059922	610.862328046196	5.47229662734659	8.16137393247626	2.65263736943991	6.02779246560626	0.00622712245292608	2.61791913109615	1.35289840810031	5.06361524507568	0.57191503335789	0.710852281349156
1	9.11558137658289	0.301191109709684	5.41236241568162	1.61998067868226	0.25848276820982	9.57622520276186	6.6267217054712	2.10622903852327	19.2726141669544	4.41240394233388	0.0128623743081708	8.13409471042682	20.9379827225815	0.00365369917223159	22.0841374534637	0.246800887740537	1.15985625590224	5.58113218653303	1.87486580207201	44.2762329928666	37.0060302532096	6.71949508321746	4.96926851320551	0.329569733163096	7.211096199438	0	0.0161677889348516	3.49840557839394	0.209316940392403	1.37675629119112	14.9213980027231	6.58422094999877	0.00741663868276802	7.96646868502535	0.00660235943575309	10.4403453506978	13.8049034794667	3.17887029888882	354.096066367581	8.43291246783082	5.82561408561408	3.4669045827562	3.02961172707863	0.00796675449406872	0.0205950544889911	1.05485225877063	1.72146571362753	0.658912525511948	0.509070322332864
1	19.0651816489755	4.21767022688679	16.2081043073627	1.84453846640381	0.529181585489784	8.66722320930074	6.87480398150814	20.081660929322	21.8333798016552	7.24109188982971	0.0111823506015472	12.9882489285108	19.6551902296813	0	81.6262974997286	0.674346828154217	19.1190900126136	6.02778176850834	0.995233639218224	32.4684650099588	27.2129597288779	7.97061816023708	17.5791586661096	0.530067295418536	76.7215749843295	0.00759078482066057	0.0253008491264057	5.00926249200679	0.232613991286901	33.5697326632679	21.6460156281766	9.327732141854	0	1.80212204113808	0.0717498731563152	15.1124348991394	50.2621139652281	3.81772187825562	117.343256109685	8.56825326559325	5.00991625997918	3.61103906348424	10.6376501865466	3.16987894589911	0.0402863038721418	1.2044647369859	2.68890053507826	0.548776672666756	0.60504276313234
1	13.4193828252902	8.85699527341006	18.4151843356567	2.06757828714645	0.278160237922571	9.51687973727034	2.50728818827729	0.986303749202419	11.1189497650676	4.27983437109583	0.0643631883859726	11.8037470957588	30.108484114753	0	40.7650486441433	0.326122661964919	1.46413728249081	2.97789779893587	2.02538288244691	33.1010683127859	31.5291112569166	8.29381067175848	11.1229864807155	0.202397344261292	52.3561566478218	0	0.0235355488257493	5.69845813368858	0.0413999925295707	2.52461073067848	16.1613484638672	5.65566059118033	0	22.4044739939623	0.00600693427729437	14.530407345742	34.6040391135441	4.68129494868316	1924.39346533684	6.74154083363532	10.111731738553	4.55853406974217	10.7147307209663	0.0277850854087965	1.04696990448184	1.5206859288081	3.76537250333179	0.655966177141583	0.636516087480293
1	8.12083158335654	1.27911665083468	1.76467195311943	2.30843324269737	0.28632026996758	11.5260149339712	9.90043520060493	1.59557403647275	17.0977383350235	11.1782929555188	0.0171339644312496	3.54814536827675	19.0817273633252	0.0032447276145449	44.6575675842888	0.443569637560269	2.06244869023658	6.46845064280626	3.55633408500423	19.4070900394436	50.7579345493378	5.13503883906488	11.5572286910372	1.30974219211118	231.952176686747	0	0.0229729132039101	5.05054163325667	0.0420267052087254	8.54339273785835	11.6510061066297	5.57043390833097	0	0.799624600008127	0	13.0341174305369	72.994954194409	5.73164296526565	407.033139538866	14.4417073322346	7.10276467912985	4.0840341885358	6.64404277087476	13.7738600397082	0	1.32270540390117	2.69749265859252	0.435152811630924	0.3284682623934
1	14.3341218723665	1.51204762709065	8.03827697233176	1.16877496314385	0.282163509549635	9.73372647108601	9.72202109469119	2.34302721207911	13.7437986855343	19.5299091422189	0.011160598454646	9.95791598264354	27.4021581894072	0.019021745919544	30.6964981843873	0.326320036034321	1.15584190892169	3.3600314993545	0.530715011004747	25.0024298392396	32.5993715998286	7.23548978571196	3.46187944185109	0.996113200151326	12.4963272220751	0.00757601906412176	0.0168344222500248	3.0986775958562	0.108973767929799	2.39846542696189	10.8433686692519	6.4192395698689	0.00321768455179331	16.6920386322352	0.00286441215090725	7.08437521116145	21.4436311801819	2.40953637798441	404.145366703597	3.63799917735729	5.66995865060802	3.01679561304817	4.18148809879943	0.705095503209983	0.0134026460315245	0.960408290546332	3.24885555014672	0.504123554627796	0.532452861131837
1	20.506571196917	0.219083904766134	1.32870570628773	1.51422257118232	0.24302753853823	13.7253653231629	3.55083328947145	2.24313306313072	9.77999126336769	5.59812816727046	0.181731415970941	4.37929615373837	14.5151556847532	0.00779212248761291	39.0476558417627	0.695526039861966	1.36018577652137	3.87689641511292	2.42522548845894	23.9529241748546	62.3717675746488	7.20480166542637	7.61484804617803	1.67515536053789	16.9507134441419	0	0.0172402523847208	3.42431242615216	0.0892806529155921	6.3184391181148	9.47031976108727	5.37997736411771	0.0988576137810474	0.0205377120956009	0.00352015799642399	9.35109432228509	19.3826735108592	3.82186466093242	65.1395230900127	5.55480931835705	7.14099778100426	5.02201184337694	3.47130445810222	3.10641729292688	0.00274514915658861	1.03768986909772	1.28755814077814	0.650052790592228	0.536551617199921
1	11.3408379916366	8.04533985183632	8.6878070561786	2.46138199846725	0.312263373987492	5.32213553280739	6.99979880839026	0.979546457259074	11.6476840692118	4.35234638797593	0.0774152948010656	10.6705265054239	37.4862998340528	0	49.4186331160039	0.738785554446718	1.7132745598748	3.71593415045115	1.98804688037326	35.3951788484597	30.8026419679529	7.28231250092589	9.80109585961709	0.797111220490213	66.634498191732	0	0.0129746304135864	4.73697438063599	0.413855349565445	2.6521994666327	17.630016114984	6.87256752350501	0	5.63186207031115	0	12.888187229628	26.4278470285198	4.74043727705808	1033.18119283948	7.2124955748601	8.62612520523192	4.4411235786731	8.68191982172038	0.0550535072949654	0.185934436734954	1.41086269883439	2.93363222404038	0.539801482442062	0.62664747604334
1	15.1712450856987	4.28659119713101	21.5480847228417	2.77072102650998	0.305749322752838	10.1256986596649	2.34170210794908	1.36808251507713	12.4525639260744	7.33358183620245	0.0254944129983097	7.42975023942943	41.6807602372843	0	45.1251110070082	0.2154730844781	2.31494406442614	6.28042455428273	1.83077392191551	31.1356552273333	30.5459303433657	6.5892073033908	24.0319520650577	0.228633169949255	80.7282610957589	0	0.0192276299149263	4.2602809852385	0.23269664694212	2.28885611964542	17.1195316980155	7.65571243302001	0	18.367111833784	0.00654324287979433	15.2746777482871	35.6656259251748	5.52720336897358	1398.71300182147	5.34816453085841	10.4868252369255	4.45563894862767	6.97895054672907	1.21457898361858	0.0612319481946061	0.916571864105007	3.36599441280076	0.602608095379673	0.543290414492433
1	30.138350586792	4.65140369343232	26.6992346087211	5.32065109982267	0.294523350242316	8.38721036197808	0.894046358894001	0.317435606736791	13.0894014969103	5.74688138601531	0.142893967731812	15.6612595374886	49.7773278056498	0.00936706299217153	37.5586519198765	0.296277613688372	1.69029940073186	5.65982676138561	1.77290895429498	29.4532221427564	28.5270147091678	12.779174724824	15.030160421749	0.631346465697082	54.2717919446366	0	0.0221065012391286	5.47849422412844	0.668843317757754	3.69743461774589	22.26702944973	9.8458009619022	0	47.9610524874355	0.0169266033727358	15.5156681659245	24.8851691981999	4.81717154655769	337.794542949436	8.76142582595331	10.7389988576199	5.04271966599127	12.7985073983765	0.0737552500240665	0.00439999672550484	2.12030901029285	4.12367693114313	0.525431449166297	0.536697420831335
1	39.7281666391081	6.4069162980096	18.2317849633835	3.65424318126644	0.367981870264399	8.70402499814399	4.4488912254349	0.883301136094895	14.2544468026374	12.1898484678513	0.0110580410508746	16.2541029457709	34.4084355549374	0	30.1788363810173	0.439515032631209	3.10250672087576	5.7493984762919	1.20208494644672	34.3240832908232	28.504823219751	14.1674779848495	24.8413809243437	0.146391148431507	45.6855067416134	0.0750640121618138	0.0222396356330439	5.42526529315361	0.364602391252894	4.78588210595197	25.4657422121181	13.7253411739718	0	3.38617531576591	0	5.26646649869077	35.4588704392929	4.12939300533951	446.146496958833	10.7105565946176	10.011377024712	5.13093104760582	16.6550631375305	0.0319628332420616	3.42610736665941	1.87442665898729	5.34087509971046	0.531320828900555	0.602320550418074
1	16.5716149121152	22.0959911503685	4.98131041651061	5.81608883279788	0.434059304449148	8.79120858249064	2.99289332105331	1.04462626704138	9.69839954750846	3.79235150418296	0.0261553385855136	11.037360917299	27.8629187285897	0.0089156546046359	39.6060057502726	0.802982171396886	1.66356465796122	3.4797247624706	1.04430454607833	47.167124046369	32.2827510836241	12.0548330659879	4.68676187171714	0.142970107001242	24.7471019429412	0	0.0236713120159397	4.67543709288182	1.37093453944447	1.58687509677518	20.345785987151	10.0015928192363	0	9.29483672539561	0.013425744140853	15.4399142889558	31.2811771893694	4.73092660854071	2395.17059895618	7.64855978645535	10.7455551339699	5.87006275823805	9.95129305094568	0.0194402516575181	0	1.90936769036665	4.74129961620193	0.680922600239796	0.744846220130379
1	18.2427673922881	2.81713231094226	14.6522604375639	5.34227020758482	0.33904339709772	9.56937127115985	1.79098385833863	0.500582250631835	13.9287373211364	4.39058461361685	1.84963024376722	23.3253219612098	54.8745042649938	0.030855926209383	35.0169022389067	0.248126547055994	2.06811217779441	5.79361580578124	1.74376237629966	30.725155855448	28.5676364510468	8.25130992176807	7.91754897463289	0.278325578761742	40.089450768868	0	0.0212393859956683	4.73678168062172	0.0546537300014321	4.05388247713757	20.3602295082256	8.87747144592521	0	9.43845289794056	0.00619530161850835	14.7988404372583	29.9721905748964	4.17665843404058	763.457753229618	6.15001523378445	12.68162082096	4.90201916782076	9.46196401471165	1.01418662672032	0.0144939747279558	1.20590386455834	3.36371480565274	0.534930987378683	0.689356639700768
1	10.4748750192232	11.8440775702164	38.1628622823861	5.95231333394131	0.353033689572548	8.97352755007995	11.6301574390575	2.44249714560693	16.4732219463988	10.6194244741185	0.0238505323125655	5.54459232600232	35.630063268001	0	49.6609561934244	0.288748830281567	0.793416003237842	5.04343778414825	5.0474954380801	16.2044046902962	21.8163361505567	11.0026711663763	7.52902685600507	5.28361436461637	15.0599075459342	0.259042865091849	0.0179878316323818	5.31653485286779	1.76516439615166	35.7703012656416	8.05545485262052	6.50787304400294	0.0137525760264659	0.104909273846259	0	15.7118057835721	34.3893007190596	4.31157399050681	91.489615540777	0.458402884709046	3.4323344868049	3.53171343859142	6.17033684707788	4.24590541109355	0.0238682124699506	2.00765363172242	3.90897671691205	0.720963604871219	0.513410923864307
1	19.5616818027668	6.91775434756181	6.49653044266438	5.55056997237958	0.332937892570712	5.51630003306043	3.26039399866455	0.815233756860753	12.6518618762821	6.70800150275932	0.00513587526872969	17.6783423286718	25.6732188910102	0	118.410953804434	0.408262978214756	2.59392544180755	3.45076277790295	2.93618865125321	58.3219741445839	72.1949725821004	6.05992112369272	13.2563396664206	1.37297847041628	44.3413535899596	0	0.00258228365466856	4.60763043078402	2.66290287518287	1.3534467610452	26.890098437103	9.15238900335233	0	0.0653689219645595	0	16.8020574343578	27.6255534102106	5.48308106881942	1568.73954863714	11.151400791345	10.819235540023	6.26892836647713	16.4491345703275	0	0.0328939676218121	1.34071062630112	2.77779588697227	0.71289295950625	0.678254560322941
1	21.9807416713093	2.82379438007521	5.30101205780953	7.48404329793692	0.363571282979515	4.84530025836124	11.4283667121751	2.53562575176008	28.4811414356522	5.98913401300878	0.0191196261819404	12.7163055051355	20.2576867648954	0	50.0518561919405	0.340659329434573	0.804046581087877	6.61505225848798	5.12339241211742	16.9114903526664	32.0586633561735	9.60042792815027	6.12760702513895	1.46561120270105	15.332119281137	0.0064893765796655	0.0192264397360295	4.5630514421871	0.668285047208388	1.0597467050322	18.6072502310909	5.241125075477	0.0220493286454839	0.202197502534143	0	17.6787890024306	38.9592927258198	5.13514206780379	671.087186349485	17.9720130842317	4.25254484442233	3.13267721288716	6.29319492153653	2.01123408581046	1.91337993666564	1.46863267634969	2.79603949581257	0.696532866614446	0.704796229687656
1	14.5283670539556	2.86328382477035	8.37438882771869	5.03193655901947	0.266336955436381	5.22617368541706	8.52317395817498	1.66895400351111	10.4791754766197	19.2788332721574	0	10.9233174631313	22.4703764098651	0	29.1762627752195	3.86120987170713	0.278341552807852	4.92707654462589	1.01833475345152	42.5315516426379	34.3862190241474	8.27462247821191	19.5370954533709	0.246467874537872	52.2210412376606	0.697230307600583	0.0147551665255723	3.95428436724619	0.736428195962894	3.3797946837229502	19.9526237202877	7.98031503244591	0	0.00915485202106568	0.00502124488227652	16.0319785028902	34.6881597615217	7.35133303826435	1076.43876017178	7.82525747996826	6.85782925898631	4.95427206164727	9.5849178083816	0	0	0.971726346501221	3.43394849050197	0.594541841116149	0.645802153210747
1	13.6777810082682	35.0515277127809	14.3941556440381	4.61521667136366	0.357929631915308	4.88862634936248	1.08378823967813	0.388782428953894	15.5956165488663	3.93264225608729	0.00514415775337218	15.7521661465509	26.0224298427535	0	52.9937712210437	0.568729725220539	1.38192685775984	3.42191194695115	3.03568563652987	41.1178461388303	26.7942204263818	10.4081053125443	6.83951000657548	2.10013443938383	25.6521999968159	0	0.0258644803242177	4.10227647068466	2.19839949271472	2.82735810041521	20.2259125723138	7.15020294270529	0	0.560383327116052	0	13.8468351188661	15.177869468904	4.56198965640518	1512.28660377968	9.81315469376204	7.72932745564068	3.73544993783334	13.634615205172	0.0318621126379772	0.0658940296354865	1.7914873236931	4.61999515281805	0.577882693613534	0.557175031796479
1	15.4996725463756	0.325948581090651	9.05481397229781	4.11917522845679	0.386200776470795	6.25473343507	6.32229710521483	1.60316397759712	13.4219194189951	17.5081165097484	0.0107665745247715	6.58203174341902	16.7078461126645	0	15.1949134380036	0.236099502269101	13.8174237864673	5.18110433192942	1.84957877635384	18.8861653918522	40.8393114049977	5.23139009874969	10.8607063020425	3.1495104125844	124.557304391023	0.0438512903334502	0.0162400844787056	3.92425180640143	1.61498617871572	6.68586410900899	14.2822275088602	7.19632607251227	0	0.00403046810632694	0	13.4232316211532	48.0073069888774	11.2163918133817	60.8324873143335	6.25981886492637	2.91950234493895	6.26117718517481	4.77462002652164	0.177830632563613	1.20675023583799	1.40529706417445	1.7988936957178	0.694545804093592	0.390169951813863
1	19.0893829412114	22.2091115208749	19.3040180688374	4.8141313718751	0.471185208791609	6.997586499856	2.08863468623105	1.08495072761846	15.7735197951183	2.80401066362909	0.0330384914918695	19.4284516297785	73.3238455589311	0.012513263479298301	38.8705034682604	0.3924369040151	4.93542068175328	4.16284992797556	3.93473886771873	38.5612080042454	31.340614903729	13.5007591184511	16.3345277259615	1.70248169680523	47.540466381634	0.0149514229252961	0.0332230640700364	5.47548453558345	0.473759500638129	8.33374118516488	23.7269991594149	7.39428002164559	0	22.1716334861625	0.0113059476588147	14.2801020227425	23.2250998945501	5.87582698039045	801.340192493635	17.933353388605	8.54879397450316	5.4657524898857	12.3319838448309	0.184171747639632	1.3974620641409	2.49961806217631	4.79927560618736	0.528689004493126	0.459104727983948
1	21.3247103602286	8.14589608136914	25.2174137105786	5.65701659285964	0.449107355473035	8.09207366031647	2.42566137947905	1.14262895081563	12.8546343751	5.37818098939103	0.0273469610459823	20.55387556634	32.9936986701364	0	42.3230552690381	0.599689704155551	3.96695165269887	8.26507445701228	3.35192818850001	34.5635463602164	23.3978932904691	12.9632267852037	23.8293106720376	0.241353962256356	102.137764493573	0.00825049736145287	0.0213886846169694	6.66547333671157	0.0550379090233606	4.25785628283235	25.7118704954843	10.2058960887094	0	16.3205905201146	0.00935827564311182	15.9957628523897	20.9071488746894	5.16335735100613	760.748478173877	12.2444616473765	9.70720977895309	5.10102630655998	11.4654578523619	0.00376406269415165	0.055950787610757	1.92335418008962	4.24152674290221	0.46386581259079	0.417875749307904
1	32.0191985459949	10.2425608245621	24.6847339653438	6.25536032638233	0.283801127802212	7.23129421974814	11.6568119654775	9.43605907085564	20.6774787097208	13.1370425093728	0.0542478315184252	8.75844467849	9.74080379859312	0	33.7304823345229	0.75132449530194	0.203101651069207	6.12891848894335	1.70874043887637	27.4636834076576	25.9269561253778	9.85524205927285	11.5474440058891	3.02625475546877	175.387725961826	0	0.0229687966440848	7.66175846334499	0.127673645182391	8.98345353440696	20.7970848958386	7.20490495453846	0	0.0609230412893233	0	1.76875713349219	126.607685921907	6.82188089538055	65.8932180696703	15.3405401221844	7.00218013746369	5.60487716740976	4.62500734392635	4.36331832306728	1.01718652521381	0.504582700822098	3.17110063830496	0.669047677549442	0.794605245783842
1	7.58198837366569	5.75518396252183	6.29502571800993	12.5339571802206	0.254961158754906	5.07252973107921	15.9296473396389	3.56291560719733	17.1546136620855	7.39632487526734	0.0372041670845811	11.6460257861278	25.9762999219981	0	26.8332166575252	0.325367842668635	0.33581975802034	4.63777457801268	1.1794355547004	25.1469798743128	23.0476982284379	10.0892205184281	8.5903634039198309	0.147530504961735	34.0321111154649	0.0144313551050903	0.024050578881493	4.282301354526	0.561070929483103	1.45530392801658	26.0872725630458	12.5659090802972	0	0.0517302803533071	0.00272817086171561	9.48348436531228	19.3638096425285	4.23573903097829	875.848451231384	6.90704502552045	11.6064271627439	4.10145279332437	14.6928417220792	0	1.35098050336788	1.44576132258096	1.90054041779443	0.711471372502805	0.643013229852481
1	38.8094354328322	10.5445548194748	11.0442407148492	7.47346475599238	0.610220107645972	4.73682867924379	1.72445117132643	0.921818017487335	6.10997184814302	21.8546915766735	0.0937643982679537	12.1048674331678	28.8831617976037	0	39.337882076407	0.433404862701679	1.77711497138889	3.95362637152746	2.32270191047414	18.7418675343247	30.2133585217338	13.7738497297687	14.4505414763604	2.90184815573252	102.130528892123	0	0.0998345877056096	5.50143602228483	0.1498565299732	1.97705618676997	17.2170147671481	5.65051114684551	0	22.9145697897027	0	15.7528942169808	15.443181772234	7.48089387683287	2161.43359738567	11.4726011837598	5.16913258702181	7.32125998421633	10.1297818802556	0.00910999360188829	2.96294353712208	2.28715523727279	4.9212454233065	0.761629604373772	0.551575020122084
1	24.5399677041152	8.77491328972359	5.78462101341642	7.296238694391	0.494232484158744	4.26144933004581	9.00504268076293	1.56978151323351	11.2368032285373	12.3745217147015	0	8.39479989839218	14.8771546346511	0	12.5069194158756	0.803779108364377	2.39265203005173	5.99046611138734	0.918599001819245	30.8785371370116	25.7530826319946	12.7345933616873	42.5606504481692	0.577591090592444	47.3637117202538	0	0.0165863635839157	4.22311733453032	0.92741069842058	1.4160493222251	32.8590712168957	6.51709185734913	0	0.0411640773867718	0	9.19471169770841	23.7171785217596	5.19106379820205	1772.08862560206	11.6098248062511	8.26379356961323	7.4367772777014	16.4408923699564	0.914922966815469	1.52299457702926	3.22616302334252	4.39046070237033	0.642524046461141	0.76258623371679
1	9.08564341672884	6.11877093359823	9.87854169220647	3.78508645580126	0.434649987358981	8.24641693462786	16.0213202493005	3.31125651159825	15.2946424897621	6.77769020620418	0	17.024401115096	25.3552282600164	0	68.6562122792962	1.27106098585238	1.69122971577466	10.5331084966987	1.02076851908254	34.4259332235327	25.038183771311	9.96652632669223	7.12305902202969	0.0722513265979375	44.3888619027525	1.41646205400143	0.0236296819995582	4.98081048518933	0.787418283688424	2.03400584644458	20.3916460545086	9.01565517387944	0	0.182969910615089	0	15.1221734710444	41.7046199347669	7.05397199680815	812.392320682987	8.90841164429541	11.627154117578	4.50880183827605	16.9415818640851	0.0116436376069702	0.0526754482646935	2.59482718876518	4.66927943223883	0.596843897286028	0.722689940356474
1	17.4392332571958	3.85731597105563	10.9317331813644	5.37982790547338	0.32593215962944	8.51490631656928	1.87412567312662	0.512180037485704	13.6499244831197	2.13443218999967	0	17.167126982518	42.2651464618345	0	58.4928201512929	0.459393382354186	1.54466680444135	6.46191247621548	2.74057850722635	24.2504274051749	30.922010352251	8.41670843091322	13.3199357924939	0.536776372027133	23.1270645483479	0.0179629818367345	0.0332624582195584	4.7456524790392	0.891224682433728	2.23960403997307	21.0901817969182	7.20934396097445	0	5.23785140175454	0.00679161219159805	17.6951858658198	30.0258471314869	4.52399974071878	1389.66298271118	8.55799861831641	6.20974863459976	4.9748810844648	11.5462057635179	0.00546341122199285	0.767970736624438	1.48244550690788	2.02378344838861	0.538868486374225	0.656813245473297
1	19.9812610162634	0.795180055708285	10.697619745015	9.58160875241245	0.409363100131424	8.12850470551184	1.3314978483922	0.474854985447348	9.99337200040832	7.29398113097997	0.0135317246987887	17.7471673031197	28.5073249812411	0	45.9686415854504	0.634685970643695	1.72509829325434	3.91006968906947	1.95745710557488	25.1815847578836	40.8506970196124	12.43237375833	19.6471502999974	0.046229379753869	67.3693739289537	0	0.0226788682102604	4.24525297401864	0.117445157763072	4.28457485914444	23.7908974222557	10.6050939072813	0	8.93234541295434	0.0046306282239201	12.620216061987	21.7738364497622	7.00310435200441	1113.08933078363	6.74675148535507	7.0911270769012	5.10735865554282	9.34172803691027	0.0186251993560082	0	2.27680313327641	4.66475455070972	0.46400099386581	0.594505435862057
1	14.3084280390392	1.54947741016027	87.2575575994474	5.15389117820529	0.52443213852135	3.68810307602208	2.04721762187123	1.46295591108462	18.0474153568888	18.3952473942599	0.00986567234390886	9.18376431235831	19.8316143277163	0	26.5686845644224	0.594945113937245	1.09397730524088	5.58204979628457	0.944615624899929	23.7733836632808	47.0763842882707	6.98584502203759	11.0380770085677	0.235933516551842	51.3202879451716	0	0.0545643330752501	3.08606722322884	1.45472130882354	2.31828140782006	18.706089555073	5.694359088622	0	0.0147728611874129	0	19.6695292542805	48.9684488927906	8.24470132981353	126.815341085136	15.4019101159406	5.25617245086004	3.25718966923514	10.5441056646159	0.0509220327443202	2.23919314919052	1.11107518482738	2.3654955621912	0.524538269035691	0.65847736430518
1	21.0855778184921	36.673583120805	3.56163780774232	4.53103815553392	0.439682430719157	6.16937070164888	6.1053790282158404	2.21725036318286	14.903654292644	7.35854631050677	0.00397412613703405	6.23726336252008	43.7255664680525	0	55.4857123967119	0.711711523424169	0.758302068952549	3.29690690787717	3.52592163751738	26.6831447427269	41.4433977507384	13.4366877171055	11.6253255306154	0.050914071506486	32.7417528597802	0.00539541951979481	0.0279742957132006	5.06977876081612	0.839065499498321	0.838889908114919	23.0276681656528	6.40130293150282	0	15.967639339719	0.00815980271482276	1.64130695971869	45.0078194995579	11.8560099344378	2180.89438729784	6.81286525787946	8.46145446444726	4.6099863189595	9.6889798013587	0	0.785869450196592	2.64409025382475	3.6609117555545	0.517294843938354	0.82511569464562
1	28.7654680704247	10.1020300488578	6.97092802936093	6.1697889757684	0.63365399580299	6.15218853615893	1.40879654593914	0.685633114089878	15.3444277434264	20.4173602572461	0.0176651197625131	16.859817192789	54.6054362795176	0.0100359438945366	23.3256385733705	0.597206586895112	1.02376931967327	5.24654056946638	2.90980469360618	35.1630137785652	30.6124868298721	12.0545856832307	20.6353787364651	0.169736026187848	96.8497200947939	0.0599570375346138	0.05773237464285	4.93973164910636	0.0649943085601896	3.30382255226497	17.8559677972248	9.01300943744699	0	2.87993498409026	0	10.2584553651391	26.5513346963263	4.02369356312278	1652.97627096362	10.5495773306106	7.67200678749161	4.02492959512029	11.6020219507199	0	0	1.8109109403603	3.26491983821222	0.549852797119215	0.380671330379286
1	34.2679376675109	7.345269907612	26.9420312055639	3.52024016280027	0.411930726664722	7.46483343354771	2.46587796670305	0.9840547246824	15.8895747201835	4.36786277263363	0.135612469917682	30.125377078888	80.2449971081301	0.0264152342396207	39.2787620944184	0.623089636982187	6.86140400184826	5.9991802115797	2.58778747492265	38.1872977990576	41.2173794863717	12.1247564715981	20.635194698919	0.559272168770839	56.2671820763217	0	0.058444320634915	5.61818701615938	0.0657958075072314	5.63006677288246	26.2863827553948	7.63636516711913	0	9.55426280263032	0.00397776935119764	13.2112075208138	31.6710986058377	5.37935949538606	517.797327349296	10.2486487353735	8.2458427873921	6.31149376478427	10.7467036863738	0.0191991436778891	0.279181024589616	2.16615279680278	4.95746539381376	0.433414783355106	0.46832143092059
1	21.7633333979446	1.85089931958648	4.96978301537024	4.98317053974998	0.388463371482633	2.8751220242629	2.11605503097781	1.1823441008991	16.9910425678757	23.339113943636	0	12.9782345518551	12.6256917229348	0	17.9424829878539	0.638784523157144	4.73077446622468	4.31930589296099	1.91894895964032	30.05073597034	25.0330529132097	5.89933874503164	11.3428510646305	0.528867254081773	33.6145508278879	0.0135591866098903	0.0351509919167478	4.38843727251333	0.076318393501187	2.01539349492502	29.2600458574315	4.74612094821218	0	0.00560814538032986	0	15.5888653918762	36.6198241418708	5.16877360787379	584.324850972968	6.40668864745956	6.5539999927742	4.57881370164387	14.0280759165553	0.0247440251152768	0	1.77657248558057	1.86137356458015	0.714645709696036	0.700373849594131
1	10.051615225704	13.9851601767812	11.2711573956648	4.91910789534742	0.563985018605287	3.75496353288534	4.14560633014985	1.0691436081885901	15.9461636874112	5.29791293108509	0.00847401732500368	13.0855931019263	27.3851608386945	0.00962855203682691	26.0926046502939	1.01430116001821	3.93593644680915	2.93590954224685	4.49973345191965	36.8755396255771	29.4720300419336	12.7604436035692	3.13936109004733	1.09649562255208	24.8678781435981	0	0.025564074611743	4.10178906554906	0.263813746910492	2.17689015436911	35.3415769359621	8.73840455298105	0	0.869196258861383	0	21.2367698096457	33.2203982754617	6.49520662225246	1037.25254180271	13.0642709010535	8.27805207064728	4.04145441654022	15.5791182044739	0.0104973489325222	0.0135684784447798	3.44054166515283	4.91314604485477	0.571058967614166	0.732688984540345
1	8.52161383393334	0.254957376061289	4.84363135009694	1.39089590828665	0.321723622674955	4.8595166745723	5.23923728292581	1.2252252034594	12.1874270329651	7.06793217786915	0	8.1970530298810491	48.2258523655604	0	72.5398049050891	1.43326240786856	1.65022030596205	5.36160958522928	2.08814072828994	34.3972943086452	33.9950409079876	4.62260108952657	20.0494026929052	0.117322898778955	144.525731710808	0.0120317759579886	0.0401031191672342	3.53909648176709	0.426393401907386	1.23832450617644	9.31821519467609	7.8831060013134	0	2.13653479612806	0	2.4185948775083	17.7167925943572	3.37809803808703	1135.6651684264	4.70751342329851	3.75122884882606	2.26056674505035	8.13817854549329	0	0.0496656370808446	1.16697932224825	3.97811002879669	0.498707361364032	0.509307527941095
1	14.3865547231975	5.80747939953532	4.10717246279827	3.77660193311797	0.427544310308174	12.1986681458319	9.20701756706471	1.57967569696969	16.1919747236537	13.453344164663	0.00960475756436647	11.8434591302407	17.5382349705301	0	35.7296981394433	0.605538522585947	1.39058729432486	3.96107001782838	1.49980518159005	45.8846215071525	79.1149243639466	7.31385927717029	10.0585057735048	0.0902368682203825	78.9053702383097	0.0130397714261669	0.00965841542785455	4.27319253585659	0.0516482246385744	1.86486964633274	21.5011801115775	8.5079774578266	0	0.100675171142614	0	16.9564493776376	28.4206769017895	5.81907750972837	1348.07917433242	7.52781078626782	8.1827567597133	4.80533409220304	10.7102932562823	0.00396602491665677	0.0922740237466193	1.34795324876596	2.28308304209438	0.647339498801755	0.65933786592037
1	31.7125312161728	2.49320297933352	14.4499800657475	4.75898868193369	0.270891455554947	5.90761313461724	4.11204493649008	2.60281107996301	19.4520474718665	8.41114062762982	0.0257594272234327	20.3419124558183	63.5429620153839	0.0097563322466447	9.84084784941575	0.682559442164055	0.980874276450589	5.075746960681	1.2929781518656	38.1204053815963	49.2949136437378	9.15879274144577	6.93909673684892	0.630693449456289	47.4900255118143	0	0.0129516673190444	4.67082887060455	0.444714639800773	6.99921793911195	19.8698241509337	5.42127976616315	0	0.00321434793775937	0	15.1962121927249	29.4016605929999	7.27325003955748	142.377576163656	13.3837534291407	5.3507629458627	6.33285610816085	12.1830090166939	0.262370919989389	0.299030860132659	1.46291506477463	3.92825102614951	0.307394435236746	0.486236355691593
1	12.464735367858	9.34525035616511	9.2117803197786	5.56627523842761	0.320894448436465	8.51294336307273	2.16223965552238	0.703193304697348	15.3691660082203	9.40921868765123	0	6.62131838512342	23.8234487562431	0	66.3553484971843	0.205399047479858	1.30265723965793	5.17921216850116	1.18920500768557	19.4456644356879	56.7947038922487	10.7898051766782	12.1788824719767	0.218179727992732	50.0588797370295	0.110979566480175	0.034250560651373	4.46378674321112	0.636220320024088	1.3452449768314	17.2254425935264	10.2526006087988	0	12.4457324777951	0.00699336542577463	14.3970417709646	29.3365005445072	3.272132471526	1426.29963474887	5.20074868518511	15.9621813140018	4.7097506841951	11.9832551585344	0.0225028344191624	3.73304705923481	1.75860327875827	3.73365853295459	0.789848616368054	0.781843366722332
11	13.4264318977616	0.417740133274733	13.1858090871788	4.09550038150948	0.359790321535941	4.84623975655713	1.10291444889169	0.132942481595858	14.8292459533872	0.516507424926386	0.0141104208022335	12.5793754184902	206.783603095161	0	4.61349410577372	0.238516250108819	0.788237299986835	2.79835867414205	4.63343456902217	21.9408543221235	68.4490066731207	9.57670583786053	13.7334369519074	0.0421806173447548	84.5057423600426	0.296930790986032	0.0106419374765448	3.02239460750898	0.49120238453058	7.52596248541005	15.4337344808722	6.72208310913256	0	0.163749354751742	0	11.932172090061	18.5843024385001	3.56384286660714	45.0403673201801	3.47424916745653	7.92551836958109	5.04935981323	7.94158331348238	0	0.0338901137132961	0.912725401196877	2.74160750209137	0.0930784491140592	0.163125849904531
11	15.6355346827816	0.465642776848567	4.73892839817672	3.39530097384722	0.339871022998035	5.80113665099804	1.71614888890393	0.496104698337575	17.1768435926046	1.04957146618626	0	16.0283267988357	123.942745450731	0	7.06413711856415	0.510177459725197	1.13859294660729	3.46875524165371	3.72448557078498	25.168268219325	44.2862777433568	9.86355088798749	14.6921078222752	0.0806014411835909	50.8753773513469	0.128121335482905	0.0197704303182516	3.41947392458468	1.39330553388765	14.9404084737745	15.2680677827326	5.48933113662547	0	0	0	11.0093682160296	21.2017241569132	3.48914908024641	46.4490564889436	5.19630858674932	8.24102205200181	4.31928139701618	7.80323248243046	0	0.0503684321110208	1.87580997065761	4.39163122734053	0.0830116556203397	0.209490040421906
1	10.6977861912312	4.13407006165959	14.1759887047829	2.50157917163268	0.548653463905447	5.76497133752819	17.0591064583856	3.03740076481729	20.9678360213302	16.4861233378219	0.0280867954420623	6.9739770759663	25.2119933058616	0	21.7367373421177	0.441404663394034	3.22024196327589	4.59569569031464	3.72042527677132	16.790586036662	35.2980017569006	8.04644474792676	16.8457537840872	3.22408424832441	71.9164626404753	0	0.0225949639310445	4.17733031915646	0.0635927443971221	1.17084131165484	13.5215421206919	5.16874058196859	0	0.0462628949534419	0	13.3588262041165	35.6150821964681	3.08704910362339	94.6563812615436	17.2881583534676	3.74820164422371	3.17337578040777	7.36685910248764	1.7651673055188	0.0179888741749013	0.849993544201704	4.74889924695416	0.694550973812139	0.655206902424519
1	22.6317385417718	0.633982887216465	29.0528864020517	5.08180006008703	0.37844038631026	16.3189856010579	10.5174033342081	11.8782195760206	17.2803449196991	19.8156789320159	0	2.55952426596197	10.0499123951456	0	62.3954958089861	1.14300522768835	5.66376140184461	4.02320644492431	1.97483283620996	23.9976800147971	52.3679275117694	5.51648910816141	17.0252022572994	2.66573767253731	154.22099836638	0	0.0125794430086371	4.80434999146178	0.0991323401875618	6.52265382117242	15.8357240367643	11.6326017791513	0	0	0	11.7881802343991	36.4274153525781	6.87469267619224	69.8390303695137	6.11401046894508	4.95490821875567	7.72898181107771	3.69448019514424	4.25635830854967	1.08663448061785	5.18738558616918	4.56377377255553	0.77597188797651	0.830532972341674
1	9.19621807212151	10.8165395276928	5.35996253605655	3.42617888091892	0.238152068571436	5.53798534310138	9.00529460778501	2.31375145019541	12.2039539089004	4.0387187126636	0.223867079041674	12.7343557085922	25.0763035802665	0	30.3980047126822	0.167834748832493	0.634111024114705	4.91562729854883	2.81567174140231	15.0876867357836	47.820315811098	5.70866228072664	7.2268131389871	0.058831753594308	47.0221091379028	0	0.0115444991340786	3.99485429661961	0.204697038891516	0.769685309815637	20.4385323729823	7.3256808241573	0	0.090251172779899	0	14.2018480083667	29.849706054001	4.67845382268308	1631.08707389273	4.5495188062473	7.82341563591316	3.50062761862405	20.7192815696301	0.263098053865426	0	1.20009698645458	4.3148587395121	0.724002039978594	0.805988664822529
1	33.743532768724	28.737912505949	4.99883728471664	6.19279364828791	0.485204404073469	9.38492635791399	2.04193515402905	0.515289184780111	8.02450168301827	2.51128477720697	0.0122924351761922	8.92769117695486	14.1500331458696	0	51.4572025549472	1.00336222148818	0.997873311939477	5.76460818457325	1.03039960390041	28.9179008585534	39.2614139712769	9.10625568583409	12.4095938454137	0.0524943850940592	4.18853346744327	0	0.0123611079984056	3.3202104071595002	1.87169720512964	0.932925565799762	21.1556027297235	9.47111253488055	0.00472533546548766	0.0475506331252357	0	17.3396163697203	28.3548225048438	6.48448000800911	2697.80000550462	10.6028553617698	9.44674619101737	8.76482147127058	13.9576006745125	0.0186113719356609	0.0918515541705096	2.84448264676037	5.08448055555724	0.785237281076544	0.737151525789318
11	14.927305401252	0.364785594428738	17.4348027944886	3.2317229874451	0.403947964881901	3.19915702135971	0.169533488273726	0.14950594505282	11.0514777218823	0.893919641541291	0	15.8409862103522	180.266145341974	0	7.22982294762701	0.61002294189018	2.61860324665829	3.13517242159623	8.2792187845517	17.8875945798426	42.8284907042258	9.73919352845222	18.9002427623695	0.231890729701678	43.9269307918159	0.0120854325131229	0.0268546412407521	2.73556947112406	1.11356682687936	17.4522651996515	20.1314341759031	5.35973114313947	0	0	0	9.46724940387396	15.2147922845717	3.82075660441954	44.7871244555973	5.14460092054849	5.13297017965558	5.37943604332412	9.97643812153895	0	0.0534504905347808	0.951113844585566	2.83665532595695	0.146427196372862	0.110060735150945
1	18.14580159395	18.3853383811503	15.0653998323233	9.03784807135866	0.445614424329649	5.88435166442651	1.00627232748672	0.83453031991322	8.22363451776806	3.95425134807288	0	15.098065204406801	34.4805690907352	0	17.4116006631519	0.448268628469979	2.12248994608202	3.6200431653947	1.47301266006294	31.140879916164	30.251294425696	16.3908865967194	7.11312665358056	0.596573919932542	13.119760005042	0	0.020904488166032	4.78522910378021	0.237693233681568	3.15727410106014	29.8615644531544	6.29115522750213	0	25.2016219993647	0.0213416542683635	19.0615379807748	30.478035942658	6.42082703663817	1162.69371125219	16.7234952959775	6.8622213615861	5.88726132057239	16.4724830125717	1.96058283093432	0.00665720394079123	1.99301377978228	4.54900866615957	0.196205752257575	0.680792355971073
1	47.3797826363146	1.14869934605689	5.22316568136458	8.15475715213586	0.418339678320302	4.28201850041276	2.59245344556445	1.82195127524493	14.5527751769753	10.1368494675008	0.0208618864966961	13.7830847608043	69.8537815812805	0	31.4560966828444	1.029327597705	1.54337545727437	5.81016462225506	0.843677529595859	18.060864049477	38.1583177442553	7.62917934962543	15.5700908975342	0.181743409764811	31.4557511443517	0	0.0125870600091798	3.41662415635358	0.148788548976436	10.591016875284	19.7398446767837	4.94569083083033	0	11.0865777457076	0.00428342916662201	6.0877756394488	46.1012719783852	5.34447410738889	311.711456451431	13.7888040680668	6.01163010584948	3.44060651145511	14.4822266765121	0.0551318522137883	1.77373975806157	1.06991356287655	2.38604083644509	0.511739641032489	0.593558773266481
1	48.2064716849736	1.32331090479053	12.4196113629201	4.9037922200132	0.295487723907476	5.135733761914	3.26827659944246	0.808556513622224	14.1489371797696	10.4466077603816	0.0325583695786941	18.9485230438424	25.5997943366537	0.0878613550440298	24.6240364704949	0.669347191846249	2.02994685494128	6.1146346831774	3.32137988750522	19.3013411944744	40.8123294441719	6.43158293646457	11.055796078889	0.994130999947314	35.498958831119	0.0110506094107447	0.0327402599115359	3.67857954815222	0.0368585315985216	3.54710129051716	24.4806551324869	5.39663346179725	0.159575991848591	2.3111928242179	0	14.4447807798257	17.1401577740981	3.85094976767222	255.44972293921	12.3017238314761	5.0682947100569	4.72096358891064	13.0956605699785	1.08056940213288	0.0716815104883035	1.67823595919269	3.84998825726242	0.433462021405116	0.470553685405876
1	16.6364874658468	4.25052038751621	8.05070120618669	5.07331397530663	0.352973941320813	6.19386396849556	2.11986981171369	0.965360802606506	10.5534796280657	6.80720806470255	0.00850773417593279	9.94280941041628	24.0432740542519	0.0145002939137413	18.3915018794512	0.536375931294849	0.94339927204648	4.85844324223843	1.72395514733578	25.1717642830094	27.9148691199971	8.93516683282785	8.49017600033518	0.0835635100554253	19.1707610097686	0	0.0213881585428478	3.96462339605076	0.108353218278389	2.52722060677831	21.3496912118392	4.50111896993819	0	5.47957060023146	0	12.062806221621	27.8357529443835	6.77152168068935	1152.6336071752	9.1290507082344	6.86260969214208	4.8402463050153	16.3299827882732	0.0298608295679843	0.827564772843514	2.12757048664878	2.66125181572145	0.606401262920171	0.714860850416242
1	44.1391839256362	4.73262770442658	21.474558600651	8.30447788287023	0.52126989278865	5.20676002593395	4.39050301006019	1.61823965941135	14.6598310105508	9.22667763160467	0.0221313873951552	8.63428668788052	20.3442929388734	0	13.4520345993161	0.748198172851441	1.04646048729359	7.27104209774459	8.42160303135517	18.8074891781135	48.8108310710489	8.29261755152135	10.426250234378	0.226827030953904	31.7708361272673	0	0.00556375660772059	4.69308225685826	0.115876603814256	8.5537064140722	16.1900947842307	6.34230803251252	0.0510451647341541	1.42707174943526	0	10.6850497276574	34.2560817543135	8.12733130224381	55.7756077303904	11.7490443949383	3.16053680187923	4.84507142512399	19.1033915925444	1.16745078146036	0	0.741342302905093	3.49951239538321	0.226273513465739	0.337208717564292
1	19.6513045920304	9.74151040518922	8.74890718580476	6.35006377823272	0.504670501273646	6.04807126915514	3.84173929944106	1.30549874621857	8.94581033351421	9.25987683496013	0.0121640777650737	14.8727612101551	17.0539044481291	0	20.1817916310962	0.844693318914763	1.59824953571941	4.99330009920982	1.06306609012338	39.6452627468908	34.1633989957921	9.48213019851377	15.4705160138615	0.0623354874793813	44.5012165602252	0	0.0244640670135561	3.95380742848676	0.836567234975352	2.28911944075616	30.6127804408031	8.02397002589842	0	0.291431908187832	0	22.0820596627545	32.3633112309303	7.16232068118544	617.560171760461	11.0773462617794	8.22378838787292	5.3372230439985	20.3676477837119	0.0200913079507239	0.248331135396686	1.72820972225924	5.35964398674693	0.574628889798776	0.73899577190019
1	12.3370751619032	3.9804744595588	5.17128150530859	5.90327075195627	0.385450527575085	8.67355472921034	5.40326657037179	1.68438177712662	15.7914562072361	9.19345792947143	0	8.68775613994717	22.9248249523901	0	28.2088530179081	0.325969837025427	12.4856215918919	5.4496447056222	2.58369741475369	33.3828981597499	26.8756510457861	5.54252341300652	12.6836788995542	0.260047847650301	38.9912498944102	0.0167015473835174	0.0278339684572376	4.06068074139393	0.769450704542183	3.97888318362833	18.7839794911213	6.63890021596869	0	49.5395820556024	0	13.9867607060978	29.6207937385472	4.22219071593223	776.976182655989	5.01002274002235	8.01413750725165	4.68608780859318	10.4546918627606	0.00888955903317881	0.00492441843720834	1.15453911942945	3.66373747232278	0.564594795888731	0.470317157690249
1	12.9854977895493	6.64164686664977	7.90479380849452	7.31512810430736	0.502186061395605	10.1632181640853	4.20663306875456	1.17849998445304	10.0520679065877	6.32374860611397	0.00801381205253907	9.58393104514479	17.4218527142188	0	30.5709508473816	0.373435505798521	2.48816289284103	5.08189154036146	2.36714211941442	22.1661213785067	32.8052108446771	15.9078184178799	13.9485435598153	0.297737358820313	48.9071501263527	0.00543992270065506	0.0402929097613696	5.33703546502392	0.120207180788086	2.40709892444735	23.0612756164687	11.4490877955969	0	0.410996059373893	0	17.8692182571877	26.5752638688349	5.53815349995268	973.967315065256	10.3569849797917	9.06322337634355	6.07077085333883	12.3363042548494	0.686635549980503	0.0320790104401119	3.59618744492443	4.71534234915332	0.698688563764644	0.707887063915599
1	16.7181735646204	15.677538819808	16.3861522186322	3.50105533873417	0.389761189189767	6.54381785204959	2.0300651470342	0.515744744332579	10.5024432595607	6.27679019515091	0.0535760842566132	9.03764643326924	25.6661560042955	0	35.7018602046243	0.448733700626456	1.68512457185272	4.38660116409014	2.08481311605464	25.8603736126069	32.5829619422148	9.40050913244042	10.1864922674769	0.568173420230275	9.08809132945513	0	0.0583650079890479	4.43686428229314	0.0657065184279219	2.18124143894165	20.9762992502293	5.8120618421353	0	61.644438269428	0.0320845371498729	14.638679107745	30.0395102126934	6.13396201388484	1121.8304170251	12.4152506866179	10.73733263117	5.69829737170337	8.95829277951423	0.01106139762897	0.654112755898013	1.52133159038832	4.27275680569009	0.50453942294579	0.677242520939143
1	65.0573581424747	29.6851928832921	9.91788429287606	4.09713301818556	0.329973259892387	7.23118994804181	3.4617227092088	1.4628248713395	12.2095261992369	5.78137350030335	0	10.00414499742	13.5046557908666	0	55.3483898726685	0.654031707226424	1.3278794855513	5.23738558802149	0.596264527479333	29.6078115093602	40.2011489375175	9.26525258299007	5.43901602679385	0.122272119880053	12.0840400334073	0.0107977579152404	0.0319911226129374	5.24326529017919	0.0900379079829528	2.09329004987952	20.8804131127574	10.5302433787694	0	5.71053181857136	0.00816503462126778	14.1875172492779	14.9409427548701	4.37902013648855	1155.46391682279	5.84217836721689	8.49999919422229	5.17090014210405	11.1785993993438	0.055830043650068	0.00636739541999533	3.21995781364875	5.54283700824357	0.705479661303762	0.685629671693592
1	23.1924442354813	18.1496442060081	15.892358023694	5.61260572316858	0.443600187415559	4.23018333602137	2.9010863156121802	0.978490327778617	12.0435807919667	4.89309466652953	0.00633605891833266	10.4653092056967	16.6909401663914	0	33.1127948688515	0.486300562665938	1.40517633663449	5.43196498913623	4.75558795831508	25.9505779725721	73.2090761339093	9.32276789382405	4.81017426025164	0.476219090231978	4.07921507504083	0	0.0318572794776502	3.93682374286979	0.258224287992425	1.77487536116736	19.5095547366298	5.12634356212074	0	2.81070648307873	0	18.311324027283302	28.2690235677152	5.46519170975838	1905.38394328379	10.3241678028741	8.92422905031658	5.66931056446504	12.1556775500521	0.0523260839747602	0.0608712554348341	3.17629683016137	4.20399025034941	0.529907877117715	0.58962400840969
1	14.1669724982564	10.4638952486936	17.7082512111706	4.82097841489206	0.353402360330939	5.92663638602058	1.32560939730013	0.660372489439181	10.1131975448037	5.48958733014604	0	9.05916149585213	36.9689522789369	0	22.2261061265911	0.355794254478695	1.51208560465193	4.9051622123031	0.92417310619506	30.6375718534933	32.414279760027	9.94062765475565	13.4738683392791	0.0931227097368673	18.3844852568537	0	0.00391572447666496	4.20310672435497	0.947777713738686	3.42487505624958	21.1045043575326	5.55140153957809	0	10.4707178286516	0.00799522450178359	15.1382470669947	24.7722443553404	4.62583577343749	1606.41548323055	11.4589172388505	6.37166260544953	3.81010031898672	8.62603472165172	0.0257265568369378	0.105994510741214	1.56525118139303	2.69365871788831	0.546186459328729	0.46575369278667
1	15.1823798414757	1.27000170887453	5.56954079554601	6.28937470536469	0.341989742235871	4.15344488833805	4.83292943319313	2.0182453619888	15.5907423656296	4.08920848057379	0.0188411015398466	9.35279194603688	39.1258318952259	0.0107040450620907	43.244423925587	0.576709859316117	1.17864558489873	3.23233269426076	3.88039997243306	22.5139813339998	26.8195907411516	7.1447042863276	5.06164602155841	3.52013462933077	2.22504437232474	0	0.0236829488629357	4.19699939680649	0.749200405570315	1.43826970574613	25.0133378953386	14.5590223329158	0	25.4407769547885	0.0096712878626589	18.1062309277224	30.8603171030666	4.49591392841791	1757.45677006727	12.0823391924775	9.85574645620545	3.92184775129422	11.4572677225124	0.0233397702118536	2.18718791782059	7.14369936565884	3.5017404220756	0.732504091139938	0.753032418371962
11	20.3367169403145	2.18977220212201	34.2418472771284	3.06220784678136	0.351264777512198	4.45875174749482	0.513205740925954	0.313255127716001	10.7962173628529	3.31236492841268	0.0174793046396452	12.1708879287629	61.7081369572478	0	42.3531151116273	0.31143329586373	3.34619311214596	4.13888278091139	4.50412767949478	30.6991945617673	30.7935660387106	12.9381882999987	33.6645504404905	0.858414249206777	44.1088865335048	0.943289186901282	0.0790962947380594	3.98183706485237	0.356182056807865	11.0632073336287	22.593877297763	7.45046508949815	0	4.74231407992704	0	12.7347874610672	18.2862537824697	4.83000584447012	345.431046310615	11.7214863163216	5.45263915066348	5.32984335319644	9.82742183065818	0.0487188418363654	0.160928809210077	1.90290740028822	3.7183248051609	0.247019328044722	0.378627091954491
1	28.0522152081463	22.2482990226989	15.346738849551	5.94745229277297	0.394152512166568	7.55258777782038	1.57458672669723	0.750558700442842	12.5627058398084	5.16881759429211	0.0739479825753943	16.9781854305671	46.4461838241257	0.0046679420878733904	12.8176503130683	0.66815943646803	0.869841437810527	4.64890679836815	4.40167959748658	28.7646197281224	33.3103755012208	10.0429955493677	11.6429919281934	0.119299236420565	39.506742295835	0	0.0247870332654953	5.31621510066368	0.244167866994227	3.40878837932057	23.9335936484069	7.43305118713593	0	21.3723767178563	0.00421756554612515	15.3060375424007	35.0826412271381	4.06130383498722	1128.08777993809	8.16628290490915	7.79497944698123	5.76667857280254	10.7446498799039	0.0525877452075066	0.953813859756754	1.79847820723472	5.61013976897346	0.483156205193684	0.521230688999635
1	26.4372428227188	2.83239539990506	27.5136486028768	5.12004068554413	0.336304210363509	6.50991317836714	2.35072902836289	0.775178798697737	11.9105575575115	3.98166844413204	0.0176856949010608	15.5082451251687	68.4219538101421	0.0100476330842428	39.2314849500922	1.79370651839185	1.23587444105204	3.73136860297514	2.18584245032627	35.297115971556	44.2269853169969	16.963381349791	15.2541607127874	0.256788737353481	63.9548414660265	0.0480214971543574	0.022230622082339	4.92114975899279	0.392922749924511	2.92906413524268	20.1255800353171	7.91937751047999	0	20.4362648993821	0.00453910420464488	15.0626872605282	30.4380349248655	5.09256666663257	1014.40579317788	11.745678307241	10.2369246575875	4.85676390744516	13.3145115788623	0.366967181143402	0.371674907668698	1.63937879901063	4.45374877527575	0.358881678000198	0.518283904710852
11	17.9135193705035	1.67013359212854	25.8676334896	1.87299972601265	0.350283411314074	7.30613236866663	0.762524509422992	0.45866026230925	16.0632750090257	2.55517406774604	0.00835584426187353	13.3212088905898	89.0382371608271	0.00474713929659306	22.2338116881156	0.603147743166708	2.93351321292865	5.21094110738254	3.4901642236227	35.2584987821156	38.1403147565014	12.5372828803754	22.7442004786606	0.260488241046306	74.1256228742203	0.0567210044174947	0.0294088373462588	4.54026106274553	0.676350412895046	8.99657882248283	16.9229470155826	9.13398714103161	0	3.10142292980915	0.00428912157928869	13.0301665483316	21.9653995997353	5.1616819302615	437.219219796927	8.61318142456266	6.75441799712344	5.74882085216899	8.6586462974869	0.0293277194891986	0.0936548296808953	1.82416570131938	3.52336767038464	0.235090008762822	0.294504644334201
1	28.7945170350978	4.40205621221068	16.9606660571783	4.55065830043002	0.440148872895734	6.8517778750871	1.90932360678046	1.15945171353343	13.0638753010546	4.27238147333395	0	26.3882776812223	66.9558233299242	0.00964345110789443	28.0001485144409	0.721190631014374	6.2752805855563	5.69839419940946	3.87950376703024	31.116359922687	36.2921736897556	15.036506852258	20.4073276984809	0.547283962825663	31.5882891416523	0.0230448781346415	0.0384054480924036	4.67128553241692	0.703791242523512	6.88725113086699	22.0346332076876	7.17235207173347	0	17.3997047392585	0	13.9137123610312	32.7849727787645	5.93100606227001	1051.30914129124	9.46537310414045	6.12875110449131	6.44499586502462	9.37861874603886	0.0473111656485277	0.00679473704822361	2.60768200423772	5.58445024914912	0.341952063071821	0.378866562972181
11	25.4982481707126	6.53165871576356	24.8164645277348	3.96740686779912	0.473014081090276	9.42054630769985	2.05140361403498	0.978664019685034	17.7225315347959	5.49284420047227	0	14.7090101866463	48.1328954565214	0.0556845425570799	39.0426842296931	0.417932435311372	4.09111486294097	5.72217398148521	3.2419633815627	31.4593065850388	36.8302958618146	11.8546227181017	15.3615233601266	0.708080665164255	75.5597940129678	0	0.123203346602664	4.72786912641822	0.240414413035135	11.9606142068544	20.8271838700196	8.32105190399018	0	10.0612422249284	0	15.0968780155613	29.7290800030081	5.32403435501647	769.356427458201	12.0280611478968	7.45884070112197	5.50643843883216	11.7783787558869	0.104554443937784	0.14713164668413	2.01428906756822	6.01597029046669	0.23007456314326	0.312224572280029
1	22.8413680560224	7.75970030439499	16.7109029664698	3.29503735571001	0.434873527743742	10.8326134339382	1.88676163831541	0.473690452215501	11.7355531324059	5.10494623528115	0.0284021901912384	12.9652461908366	35.9658625919522	0	48.3295902160973	0.556097995042376	2.68593823397035	4.32000544410654	3.80843965578985	32.3361763674194	38.3307226022809	12.1567553710612	16.0620437458872	0.360406033133355	42.2490629602095	0.0550855084969695	0.00816024618423449	6.46886188439113	0.643068457160114	3.84069234083084	19.6538482614138	9.20654282913571	0	9.39597050779107	0.00416544886020335	14.7864759634745	25.3649909556134	5.09248534111402	1552.6360313574	9.01198814444155	7.73642420777266	6.39954404045222	10.4124776674846	0.0167541663197626	0.0779608990529385	3.35566778167774	4.96772361152126	0.430871253968964	0.580940650727049
1	39.2431412117883	5.74100808170722	52.8282110156224	4.95426832075579	0.435079392155486	10.7520733405773	0.585000007478753	0.349069365724752	16.306912650867	4.19069068964094	0.0237809142825144	14.3457819975455	45.8070951623845	0	46.8794197204002	0.47078967361323	5.80140056909817	6.40948252555982	5.53026529443352	27.535106120711	33.8273244868189	16.0070811407033	33.9794909930157	0.304666517498406	73.235149994681	0.963194290612967	0.0358706528283737	5.5676425930059	0.540679277555281	8.92420099836018	27.9693433739479	12.1840688034178	0	31.0975226483534	0.00813795545789467	14.6592045222645	23.4667299212052	4.95816709258967	608.552788530962	26.7104629030119	10.1009285087663	6.19523305411145	11.814914735324	0.0998334692494775	0.05077022470989	1.89992972930891	5.13394666233039	0.212067445324436	0.335231010708933
1	14.3649385775251	6.05529327470075	39.033056086937	2.06380867188893	0.30636949921637	12.5427042373009	2.82924691469577	0.546619428907189	14.279371742643	4.79991134435149	0.104250732372237	13.9412878472539	64.8581586325848	0.00789695184723942	27.8122823406977	0.533425067163527	1.10220611583634	4.60659076885888	2.94317061657947	37.8015667647572	46.2822449345383	11.0384603118628	11.9350463214895	1.14267706657114	73.0130208605728	0	0.034944379566113	4.76672601222729	0.332422146620907	4.42428062006037	16.1458731123017	8.89779513492279	0	13.0100577748252	0	14.8840848135903	28.7379039614529	5.9301765238084	1520.55797086611	6.64829955237619	11.0096718099547	4.75169491961253	9.64157759224024	0.00717458681972956	0.617621833297938	2.51272139544463	4.33363809976074	0.497854362434312	0.512587667776107
1	6.56507906927686	10.3048686990232	1.41754216978353	1.6880381576296	0.245930406114144	10.2043485791271	8.79548443785875	2.38284627384329	25.0189374236027	6.70987255237089	0.0126456807588322	16.9902261997198	8.87230609970493	0.316108758369125	33.7694657481511	0.947463187819104	3.19076836008597	7.70491256854512	0.235658104740158	16.6583446223405	12.9432714999385	6.96779544016216	7.48206732477548	0.0378020350086088	51.1527822949334	0	0.0317908175501369	3.50713562970603	0.128842785089989	10.6396265462602	11.0241866883371	8.22249038458989	0	0.0260365142833495	0.0129822578132498	17.7520838401187	22.0160777294225	1.73737502075434	51.7988852211047	5.03983668693687	2.78784343333747	3.85206890807504	7.72386672220937	3.2035079935718	1.82232790179169	0.723035393975583	2.04751118123867	0.615047459958557	0.550391395921126
1	33.0105924844091	5.06687430435544	9.5594849123862	2.99822818352009	0.365335506618702	7.54451414234265	5.07778264085418	1.15719673327266	11.5401162440697	13.3036381141444	0.0428023174421067	21.2207214287171	67.342798723781	0	34.6233528700172	0.449750239112491	3.04027464419272	4.03970544708024	3.43581553715665	34.7030286648516	34.3413639099721	9.67105067295375	11.7915164758194	0.191924982124749	65.147844754343	0.0290549986407764	0.021520718266981	5.04866179772255	0.672319420199128	5.18165854639492	22.2419665485025	9.10052763090525	0	18.3123446899062	0.0164780784829403	21.5623397997514	17.0903792648093	5.23944580223894	1486.89797497489	7.67370477057177	9.68250745529788	5.75855793894189	7.52745761264629	0.0220925744778604	0.749595811393454	2.31132514187376	5.47419112549048	0.615869584498429	0.660472434375716
1	18.7745658922709	7.35935749334312	12.6249950117396	4.4950117147665	0.243163103269525	5.99905203442999	2.02406037055092	0.609495642905322	14.8475931218824	7.19331014360652	0.0125033867298466	14.4637801171225	40.1522246061599	0.00710344958876081	13.0578847500398	0.788284584693881	2.4066960586547	3.85989506799972	2.19615217928444	24.4119479705142	37.7279856883054	8.79045717948853	22.5989918200094	0.309692425764171	38.6692042927509	0	0	3.628247770995	0.403411156755427	5.22882872218046	17.3408881391422	5.41997852187154	0	10.3535843196306	0.00641808824535851	9.53983714982082	18.3335966350467	6.2513345876857	472.681543645096	6.44679176833889	6.58184629826163	3.48171230477266	8.07000820129799	0.955143058162243	0.825835253987643	1.36480818144186	2.61889118414241	0.612889541400092	0.664099980791799
1	17.2004275343466	5.7909360400157	17.9241761121785	3.20949911708597	0.287457659329888	7.60452859860575	2.61150430385447	0.96583107994843	7.93919441353719	4.29319889173642	0.019855077132819	4.98462622202776	26.5742895093947	0.00846008020914434	57.6876317130708	0.217700338106036	1.14653262141625	6.19821038405979	0.869732712327331	27.7424296323967	35.871573211422	13.0583937651988	13.5681327281176	0.303125554803536	15.3608961818031	0.86259140881235	0.0124787495946488	4.86910351340954	1.0522254320152	1.49260877941923	19.0184611078717	7.77819088975052	0	29.4336893870504	0.00764382722318602	16.9825073110089	35.9200589609981	5.19166112977943	1017.87333995535	9.14441633279956	9.65661966409369	4.00919826720384	8.32996851403037	0.0450923946354215	0.296059952947853	1.77740102247802	5.48741131744445	0.610131933074648	0.633676730465309
1	48.549337770337	76.8521576018059	2.73129355820803	3.74906030554223	0.33889823048826	4.62357660555843	2.67623832564282	0.62989989147405	9.133863316568	3.1236669333864	0.00918952558583075	7.47841906023423	26.0767186256018	0	70.330502483558	0.890031209023608	1.95340616714846	5.4102721962314	1.28864779258345	45.9242191548559	23.2986660264029	10.0097690118686	6.4199094693057	0.151741632449305	10.5801098808295	0	0.00616057581173011	4.22988763205555	0.0762904010899157	1.3460649893148	22.9826667012669	9.89685273438176	0	0.411665264025222	0	16.003633049852	24.0608471405141	4.89510338523277	2981.25402638854	11.6767680234353	12.0563907826551	3.12915127640596	9.91393499170837	0.474320762411451	0.0441424209015443	2.9685607571597	4.91327438786158	0.663378030931943	0.583393624942264
1	9.66881378120997	20.8306110055696	1.3336646195578301	1.62661416055136	0.391550201944157	8.04737195314593	7.59268289258337	3.16267210503147	11.1462085269789	3.62902423912865	0.0236348781318466	5.36663517213948	7.65267729811262	0.00447583173459483	47.1053397201673	1.13015508630454	0.626356320890472	8.49349673608873	1.20321311362205	56.8555095906955	46.9439068778754	11.3987370164533	10.5651896129339	0.511388110468424	9.96416449494993	0.246004765470383	0.0198057637976368	4.8541168167728	0.0512832261351388	1.03284562702784	20.2635050705787	4.88930430010752	0	22.5838019223783	0.00404399055487869	12.0486959524916	35.1957659895006	3.75174019585008	1011.00051485339	5.54962013173291	15.1490509413923	4.48699070995365	5.51996035658278	0.0390375352818112	0.0630730624719405	2.07481368669729	6.16361434305343	0.766779913440412	0.838307977081114
1	7.38110407353353	1.22505885073574	6.23114917436842	1.71280627586848	0.409179149667317	15.4588144945263	2.19251454252858	0.595174996355098	11.98627269333	6.45806603004372	0.00297734304396292	10.2631473082044	25.2306701919521	0.00676597682794309	14.3792724053653	0.554964652661515	1.19102950253035	6.86643811176029	2.79206514759763	38.5236417897627	33.7418508818201	10.7538766770664	7.4767619464981	0.139860954378329	8.72597808948117	1.5643121290443	0.0119759049813034	5.25118342349501	1.10891984316657	2.58902577664335	17.6424878238462	8.41909852159756	0	20.8558081392461	0.0183395274951328	15.3589207575232	21.5213721008513	5.06857412086749	1004.60746951426	6.46890510750048	12.1692768686982	4.80588972573215	5.45281508017727	1.32038988474612	0.0810437632129862	2.36608018757883	5.63512743164748	0.563551528307686	0.706520296398705
1	11.5806542388284	42.0415773607548	2.94577260846505	2.37162855296123	0.417298912465601	4.20674972691107	3.08797242515814	0.507524776640209	12.5582336933217	4.97443490785708	0.0232670678770981	14.0281207958452	48.0858019293787	0.0132185340911446	150.86164489181	0.382666497064963	3.70938903140966	3.43570172209963	3.74534264784021	29.9508434858548	142.281781383704	13.3258750780265	20.508196038763	0.283179260283543	42.4199272438649	0	0.029246314370654	6.7445511821314	0.141577913025738	1.39387898339321	26.4161010611658	6.42501699240003	0.0402484249449001	0.00871002887600206	0	17.0756050391385	32.9589119021857	5.37779718077547	1036.170805135	10.2626849393665	5.98431729930352	4.23818590253602	26.7020231720113	0.0504394092384424	0.0372549048291563	5.287721126422	2.45673518618086	0.686533667918161	0.221077529412421
1	18.8063080725906	11.1968938532893	15.0971328152772	4.82774839413572	0.887315129832814	7.68293143926835	9.37629679051978	4.75397549011135	20.6218247379055	5.49361973847486	0	6.25042483054302	35.6425481526161	0	33.5288096356782	0.375194671650119	7.0276389644785	7.06919056221377	2.79483939658246	29.539896631945	48.1243445592025	9.50393855629438	8.32738590322731	0.306876306171716	52.3324770440674	0.250868693715523	0.0103230936194237	5.19193154393253	0.127837555576385	12.0546450559955	16.748049266746	5.36211528617921	0.00591938203270743	0.00384298181880798	0	17.5262221595392	101.429971851457	7.15803607785861	147.596506164273	15.0520581279443	2.74094642243468	3.66092192372522	9.47980759512285	3.80234803475172	0.0246560471770074	1.68380145637547	2.05825693221879	0.665595168086187	0.56535894697083
1	17.2019916517689	3.02002624505219	6.79727079403386	3.08473211859629	0.435714192493894	7.7876047583041	2.17383673126833	0.705004188021458	13.5124213514622	13.5980038530116	0.0101837800883113	15.7560829509449	42.043472481757	0	64.6094430646253	0.865362835930613	1.30822709263095	6.2535619498046	3.79340758815137	30.1306677655888	46.1992094666182	6.20088124655812	23.9400990151074	0.121770466536391	80.88184452361	0	0.0358423545007604	4.04191117751933	1.3805747157456	2.771590548927	18.678705546794	5.98764378916242	0	4.50613736898948	0	12.7213148072641	18.2729974736457	7.3375815786943	1247.1693726566	8.16952581708561	6.19147959934763	5.05115492380239	8.89173091879708	0.00420511661073454	1.90374029849543	2.04677642159942	4.96422734639786	0.609525627711486	0.616999753689863
1	18.9037803411338	3.70846447659109	7.89546602139196	3.7406528636186	0.333414919906249	7.29081879000901	2.81256995065534	0.982430227268839	15.5542892236554	5.59221546213273	0.111809431675485	10.5743000676138	20.2956967829904	0	51.6656799933504	0.878583757531225	1.55796760975481	4.29051378434725	3.71459228105855	36.9814025236053	38.2735603397091	5.37021372538348	5.69409983752228	0.281712020022219	20.9562820511767	0	0.0393519228801988	4.23596932937714	1.83219795113508	2.4826229432751	17.4919709264503	11.9474771335381	0	13.57176598906	0	13.9669451464068	28.5400765414709	6.00017214116191	614.718125391984	7.28467736852445	5.80627976330667	3.88408764189609	8.54306431146471	0.0230843407014957	0.0179027703794699	1.51104168839725	2.88115251306935	0.523037587624641	0.589245625716235
1	7.37769488298031	7.0272674978235	12.8049314967269	3.28091367865114	0.348868995446125	6.9893129869512	9.91414187913397	2.05018260635053	14.4505563325271	3.43966219729125	0.0124191398806249	10.8839518920787	12.2934256989995	0	49.125797666924	0.595740466354849	1.74868803386931	5.09503456394592	1.32610403191805	56.3132110717877	43.717137536737	8.08276946559347	4.44153178995257	0.633773899957868	45.1504729882274	0	0.0218549109631108	4.50570051693951	0.186287098209373	2.21346169796165	25.5235757024636	13.034407832704	0	0.256863111499788	0	18.6079740936681	26.4691550265694	4.64728847010701	632.651238702982	9.3249635151503	17.4799745916072	3.68752922609324	11.3302921279708	0.00769222198685235	0.11931212220378	3.46075603839232	2.19907908469936	0.66673711015452	0.662895598733152
1	13.5640524612784	1.30746821740788	6.83373511997918	3.98969847960352	0.283447998907049	6.17032638559979	5.3259691556575	3.50160681160716	20.6354552395426	4.51041469529236	0.0194331014888537	10.1472881132073	24.4154151178454	0.00828027996105811	59.2075907318009	0.474976566846855	4.34229302233696	8.0213135946359	0.539054655738015	41.4366571075152	37.1467187540921	10.5333056962805	8.07713346779211	0.373447501921031	39.2610342460523	0.854152600324033	0.0122135414385253	5.61832311843942	0.0838739993504769	1.63503212219372	16.1576827561034	10.0458658142192	0	0.665642665209192	0	16.2918819331105	47.4880492166874	4.25074699137823	1427.54727231506	9.79567755288088	9.745332362191	3.33651404024011	6.554408260558	0.636934668373917	0.00583425211488935	1.16162143552089	2.48873872942898	0.561958991945299	0.405987998833891
1	9.68090577160776	2.15213340514427	14.4308792695648	0.98051895788581	0.17911250740258	4.50023542513886	3.51898829477576	0.963778876795568	9.02418412680863	1.59039112232599	0.00637609908830551	4.03063056495966	11.4503968014428	0.014489609711457	87.0587025083245	0.576761856617281	13.0386656118222	3.09878415691648	0.916428299744792	62.0309938774089	44.4735824347979	3.39939359008577	3.45170662465229	0.522794743752879	2.39255527694512	0	0.0192351592608099	3.20133609264934	1.67462828885307	1.04964620762861	12.1797179500909	3.61369240694391	0	8.27058509818263	0	6.08568322857426	14.2638363405505	4.18242826854129	253.229194310394	3.46139392875847	6.93148060199861	2.89572992441198	3.42891825814088	1.1663471029665	1.54926446194572	1.84859138059664	1.28058916426178	0.57504077707924	0.52316896462897
1	46.0867558060292	0.43528980836605	23.3199961263248	3.20383803574161	0.314665458854769	8.01805472718424	1.4405284977223	0.460481346362752	15.6434869810666	2.43825682559592	0.00491960073622415	15.066976830938	39.3915245979862	0.0111797344452858	36.1612043680894	0.436021466266364	2.63496941408612	4.58437130552569	1.30774344996956	26.9682182045009	33.1655008495514	7.04518373969094	21.5035471279753	0.508417100996261	34.3684869210631	0	0.0296825072353189	3.04017953990423	0.324415180624593	3.95793520570865	22.447442718449	8.95903906213949	0	0.269802158920411	0	10.2280884031771	31.8790127707325	3.48112924405416	160.974573263311	8.32880560176883	8.71629618850489	4.24750758949076	6.74075911060451	0.00609424828345106	0.00393859806903046	1.13082416067304	2.04222277452061	0.178758064510054	0.213111277047209
1	8.17301740936458	4.98187491264991	11.5281730982201	5.9027380843964	0.386360523170099	5.22492566902774	2.5603916473159	0.572526846366585	11.6237379650351	2.56558083559023	0.0188872251056744	16.0815191523618	34.4015108832129	0.0107302488764484	22.6318227787995	0.350899715161261	1.53849291213367	3.13795366490205	0.915667057681686	39.8211622468967	23.7426800714195	11.2244621344444	4.87949511641908	1.82822961876991	14.5981261557509	0	0.0253236537729713	4.41807060654253	0.58087126268395	2.31104411434399	23.2745989459287	7.70415150337289	0.00726043890874832	8.72491599405007	0.00323165448576179	16.9008451295696	35.17067773454	4.9426540305237	553.98562727057	18.8222599350376	9.59380219044324	4.37796192193069	13.3689631677574	0.0168977659136984	0.0378024520276657	1.59622302443892	1.63098870194838	0.649600847188519	0.688179491627843
1	16.9201757980519	1.25881477833129	4.53370903829317	1.41144089209784	0.503834981106207	16.6945795393502	2.4961724528592	1.65732663289833	28.190133634587	8.46471311211252	0.00344916616750058	11.5717309858803	40.8356838722435	0	14.0246095645502	1.14085110393065	0.190512641936801	6.68210319225272	3.09267480034312	44.0386686697179	60.6529392425627	10.5183670148477	8.29585939979182	0.636315922146726	32.6126873437579	0.229453015190611	0.0520265287835283	6.10232884506541	1.26317576058842	5.44913135644959	18.1896021581621	8.17455606221945	0	3.17505011242795	0	13.5829030612014	23.8839157136251	4.3610920517861	242.907703124799	6.98350081166564	8.62121000204808	9.00391562002305	8.69324402901403	0.00284847980187393	0.110455135979262	3.25497995674418	9.38463653658473	0.364835025591078	0.440138951188042
1	32.5295284405745	4.29916316689916	5.01542079098479	7.77960001025087	0.400666082060233	11.9971538476901	6.65846409447755	1.05124837200223	13.243088261731	6.69407362478542	0.036949509962942	3.68767819867013	28.127574200524	0	40.0924089922009	0.484930347644702	1.71198138091833	3.66629506097298	0.948314349674554	41.2853970685292	89.9429166063135	8.41632962588215	7.80912106179101	0.129102137689995	55.1139530425597	0.300984066071482	0.0135112479295674	3.62777006908885	1.00010852009472	1.02567561879586	17.7608784900784	5.69771304088744	0	43.5583900149871	0.0275876050881281	21.3269893917979	65.3450202071149	6.63442981549295	1121.49040037288	14.2769417373481	8.09480651841599	4.82669123152277	8.53056571825616	0.00554810945377763	1.03266397815428	1.24546972425403	2.91610225649247	0.670978026040509	0.639315922272549
1	29.5050176405803	22.4977667767395	10.4798994228507	6.13041536563954	0.240343485385987	7.60836687465399	1.27216180359605	0.625771574831283	11.4262260156021	3.50957877990246	0	23.347176869067	63.2130613093411	0.0117018015855121	30.6631672155139	0.301118440799439	2.6948117106531	3.44176046164416	2.94278029571144	33.6633529649351	30.1118440799439	9.53875509033028	5.91023797696845	0.357704656295656	17.6287056139629	0.205067146829788	0.041424813434001	4.04132363788814	0.219575393430173	4.46406469071304	21.2250713158223	6.6109174294195	0	13.2943856846583	0.00704851863563326	13.9581169165412	25.2419092634214	6.23771314330129	1859.34477565299	10.6594741974731	8.64275318813389	5.88555723950305	11.3659814326219	0.0170102273477794	0.0714570354788143	1.54645252718054	2.99913006530848	0.476969328607027	0.517435312468925
1	11.4089363634728	6.72155524073914	6.43885204205217	4.08661842179401	0.41151526799373	11.9701746318651	1.55294135400707	0.395723113906297	16.2342294717401	6.99754067797451	0.0802727255242615	19.1682431187659	37.6588672364134	0	60.3910849596318	0.171982874219668	3.5882870307966	4.33604995132761	1.18464004462701	45.7252958924359	34.7233423049509	10.141622083269	10.5631573860612	0.314431881057115	23.8208324412882	0.0112739171069424	0.0334018661399354	6.0347961067972	1.12183353562859	2.89208425859319	24.5723232843039	7.99489123139821	0	11.5330218118907	0.00568339737552133	16.7184735472495	24.5806134684199	4.2890488084996	884.320231521818	11.993051630718501	17.1475665510927	4.98414843255149	11.5445896472287	0.00800086757280426	0.0177284923322415	5.95975029346861	2.85310536600206	0.539354289533185	0.566056654409204
1	11.2461526171465	7.58514601721495	2.82162975754231	5.50216195881392	0.282261337888345	9.33463336164581	11.0133251446644	1.15304230147573	7.81311655507021	12.2388073660187	0.0496940175491226	7.00587952781653	43.4432877590005	0	61.0711696414248	0.674598990949655	0.207940871573237	4.5697135884805	0.609777444329744	47.5200417432854	43.643960102939	9.4545251366862	22.6631891237025	0.0151583175035453	82.4041749508443	0	0.0249858188794471	4.8646431319281	0.731345918647464	0.918918262871649	19.1124975572341	11.4707499672174	0.00818694820426395	0.131549501271408	0	20.3618018713267	15.3627862243207	3.93803954605303	2670.2267104026	8.3365635948336	8.05486519231891	5.5853891372794	60.0872894243615	0.00293140011213657	0	1.52111527513999	3.61220820385775	0.778065070986547	0.85664163403489
1	16.8067435092329	9.65224813025008	21.0323372903264	3.04681037030405	0.290159911482686	8.06766969321915	3.43487537021847	0.82904880265323	11.6900685337821	3.92317395615066	0.058101732275259	15.5307529502013	35.274242420301	0.011002958242553	56.5130568903412	0.672446444607058	1.43442168949225	4.83118474741888	1.19199587198588	41.289231018604	31.1165744262382	7.6009640940459	11.9626343337466	0.25914888891456	22.0069277309252	0	0.0389508819722406	4.6724847212527	0.21194342590975	3.68751375214704	20.227616165672	8.21716739663556	0	0.617469362758905	0	13.5939277380821	20.5810318708477	5.52508294864299	1228.19823988504	9.7846493556034	8.51403202277145	5.45858325786023	8.52225885412097	0.0986318835030204	0.0491000554438808	2.88955139122946	3.52947173668272	0.607652726248661	0.57298451511452
1	6.04938745605755	1.1825896705693	0.87679151540834	1.00199661686681	0.350487625838763	8.17823333682014	8.13795464943394	1.06608833222691	13.4603179577805	8.86042542554033	0.836793632038857	3.66710613544184	20.8101051129902	0.0502626508710861	39.6070565695159	0.572595208756659	10.2731230365738	3.55138988570731	0.424810946603471	17.9440451173126	37.2779690143247	5.50110570068821	11.3062687134732	0.720996096647523	29.6590417598668	0	0.0111207285039496	4.19764050839115	0.354720931210886	3.79769802609124	5.33400211439544	3.43161631193798	0	1.47105073743683	0	2.93052159750398	11.7586430231612	5.11408851298702	43.1486784804546	3.61090983361614	5.5623316296643	3.92904526110823	3.40582009443689	0.00913298597839177	0.0118049542013757	1.01340165930537	2.5246146600239	0.807562695177193	0.807290049561081
1	12.611356055765	8.81472982030076	15.5018535718931	3.24906545531601	0.236469997516812	8.2867609186676	9.29709151283503	1.47458882837722	13.0233569404338	3.25884072099606	0.0191987824494644	7.13824822320589	15.9841634262502	0.00545362573525026	26.2105116918774	0.552574093850066	6.77231286063167	5.16990930225443	2.47360433455395	47.7861330048527	35.0068844980061	3.5596620285059	4.74926729073523	0.213167975951348	26.1591029438416	0	0.0530916050976808	3.9420557780296	0.877529254411838	1.74913062230123	13.0935193719419	5.50835743260263	0	0.181473413309148	0	11.9959645527596	19.3236940298824	4.45731273453705	1081.86682832691	4.55588419515478	6.3370351777513	3.76591501893339	6.95723939173027	0.00990952257953618	0.92606728983443	1.5412412948201	1.65348365593473	0.744633429301671	0.484669943104742
1	8.64381263638883	5.89519311278756	8.24076868574583	2.55379390548782	1.5425291224368	27.3821306148397	17.5297864576772	2.53497741787514	13.2877009752887	5.68618894351287	0.2619155264128	8.57918229419932	16.7400922122725	0.005835293468367	18.4122372617217	0.459857657601453	1.51501152320279	5.75750590804775	3.73906613551764	20.9702134542111	56.683556451979896	6.16426203563782	5.88117569848233	0.504421779986972	63.202099576213	0.0209168313325562	0.0129107226296155	4.97484210850827	1.75143290414775	36.6041602136259	18.9864154174517	10.5881990968367	0.0414576882987505	0.236468947080412	0	12.3625013596934	62.8474520454252	3.85413040639175	58.4449727255242	31.5288316519807	4.94387265044535	5.49746073236882	7.74339207448808	3.03776888843841	0.957985189705041	1.06776509037744	2.96871997739834	0.0619775660057631	0.229605899340826
1	22.4958587843355	4.65250684113022	0.676243189539729	1.15476999614092	0.584764210302131	13.173869818631	1.17586016913122	0.608222534338677	8.74147458286205	2.26136963487148	0.191586464968211	2.6724334479826	18.3145828304846	0	70.8661674224805	0.92450194548429	0.884352284779163	7.50175453592893	3.25610544748258	35.1607328629912	29.6880003440429	7.45085137432733	13.2030212783557	0.368173277874853	5.71338208030199	0	0.0301026219398376	4.70856825922014	2.2553206209259	0.319924079293489	17.4693190497445	3.35291239408374	0	0.00448252561017477	0	11.0950103795353	19.5376458626866	2.13988612593618	1790.02849519315	5.09378877175588	11.5843218822764	5.14520189092512	6.60335028539268	0.0024722015647781	0.119830303793127	2.10232848189716	4.45713535546259	0.560712087884269	0.814947864742176
1	14.3085075876856	5.1615866226915	6.75826464891597	0.482073853196146	0.307345209839549	13.0435809327566	2.70831065629811	0.898848026827335	11.5849179805281	1.56336991431174	0.0243132535419131	6.03760541509846	22.9178914091432	0.00690644761316837	94.5732707881415	0.538717521372846	1.97624078285856	4.30764152686611	1.68215695469277	41.0031931462525	39.3941352845553	7.72335591595691	15.3727730016743	0.228423449646443	14.3448195897287	0	0.0122245408869954	4.58516847444306	1.98520008872885	1.84792681806575	15.142351588438	4.49639870582229	0	13.2998131983259	0	10.0207052647812	19.5793319269723	4.93834620362788	865.134122744166	3.14895401653604	14.2607240767974	3.61145327611032	3.25455157270904	0.0577271284631161	0	4.11778103168946	2.10652820639695	0.539689359749012	0.678569507322881
1	16.9907941123127	7.03000380896089	3.28798944766566	2.77676085668271	0.346808276093134	10.2810468696795	8.99215168828699	3.73946726123043	23.0350719672033	13.5405893470521	0.00511131093392748	5.68480939926631	28.5787739411967	0	29.3833709427779	2.67604370418924	0.0556085280994512	6.80012425276921	0.572604694153034	42.6605318086078	42.1666027860101	8.51263740430815	4.88672012328473	0.181169597515721	26.4814585529195	0.00693930334210141	0.0205594629744569	4.75126162465195	1.55798543655846	3.01287746654813	16.3886825879071	7.16991570284154	0.0117890353628226	0.00478354922759244	0	5.10892504372493	38.9690587354443	7.4447673746387	109.719759399282	12.9370889091667	10.8826753932215	4.26833780759359	12.1313171682002	1.23257733979994	0.0040920799174512	1.19260277363168	5.41984824848455	0.38653945018617	0.504359703183672
1	7.53130838885672	7.85167424385907	14.6245074956879	1.94858217273884	0.252855245592702	9.90640011123244	15.1922776306474	1.53920256042102	26.8467652256686	8.50768661365757	0.0747600871961508	4.69566109703019	16.5065596148809	0	52.0635465464309	0.647447764638481	2.59511187237633	7.54907167516653	2.17507332660294	24.2812796561585	39.0286264434275	6.10522256037852	14.6390483818106	1.47137290598025	53.1586011317723	0.38392358062746	0.0294173770361341	4.5600376983162	0.0478366431607856	10.4041204590103	10.7381897154335	6.47178627935863	0	0.553644892595712	0.00333695214795184	8.96210690128487	65.8512419938782	2.21608093291815	156.023260218325	5.37366355189446	8.40475390138721	4.06654868949229	4.31145497353625	2.84005439258633	0.0260227847268002	1.23148166883815	2.88004409971541	0.151472417994426	0.509031225537671
1	3.17294945725675	24.9088033561987	2.00098517541985	0.888918999454168	0.212182317279966	7.75810977843718	2.07461221745043	0.535472639474688	9.50651045225296	2.13115308513117	0	4.15316956689036	26.2984697336602	0.027892878005399	69.7705814078057	0.706542882521278	0.652275654611533	6.30544116923487	0.949117133719909	26.0938873915422	30.293867210579	3.84311501541522	11.9047815076214	0	27.6110098964899	0	0.0246854567450016	4.4774959497663	0.844137823928723	0.41959966134689197	12.8518142205749	7.87764541876897	0	0	0	15.9453868622695	37.0125441662785	6.75800680536692	2977.20828341971	3.62856533263458	8.83639131540068	3.94661377045836	6.51458564182999	0	0.14739907641289	2.21880013644739	4.01276863419155	0.768800987370589	0.514987969099432
1	10.7908426619434	1.59623377103268	11.7759158566766	3.51860070350555	0.302312213752124	4.42901653156944	0.919368703499897	0.315968005599854	9.12869518451256	7.37657896461582	0.00624568636050394	11.6527317524543	21.7293725222949	0.0248381845793844	22.1966262220692	0.422297169146764	2.23712209475346	4.95155803798324	1.26023631013929	35.475928523281	17.7981136639855	8.55333604845206	7.92440498715646	0.250716520094251	52.2416965798596	0	0.00628057846307659	3.40513688653477	1.65805296400548	3.17781443328357	23.0401080843989	12.5027391305889	0	0.240821542718356	0.00320596067934613	10.4873708065568	21.9405519545185	4.02913976346771	544.3864721147	6.02957707618491	10.238109270685401	3.10170393410873	8.88221861187542	0.00902645553152548	0.00500025297949908	0.624034245773559	2.56688744316673	0.663915851025821	0.691051381397974
1	21.6843457367177	6.42629504703882	12.2468801575351	3.72939232128615	0.345256455991436	5.83696862487722	5.84132827618428	1.66979047912856	11.8561066987459	3.92198943278762	0.0148860573416597	11.4185619663869	38.7065883908056	0.0225522594129301	27.3126791225235	1.02464435306044	2.6161625765892502	3.77974121457435	1.75266939315805	44.276924979809	22.2520109947815	7.77893449381001	8.13566323381892	0.120783668110264	66.7809010520977	0.0202098578617128	0.0274435694008252	4.1193749846371	1.26531487404108	3.28225212707254	21.4239981386221	10.9851588250663	0	8.76012225732279	0	20.0023711971128	17.9336841849688	3.66235453794521	712.046483532321	6.59292967867632	9.61310453741603	2.57566961388513	8.04021277835639	0.00409786323303193	0.0993139481652614	1.25807085683204	3.05641384040815	0.505131788111059	0.666278198059699
1	15.503308488492	4.32509599323403	19.0018247782657	1.99141850623152	0.152080954394156	6.88977456035963	3.32444115158609	0.60269426532051	9.82576691742698	7.2050990745487	0.0030336071602091	11.4520061860811	38.1118597645125	0.00689383636617744	46.2268972830472	0.227289551698915	2.14780797376199	2.36589143199033	1.30739924927568	25.9547283313945	29.2105879466323	5.94635638385516	9.06667205668498	0.38346521825846003	32.1851273949803	0.00823707286744394	0.00610110937248757	3.61394342465136	0.123633801246258	1.10753697182803	10.1230676798178	5.68885005435335	0	16.1895570086711	0.0031143495561082	12.9140166640183	20.8432224808099	4.80084654518945	2215.34360889709	6.37845274068202	6.08741543319292	3.51898430584255	5.8696453132519	0.765366734038914	0.976331271072188	1.63289177710164	1.69928448545454	0.694689090779142	0.574814581607757
1	24.3940246391992	2.8623674957666	15.2352883996197	4.1013442014101	0.426346648681379	4.79080355594987	0.546691502007686	0.25883182003672	9.78225958954258	4.83842054043819	0	7.29465894589775	45.7479281298146	0.00926385221396973	43.6790669182764	0.461868083605288	2.43245752051402	6.59228020695043	2.33492161340315	23.2534463050648	25.2045882914537	10.640462509449	27.0133568463821	0.0139269142418003	174.413102586326	0.0442755073758805	0.0532908705223077	4.15833133380603	0.422266339066094	10.5804209833647	24.432378943886	8.35528597910773	0	3.71592458822114	0	14.5318927080448	20.0658344727574	5.37750228742994	425.206829912444	16.5525440424132	4.71918890540276	4.70869863266181	14.0331352542962	0.691832310949045	0.130545463741708	1.9305719395963	3.43504674335872	0.341206852582562	0.448147108139739
1	2.8420481261129	3.33412267895836	3.02974089951998	2.10209337027891	0.471664752659944	4.7362867407861	2.90698925970076	1.00261185214814	10.0782966024614	19.3353193330776	0.0240745550836846	3.42697978604083	15.2456875940031	0	35.246544268896	1.34182037979115	0.601071030450461	6.14348557870027	0.929940568841416	49.489992443631	58.8905167340472	7.37868227354455	25.5804568969868	0.0548317268809899	31.2739934610913	0	0.121045249024113	5.02048536026013	0.876677194556818	1.12663590907913	24.391935867458	7.26782984819892	0	19.9081967259092	0.00411922045158102	4.31786005899479	27.2196309851565	8.7207226219924	826.338518548621	6.27144901906646	7.19058745715642	7.10631482367635	26.2164862467098	0.00331364550951117	0.0256985613939999	5.41329888854958	4.90706242375582	0.757505708188454	0.860397831890643
1	5.79431203933147	0.78951310477403	19.2466780322315	0.828233594316008	0.435938887518866	13.4972581057548	11.8425424086337	2.70436455865573	18.8285917791466	4.71704544159731	1.73938529377787	1.29417242144054	6.10175860682061	0.0146941728362892	40.5847197365077	0.437201368352824	0.963228364199511	5.1850241879067	1.9141345884762	18.7025459148618	35.0375539848593	5.59558788624951	14.4210165258	0.53569817882428294	39.2318778954182	0.0351145475321003	0.0585201589981547	3.83968679324661	0.179343226615239	7.35682683941317	10.6560920099902	2.10655551883832	0	0.687447903600275	0.916074123936892	8.24969642982723	22.3237166199168	4.63556529361056	50.3311364618361	4.98701063389513	4.20366490581649	2.26413550393962	1.34069282717997	2.36295698405472	0.0103534553601875	0.970954794928384	6.17480077681581	0.525237892568141	0.59382518030912
1	21.6562340289263	11.0615571119322	15.2963491956083	7.94771368661399	0.658026136680963	3.27959951710369	3.1481641142557	1.25516482124051	8.53087971458824	36.7865117261888	0.0189142778417958	9.18765384302351	16.9764662699933	0	38.4206548160304	0.457975153834345	9.98418846075918	4.03125192514876	1.4706770101344	42.4076990936209	51.1981657824244	12.6136248673419	25.0136888651501	0.181738612714764	42.5241002144755	0	0.0285299162976808	3.97039181128659	0.500514616473936	2.07789675565002	28.8777945624006	9.86359844098834	0	32.5458011604158	0.0242721246068672	19.5059857258053	41.677022605792	9.35890407758757	1235.24007671199	27.6359572575469	6.18984649860974	6.09621724285572	21.8770365529191	0.0507659072641585	1.54454918239602	2.28306459596265	2.82465282295756	0.656747596105132	0.760221588716891
1	12.397791795263	7.36380856700445	7.5230590559306	1.24461358899679	0.336948835314977	6.33039811419795	13.1964954945637	1.51194014088712	13.5007153817932	13.8424390817284	0.534980954439147	3.89541924751423	31.1754125417482	0	66.2027661718494	0.356190837331695	2.36006122823681	4.27676480638696	1.35024666415644	38.0103507732323	29.7335985358973	7.28683104555087	9.43680353683225	0.510053843841676	48.0699510483133	0	0.0583843057982179	5.22454997250482	0.272302723628526	1.76733892011229	17.3305689487606	8.53910044086133	0	0.572865825542673	0	13.8950754514427	18.2575995629419	3.31152336150113	1221.26138177677	4.8104925150448	5.56486067415146	4.9306294763336	14.0530057159434	0.0308240817022462	0.889805755930989	1.76282245601538	3.39739991451552	0.473564339734497	0.6534858105442
1	12.0464352473668	2.49442181353361	3.74042832636196	7.19226429231919	0.399553019318093	5.48460193027079	21.48296549832	3.0590280778752	18.5432556265527	11.080945058551	0.104558955634052	12.2411223481566	27.3375259981513	0	89.1981205042897	0.487736939719623	4.11037653033964	4.20768223883656	1.10922123041999	25.1339308191227	65.7992329192885	13.3278756526595	5.09031858464504	0.192706522464707	95.0202438919981	0	0.019368462819598	5.18276375426343	0.286576680784492	1.40455963240696	27.7672743964866	8.88631937581401	0	0.0226609576381016	0	8.02672515598345	30.5577030094444	5.52268355258678	2292.35323566576	5.72448059943007	15.2041410206896	4.84442383917446	33.2711760085555	0.00227235754630344	1.03094453075719	2.00866199711732	3.76696611151599	0.7593463786218	0.681751893198752
1	2.39659320733409	1.68729963064016	3.39748597913645	1.31867026813585	0.299360538709909	4.43153690298075	4.81929697956089	1.29285246684473	26.773120043968	7.90722631345263	0.0195123105434549	4.15182585719587	12.606175453422	0	47.6948738588276	1.0875389328281	11.5654098859311	5.11913237496694	2.48683275589531	15.8926258095933	72.2375450497193	3.85710282967213	12.3586508749811	1.57903893864116	17.4495805717183	0	0.0441479651960851	2.39550625647025	0.0331341122436027	1.40855616062002	13.4162969583814	9.00326830024395	0	66.2311395484065	0.0100158248036746	8.01598646338612	31.964079372169	5.41193669190919	550.82324558802	8.52252388417941	11.5308063327221	5.24731058922449	6.83112673864555	0.00201427025300433	0.242132007781642	2.51301864774635	3.29039173585419	0.634414460859092	0.762179283039619
1	14.8161535457767	13.2296412568879	12.2447079045213	4.73605363623659	0.345721271449567	2.98606222395407	2.06308724202463	0.669718586559494	11.2160191338436	5.50014907987587	0	7.40605733223589	31.4959967706491	0	34.615686772546	0.557332962124583	0.899606999858488	2.98657859980803	2.19330730942316	20.5332402012771	27.4152997729676	9.69210791543955	9.28997406651282	0.439835993017518	11.7327555936755	0	0.0351937977273468	4.16446084694954	0.404697053201661	3.06991644149905	22.7439062316774	5.70766534617399	0	0.57085577229745	0	17.1734811007619	27.3616402209241	3.81674175623789	1643.01739644032	10.8650686312834	8.734611853365	2.84293693231368	10.5116384031075	0.0289031839106637	0.560387527934329	1.37447777306074	1.94631564355719	0.517681557113948	0.482095492261195
1	47.9165264198081	14.7695104228752	1.6576934368241	2.96619467957814	0.316534399901431	4.85707020374431	4.31658699897448	0.338793796968847	11.351065843117	8.68525649293381	0.00822949922340487	6.30304140519938	6.16741543979639	0	58.2720105879877	1.75200607832284	0.451107923334878	4.25909357153242	2.71113196946538	40.1661885332077	31.6218298788794	6.7876052011558	14.2461432334919	0.0456868996032441	5.16760300441106	0	0	4.63265818683789	1.5488538632729	0.70469196791934	19.5498001577571	8.18713358701639	0	17.5092365834036	0.00422426766220402	16.5071639180275	15.3748899765	4.48430961986969	3319.94252632114	10.5631902446388	9.76071990449183	4.43886527342423	24.5451278462576	2.54521373037533	0.316247027235959	3.4505806155547	5.75230183037689	0.726496336344732	0.659730321726672
1	23.8500542804044	5.69873387482502	8.33455430388192	5.75549324572659	0.378941388920592	5.92178143319983	1.76267608007236	1.56157197352761	10.4618138653197	5.1667419488759	0.3131529533441	14.5417888866651	49.9740916869062	0.00948848506713317	44.0774127953319	0.427286872380173	1.30687062807438	7.16316596286575	2.09282068938572	29.0278235030979	35.1275589832829	10.6921337833576	14.264263907072	0.0570584740612737	33.8695630215807	0	0.0209934940789341	6.16659518997419	0.129988018369249	3.03767988374796	26.3410492181287	9.90972472064486	0	21.371598186296	0.00857300860865977	16.4710582469146	39.5742172076677	8.31576095101188	948.84366038629	7.79815053748907	10.3872742290639	5.68621526769636	14.6548253775231	1.16894471959056	0.240679749464168	2.19923802442642	4.00164524189069	0.517369301750741	0.679563341492116
1	7.72538182054583	15.2426194485718	5.40295977468003	2.6206128441282	0.472539996758304	9.90723528999765	12.1423923504322	2.67260940091304	14.8891900593964	5.62815611200602	0.0180231601327686	11.6046002242015	33.1238181960521	0	28.2206118948453	0.296421516904418	31.5165784929978	6.1352113067883	1.2456784694699	15.5303182252483	40.0004369200462	10.2114385425578	21.9767584117992	0.372008287437929	39.4869319988192	0.783004920412928	0.0120825654521354	4.98382220794804	0.105418483795439	4.07365513658533	10.117220732749	7.23240379126482	0	0.366585454624216	0	7.32995774663569	91.2055661802527	3.92837659594004	149.488948025794	15.8402639499456	4.76066506931784	4.40319666012871	9.84005963097056	0.06449886401939	5.13920591302504	1.42604640280452	1.80680024450607	0.620941570729699	0.649441201287516
1	12.7054268568173	4.72270405323678	4.90150224903295	3.63679621130492	0.442780002122206	12.6074522772816	12.1527723502962	2.58575501395271	17.4079482455201	5.54611041263752	0.0437009172710661	9.51156478292451	19.6070654982391	0	59.9694809662755	0.368241231827257	0.438871668216208	7.05170376566919	0.651093396549481	20.4619578905694	50.7720362504189	8.28040426448757	7.43981469639125	0.159666459305912	69.1322306092688	0.0197766564645931	0.0195311362105323	4.07264833775315	0.63077739079935	1.93551819210389	19.48282988202	9.49463369317148	0	0.0508960422983647	0.00249244775310263	15.0191500775587	35.7687474573503	2.84651598867489	1185.97954572868	5.88419412276245	9.58902594799732	3.44826383116651	6.79859383833903	0.0120300747219146	2.54625062824744	1.79197130285847	3.10799250869438	0.570823755256296	0.606681084619841
1	1.79728074752416	18.2150222366021	2.68664573154348	4.64841364601215	0.494116380753833	14.0925768056834	2.25347818273534	0.405467068853938	26.9227087811571	6.53625599455192	0.00529319631131614	9.29349300251778	8.98776079934542	0	59.352840377758	0.512660840710213	0.0908108224196353	8.68121669012034	4.46379591191269	39.1310242143075	25.5189024521073	15.2654084401103	14.838626762556	0.0904175882360053	2.57770258462189	0	0.0159683017212889	6.52268052813488	0.230703461870572	0.681641359033164	27.826776417704	8.2730233603404	0	0.00297226274673558	0	25.4940100687505	27.9783861125858	6.83756417626485	782.478883703922	10.2483032728161	12.3046104862648	5.08635448622779	16.358419615649	0.00109284114246252	0.120774338370875	3.24045515358006	6.0959386571701	0.743247577097359	0.700523090128495
1	14.862826322168	4.66797804830585	9.04036447001945	3.4388956021418	0.372714271064568	11.0392982613681	5.37109835129826	1.80836925393911	25.0158181151016	6.77810922643861	0.017672528904644	12.1277000008302	32.7102619195154	0	42.1005740757936	0.626522547563621	2.41962323681033	5.46916287439789	5.56463841511558	29.3073189152153	32.731604763231	8.31919246433039	15.2332557217981	0.6248905594183	55.0619897402342	0	0.0284340129862428	4.77482510287511	0.756250859542123	3.204908228942	16.3512899321479	9.45454412669611	0	10.2014290248312	0.00362858007928051	14.8201763938226	42.8167390421878	3.8227429525041	591.356360930184	12.5416180981057	13.9322858672812	6.18375380626496	8.53115580378321	0.00291895717331531	4.08042840844126	1.10639481493288	4.2470892047815	0.531651135751216	0.614430188494458
1	6.2425069359866	5.119816617837	19.0417110613008	3.09592770710969	0.37848554655423	20.7779249381446	16.905018757593	5.50654402257882	25.2331297814197	35.6292163610626	0.0105514879611671	2.99526734398562	7.12096059461001	0	40.2332823562764	0.732712463496275	0.23842029364404	7.67942896373722	1.32443984547074	33.4284214464046	69.9239073058656	6.4285839077235	16.4591334346596	5.1097739564257	158.71447700826	1.37520838694382	0.0318313044638561	5.31386317265165	0.0567391333760873	1.88409236784159	11.5775787328463	4.65554402444914	0	0.00789990086520658	0	25.5122476240241	56.6044860472125	6.65424971048869	52.1578093801376	12.3452409145655	4.1302290730099	6.99644817117389	4.62738190993832	2.52049652012158	0.211186193440706	1.74285754087984	4.20201648796106	0.284960550123955	0.661206671747576
1	5.66470422571685	6.80987736099782	4.10333668717475	4.78842862984297	0.356572501107371	7.28591741648324	19.1647533592933	3.81221369742138	9.77943602978044	14.887090979153	0.00649660746768241	6.43700556430918	12.0093417935289	0	23.8284263466821	1.32966098018759	0.247379535809309	4.70963796935936	2.36707410684847	23.0496502058207	18.1534339714718	8.76690488294185	11.8869633523126	0.122071485513748	103.986967784301	0	0.0261316054565996	5.43706449891577	0.183866249085351	0.892674594637418	16.2551241298713	7.31588048420523	0	0.00364800835273674	0.00666952097442681	14.7506813864068	18.309434652861	2.79512574951019	2933.82570077812	6.75528787436826	11.3257572636188	4.97939975446058	17.239054093637	0	0.156034160083699	1.80473670979233	4.4157036862636	0.716214369793727	0.594279340433766
1	4.687654639241	0.401778590046798	2.09823712073711	6.34168635079521	0.231562607677621	5.75920264384535	3.39669190807249	0.971657321035641	18.1776386844227	12.1614453376941	0.0602033870772341	6.99408706934877	11.8892667171572	0.00342028711432998	24.1180003708537	0.214531866640702	0.289704016853641	4.29532519729272	0.306915482235864	28.4586902589327	19.2286562315189	8.70729188126466	7.09564123112917	0.395928324977682	92.9272725863263	0	0.0332968453667384	3.28964124925195	0.0988244278437617	0.823235989978061	10.2720847196858	6.33379404935209	0	0.00450742863385878	0	7.58173570901196	29.7363763881534	4.91301098558548	807.086879879426	8.35949400015253	8.70959628950774	7.00767425579005	12.0768907637732	0	1.58090791981019	0.761460166390771	2.47427279252924	0.576949516023418	0.754259286491991
1	15.7494176349809	5.99284403749109	8.21455009198108	5.15114440164748	0.433280987386466	8.23979062052419	10.9099653350288	2.69574183789694	16.6188093060767	4.35265387302726	0.0305659775146448	10.2637748276057	32.4715621618793	0	62.1100663097583	0.256940399818537	1.58085672470938	5.71416072390592	0.955899114341371	38.7991155819974	54.1552163565358	10.8174158259143	6.18315890361914	4.47459804641434	7.09906957133782	0	0.0430314320317905	4.10677966068226	0.0986185312264955	2.72287063126156	17.7733637776753	5.2793320141343	0.00704992113525177	35.8272245309507	0.031379520642411	18.4377049428914	18.5027403406327	5.79394110363683	1472.47397749199	12.1893497757035	10.5450334656738	3.02838300298942	8.49065233687412	0.008834975722069	0.00978836344427469	1.55347085721489	3.33166229935704	0.540016781912202	0.498886474016625
1	10.2592639899589	21.8379305696113	5.12866823681848	7.44716918395678	0.377635768798004	8.79759632998053	21.4989408942444	3.96102577248802	10.1052534428355	8.10531256773448	0.106336327078203	16.39963203092	10.7845519352101	0	95.8152621268363	0.228115007548033	3.1088906528283	5.79960537257996	1.01606641005826	41.578355342116	72.9334371354961	23.2289793245252	12.3237028577442	0.0355386765416864	159.46192673207	0	0.0185965886558918	6.38426364335984	0.0693497785292631	1.2935630478218	32.8066570633516	12.0713997792962	0	0.0294225750155348	0	12.8908414179637	28.6704070293493	5.31555605186133	721.792180777288	11.3218647544243	13.4008498326712	4.75846172677713	47.2518585471316	0.00381814877010663	1.15668644692989	3.23889425541803	3.32082575847304	0.75852766266452	0.832561343090719
1	28.542900668948	0.166476751525867	2.54509815397181	5.21134967390583	0.339870193087415	10.471011518056	5.08505375105646	6.00750316203492	17.4796302399211	34.8768307445448	0.135166257780381	6.90328687359418	14.3617078554166	0.0069809936589743	28.9458808163678	3.02018929475129	1.1106190206406	4.96189568987835	0.465875407257179	32.4652812303546	61.2144091927249	3.81193964372436	16.1839865191587	0.10494953693721	60.0192797174299	0	0.0123564887762664	3.78738275687311	0.0869422755877237	1.93720428678928	12.596903350038	6.69126393086913	0	0	0	2.26939006656893	30.3743207902644	4.09994325152021	160.152185147777	6.73871951969906	8.28940192254156	2.97176723399663	4.10347345298556	1.63634304530358	0.049187801874389	1.63934263447008	4.3728253974222	0.554370937799416	0.466052174508961
1	9.73019736198472	8.72759689617457	4.24553891039713	11.7597160439469	0.361626498162648	5.67572765009138	21.1501170489088	5.69520190474629	7.75707383507504	11.9195654825035	0.193099277544542	10.9375682528441	16.8448865683611	0	41.1571986727787	0.401881745143463	1.80006533038422	5.54177838121195	1.30979676557385	38.7660924832967	31.3526573174605	6.67527562653978	7.8906233863417	0.879598132587238	70.4216377613059	1.39089737313668	0.0269691728414165	4.75312887591237	0.109301477855401	1.139368816489	26.5551946263022	11.7412063055441	0	0.00803185903131545	0	18.5177700359815	39.3249483065815	6.20023218285058	790.298703450871	8.56850552748902	8.19609861639502	7.29486159612715	13.7851544918364	0	0.519607396209554	1.5117504937177	1.89957949584487	0.666017368910438	0.66185964803182
1	15.3051955694992	16.2868512757751	36.2798392265122	3.46035078560785	0.636786829572953	12.8055100780339	8.31410360454942	1.65121373021694	13.5100693762198	5.73446212808922	0.0789350340824806	8.45720093604442	19.2721928989825	0	49.1364867233436	0.375041583254832	6.84817234860483	3.56590762817918	3.54841314656857	44.9318321372771	59.0661644273802	9.38298693714713	9.71034205388384	0.107868516326237	37.7418050791831	0	0.0264586706421723	4.48293781332756	1.21828033734847	0.925679440868918	26.391742672884	6.69105398285449	0	1.41245830137746	0.0108047955398072	10.5350636152453	60.6959972279966	10.3555516736041	895.828069970649	14.3658165900999	11.237742153195	5.23319036214518	14.1670512481278	0.0499776013919281	4.70169596634209	0.73548878815676	6.30150840506877	0.74549586238084	0.835007668064669
1	18.1683122889526	13.4874103254582	19.8915952022999	5.07082650486813	0.328152437456583	11.1267607921096	11.5339098782809	4.33710977980692	40.5549170060944	29.7831733967466	0.196372830748084	10.4549615724521	22.2548740503387	0.0185939555679406	10.786275775873	0.436605583084573	18.3076389096966	6.82543300925819	1.77226285013106	39.2691582919715	38.1784668364666	7.61367766830298	23.4785272274905	0.237604136848216	139.189893641991	0.0844242716729664	0.0164558238057054	4.52346928359687	1.27642339986255	5.05548395126875	13.0404925306779	7.39987166886299	0	0.0465577179312616	0	3.36654247901877	39.4860947258086	4.92932431387157	105.777125973242	8.49592067061131	8.56379732477175	4.13087872681355	6.40613703462309	1.8960808517347	0	1.89400020073393	1.89419917123511	0.4540103783649	0.579905509093963
1	37.0401833982927	14.2448059975738	29.7036678034816	6.56873079057028	0.537316896547432	8.61203207086855	2.13984317351869	0.824162368237609	14.2527300380735	5.52959274333073	0.0336024755873882	19.847502587426	64.0937464868759	0.00954515350720127	41.4990573504244	0.491244313155726	2.60826034838332	6.19430413914238	3.71220050117634	27.7697567182176	31.1141866845008	13.3923373519655	22.1766882270124	0.322870761871701	80.2992492012903	0.0228099771429159	0.016895099457346	5.63060281756507	1.10555314727374	5.82725168222592	27.1574416015909	8.95675086270749	0	28.3705643147792	0.0129363142708101	17.2413276669616	33.888863491357	5.81848318313039	1185.13400745952	9.77705743272451	8.1672535526679	6.83164176749746	13.2993720008979	0.581025409458853	0.319460155232212	1.66413115729841	6.56647037291918	0.398865909231237	0.420891992478348
1	20.8275095016189	7.94888932422183	7.65017210047399	2.06195004557426	0.356285626799066	8.07719275648051	2.50443894595892	1.0165245048571	13.3018339054253	5.43818899021307	0	10.1816467631512	27.6135971882697	0	25.6771311565013	0.235870474820086	1.64817187993229	7.68428030672719	1.64458923712319	32.4499156049385	63.1737218818133	8.80276876415229	12.2697614042902	0.138689997936917	45.6707612009664	0	0.00837384817797026	4.22939552620488	0.537348257608997	4.32816265180004	23.0782488547462	6.25818460642934	0.00480166200915113	0.0779333877221842	0	15.6014037366411	78.1838546355715	4.88170119103968	877.896215022132	8.44550275810818	9.95222264676352	4.50188098036954	11.5600257375313	0.00343854442482893	0.126669196382254	1.70251528442331	3.13266862325644	0.221512549241281	0.567280446457284
1	31.9860950533094	2.45172776981379	16.5480453703293	3.19186420715231	0.362484972630404	8.33858441413061	4.84920198139734	2.98383289555583	22.6719246839792	4.37955561638022	0.0299553553770959	15.6416422627779	53.6649783469565	0.0113455317577638	20.5346131787918	1.01270389244395	1.14064793741224	5.8739005703158496	2.18373471289278	32.7910602750998	40.4150964211552	8.36888996617424	13.9671762069716	0.515957010765638	54.0844733803186	0.0271123266769441	0.0351431543530176	3.97832902046664	1.09082709203387	5.33893912246483	14.4594970908206	5.69945209692729	0	7.08150830997815	0	11.8923298645192	24.4271629050971	4.66220509513252	330.796684108547	9.83613776220587	6.39600171285963	4.70990356852185	8.9262415416213	0.0371077619658921	0.0159880325215041	1.59163856164078	6.62171013598963	0.339228844719646	0.355880667952311
1	19.3191543996119	3.53786699325491	27.3647676552117	1.37667925006513	0.497366832727809	16.3497571782731	9.68349368766473	3.28915802689034	21.8378340728386	20.9540071512781	0.0793690750310852	5.56384497534424	11.6069162313851	0	22.763970940075	0.785632976196021	0.664227826684014	10.1458963612746	1.73976005006655	26.2942505369764	53.5124836740041	5.09854849723735	8.45213639543039	0.237259868420326	59.5478033831105	0.0179590616035139	0.0133020796141484	3.67272979135916	0.134777674581088	5.76901463624839	10.2716464981983	5.61841043442235	0	0.247598500963524	0	10.6891762360087	63.8324962606849	5.21991162040882	261.030775721996	8.74325391458606	2.93570169110215	4.12719190161643	4.23485179537474	1.85169220355451	0.0529519403469064	1.15361040606679	3.19451033091621	0.415589811071718	0.570213040016928
1	42.1256741768619	0.80208791477268	5.69584006733069	12.8342344495802	0.321935790436544	5.34447579838271	2.98024192923132	8.07206639797947	17.0401284577626	10.7632976766164	0.00775962133777897	12.5628981350507	34.8364711301492	0.00881682382409394	28.9670038287697	0.801171055890478	12.6046795954741	5.98864227316552	4.48439013067709	35.7284485679394	46.4239631837139	6.76673191409723	8.65030357688838	0.222019058917235	95.8448720667632	0	0.0273103991217919	5.10605932288006	0.50510742670448	33.0528391730116	20.2489553255277	5.0428591796545	0	0.704417618150541	0	11.3406099641274	34.8290442758214	8.58078298752728	67.6647768447461	17.7120869196692	5.96264157576358	4.97332038356726	12.5533354913784	3.81771589748833	0	1.60437432836303	3.55799058393318	0.116319263300281	0.523387073217305
1	18.6798420136731	6.00051915759007	15.5134066049721	4.31112277607997	0.389378467557023	9.72384834787942	3.30551654523794	2.27194612427165	14.3160303303715	20.6954326370589	0.0468040784235209	12.3820404167032	22.1837940914861	0	5.98278219848485	1.21880671224702	2.12495230905393	5.6363707892679	1.72187396009101	32.1256427444336	34.9733378693197	8.72230112785425	27.7044141129995	1.42410985950571	69.2923237232031	0.0317714674402279	0.0176495826457411	4.28273219300615	0.718619222964908	3.65054551440984	16.8781387935961	7.40347466742886	0	20.7449952033708	0.0360373607633574	14.3954051977118	29.4900651471154	4.33323842276873	667.469358006741	9.3338953434697	7.20564126838683	4.32397678358836	9.668819988436	0	1.04918853337826	2.24359229405584	7.1791633784748	0.438108046703567	0.556661636226733
1	24.5307101775643	9.82726455825837	11.5605799117592	6.47414350171137	0.446822603743387	8.65378170704614	5.65481429064475	2.52745626899817	15.305499904979	9.12555858581983	0.0111171812699594	16.9138223736004	50.5725725618453	0	29.1270149272937	0.812626448159469	1.00015865590259	6.48672769781862	2.44084086986217	28.614591322458	32.0032610946403	12.3173467108666	16.1889519971702	0.223134883852566	59.6657354126774	0	0.0223585768557843	4.77270790013161	0.582078830644101	5.05131372196078	20.5525832958654	9.27524205599493	0	33.2209121131532	0.0114130758284754	14.2645211522932	20.9242880666124	7.33829664086503	997.536743502722	9.95760101858938	6.66637526168507	4.70684351614281	14.6107946290486	0.00918107877771452	0.0623023650117814	1.86197923730015	5.74093368470899	0.438880229526718	0.452210201234203
1	28.6387286068298	10.4510783407477	21.7500032959328	3.94122214540096	0.542265896796204	13.613706213326	11.0164389794944	7.03311198678319	12.2547117759458	27.9745761370341	0.0230228079526625	5.55462205081759	8.90361616545336	0	18.0178497020837	0.841442727203907	7.18193862650393	8.64211013210694	3.16355847000468	18.1099547169119	48.8583719550949	8.9525965032758	8.68473877478858	0.0589908246473914	81.0402839933719	0.0156283045813171	0.0231514269915042	5.50161675204025	1.46607503472143	6.49124320351866	22.5929685120384	6.72948999795523	0	0.16159856535231	0	20.2722644065046	66.5154714939751	7.21799712168695	55.9665427750736	9.78443116111215	7.6415461914099	5.46526041091664	8.25678211104044	2.22930848483705	1.08748207764541	0.850982077908037	5.75812544163432	0.708579361014345	0.723135499630597
1	7.21010255763929	1.45172507182901	2.4911425806845	8.75808652654211	0.495728976461066	9.06159123562469	12.859565389273	2.16925848203305	10.952801248923	12.4270759303152	0.0828433500940878	10.0204790633213	9.80472145548682	0	28.89265735054	1.29262798506823	0.485312457738321	5.23181979232724	1.23396728349342	27.0635503450491	34.970827379819	4.85719743714897	6.89097896669482	0.0816414071554109	233.725468206841	0.00865162869038484	0.0320408315791487	4.04134673627383	0.176748511811769	1.78510166133428	24.6774425198916	11.0881446313337	0	20.6685820032633	0.0130843547969603	16.7611054764315	134.003468515805	7.54394713934816	793.483552155997	7.33440179928838	7.99535094852262	6.61178169271631	13.9079064858015	0.0552589497561552	7.01501824084623	1.4500823665996	7.74513670132492	0.749540430294302	0.836569971344694
1	32.2175032357688	1.27567692804337	4.90018234835506	7.89839130397205	0.547549044856089	6.20455465663201	2.48359246071463	2.0759720282122	7.52869094121778	11.5729025868953	0.0125442341684577	4.37506060686319	19.6725721407516	0	34.4257417701326	0.378237314521009	0.719118515135607	7.31339953113268	2.73266264206013	23.5589785804721	32.5834253854643	10.3576660562885	14.2594757935931	0.0482127149535029	76.022041357415	0	0.0126143136889519	5.41604058253999	1.55501166956164	0.949260055820843	21.415766143542	7.24461773129301	0	14.2145956929481	0	13.237657813066	30.1873611964262	7.44447205371713	2016.73865822005	11.5521252611027	7.58662991491853	5.86684182647868	27.5300139272676	0.005179802294756	0.0702997852583693	1.60834523220824	5.06907100924049	0.765282879624949	0.813070640286452
1	15.4018341845041	32.5951375728226	12.8867746330955	7.96398673670872	0.28362249092447	4.04065592269272	5.75691328208821	0.997118158600978	10.548745521091	8.64271987990447	0	20.1813984391688	25.8086630935291	0	34.6967587544857	0.556028347113257	3.89449214018383	3.03352394018	2.74502101466572	23.540728876521	42.2450713606755	19.4722005478036	6.96723994390935	0.387265667107654	26.7660051609208	0.170095705402266	0.00599942953123626	4.18491803628554	1.06038973658071	2.36033118663949	24.3718595122509	6.16428764780354	0	0.238974850215116	0	15.9754360577243	25.4687583308854	6.82241009987408	577.124642670945	10.2277154026143	8.4002246077379	7.04917586767616	26.4660563320648	0.00492707881211833	0	1.89511391663169	2.21562090183045	0.307928748054574	0.4804579138362
1	48.4186894538101	7.36497167432242	17.628060548822	6.56886693976361	0.260294042069501	6.73093847913588	1.16008800061558	0.675113073981126	11.0439922478721	3.9375418026731	0.00547537719807813	21.2014642360518	21.5401637358072	0	33.490263661984	0.480276741029391	2.33695293351525	4.34347621270552	2.43244880871066	43.9824516325621	39.6948726460792	7.40262219020327	9.62639111590066	0.261882809758612	12.369137822706	0	0	5.07963702505282	0.0278934310090773	2.24251527333211	37.587289122057	7.59215904660905	0	17.2851869616306	0.00562110967103078	24.8161395629232	29.886017350373	6.45921685415748	1902.00093801615	13.191792607889	7.53761611282718	6.74903417092338	17.0316383129367	0.0406963612046029	0	2.11238295496336	3.31226263113595	0.594391994511156	0.569020892324866
1	11.659782220945	3.340532218918	4.72333222553572	5.90963777434312	0.351748994253747	4.07866858932717	3.70957713987425	2.66723530935745	10.0352184219598	16.0963835997424	0	9.13449565774571	33.3913854317079	0	18.1291902205597	0.610192710583618	0.698612731412085	5.19094955095506	2.8229619665997	34.4679784855793	28.6428272052391	6.3668515493669	5.63827223194056	0.0757538325824635	16.3775400667357	0	0.0209860272320134	4.1032198918285	0.803276488893293	1.9428972359664	26.1942043248341	6.79892348497119	0	2.51366415157051	0	11.2947872354036	20.0606392179279	5.99315171948035	1550.57042332202	7.12365674953658	6.56897399016316	4.72933576254981	41.6910326878814	0.0107718377208862	0.350866462706323	2.18158169932621	2.74997286030216	0.710486996740384	0.788791780297196
1	44.4001337729831	12.7981706735364	18.9224904183223	4.65157171572948	0.395484895571292	6.29255446648329	2.09190126503215	1.34467905854742	11.8952060173	4.43293811624804	0.0755593848648822	26.4776721495325	51.2033215691994	0.00953932265521921	45.7882571857527	0.529299244231154	5.90540066444945	4.44529903169678	2.52304205391741	33.8131498534757	34.7082226151925	10.1179921776982	10.2777774910018	0.286820915264084	39.2055926406496	0	0.0337695574815116	4.47965322500179	0.0617781134115389	5.40293720662593	25.1078693120646	8.02168003607605	0	0.87528410474328	0	13.877423827069	32.4573019035355	5.19484321768315	1152.63402831685	8.77452719911547	6.84404534806971	4.93396325100598	12.8236473676209	0.88747249208533	0.0201641056718737	1.59523236067676	3.29135234358798	0.434975162183276	0.449905175988142
1	33.879221792672	5.52662816568756	9.61753979155217	6.30775493889654	0.369135416188716	5.37690200712334	3.2912406042521	1.45312221441077	9.99638660304783	5.13986908895153	0.0269322899373924	13.666636982909	32.3193769390384	0	44.2224855145904	0.653874595434299	1.59706526525293	5.32094885240953	1.82627389531826	35.3161985561129	35.0223670406165	9.04055213209029	20.1006846849807	0.174163054399406	49.7899259413998	0	0.0193448211840808	4.14350295956382	1.87727498054169	2.34196704384897	23.3728363124731	8.19658580456705	0	14.1725591296191	0	13.9876602008771	39.3353837369416	6.7128139264325	545.808280255547	9.91963652545989	8.51787445713265	5.54745980864268	15.7513003738716	0.0540160956113854	0.252581128545533	2.0798558634004	3.37458095215535	0.519213313806686	0.746397370846679
1	10.8649285207656	5.17060237390577	7.6012815227116	2.5810661395174	0.332488085561288	9.63948959938154	6.49656164250071	1.96092094509931	13.2606323918374	9.50043408662463	0.101024508376633	13.028097785965	17.8261355317443	0.00882988459893686	17.0153653573486	0.262718947984527	1.45353892837908	5.68928218446703	1.39158771127291	22.2363596830378	52.7426039359207	5.42420784146465	17.5020696125671	0.19911756373166	39.8522566133364	0.0105503523711999	0.0390726504249976	5.42253163090674	0.059383056447803	4.14223888442868	15.7661703962862	7.95864959870798	0	0.0785461848890177	0	10.7433935133742	22.7023642424465	5.39050097229162	130.877387014497	8.06620601576664	5.84583921772965	5.47803902226901	5.30483490639901	1.72155995010775	0.0186645040280715	1.13998532035697	2.29430116484054	0.453288601322848	0.63845935631759
1	20.5741394562724	4.62848657128888	4.5972612181373	6.10557052956119	0.379121071872958	6.87468270751142	5.17741566286977	1.40531114935727	19.4237942160712	10.1946071281201	0.00391626801674323	6.78671282769415	9.62505565597292	0	20.8617894526687	0.751446350420783	0.462122660666144	3.69058007581375	0.798601769951353	53.361005383384	31.6165684465613	14.2921022736882	8.12056174878916	0.123759644087829	24.3529707657036	0	0.0118144398270466	3.93019449644037	0.766997396486694	1.6949473181745	26.5898195120041	6.3924624093802	0	0.0498458792287042	0	16.4626689140454	50.9198042559383	6.36761580776868	920.791162022822	13.0162832297716	9.50286120475553	5.55989557823178	13.4869651452102	0.00485135093643589	0.0125413475406455	2.04466887171484	6.69175901502078	0.600587093202934	0.734768692113908
1	31.8409181306329	8.33733707548993	11.1776337619503	6.58610666570624	0.333989009535216	5.40804399470564	4.40854449599395	1.52470764982585	13.2171379251997	15.4803004329565	0	16.3810118729447	41.682419923663	0	14.7431138870919	0.900668331551184	0.679753687364776	6.7945334942017	4.20261775504804	38.3423406910398	33.4573066457981	8.45129404037832	28.2825402352194	0.383909075017347	92.5523600541392	0.0107061216130082	0.00792990665097579	3.97382619952092	0.874883160197593	3.57000790708478	22.1847172262288	7.25075672741674	0	0.0516612116135494	0	15.412663377187	26.0237029827974	3.41320475598184	655.377498830455	14.9608436794023	4.55873408796309	4.35299009094231	14.0493580508311	0.0162812459245804	0.00947003677888954	2.65065823022039	4.50421733146392	0.53209351361816	0.312760273632267
1	17.0673339462008	13.0160692021944	18.4451474128274	4.86556268009274	0.310032867691698	5.7329862098635	1.91300127649376	0.322908572791477	11.115363263083	6.5013802823827	0.0166832932033065	24.8408113487801	25.1081289781533	0.0094781465857817	58.0796211647283	0.579257489901606	3.00182927687545	3.5079207655802	2.5551049209824	41.3337921418788	44.1622861577354	9.61078048942382	14.9389030903229	0.851382293720339	46.2206665984939	0.0226498512376757	0.00419412398965806	4.58356003924818	0.205393373870896	3.92862330976203	24.4657437678521	7.73722165063536	0	12.2237939937419	0	13.5660333466923	16.3507349437684	6.71688054334558	1055.92265883577	12.494228488499	6.82671730546913	7.74104804633421	16.7842244159254	0.049944632300474	1.07520052712785	1.92705418818941	2.53745705429046	0.561694671466147	0.655323212250172
1	18.2007099382746	0.710773554550626	6.80495584558361	7.49247796365572	0.261323081489358	5.09045110887249	3.73866253918799	1.5618510273059	9.84752478745731	12.8624412104035	0.0167964604074564	13.1849132279192	105.115407147487	0	20.5135901237153	0.3913490013717	0.583353239412783	4.62735052163297	3.21644554791895	25.1547954040206	39.2269822551399	7.61596619597413	4.84985976868207	0.190080939842389	35.1979159205142	0	0.0168902953817998	3.34350378914906	0.33989063749051	8.14747050901579	15.6518387914174	13.5669758105725	0	7.425840319065	0.00431087862168558	8.6833478575029	46.0579852829394	3.8908988484762	496.030101314924	7.44477281567852	5.81975067045926	4.93299121812836	13.0715405009309	0.00173391103422414	0.124385944752031	1.02341641648427	2.37239957525413	0.448935007680728	0.526709132247052
1	18.5641181474185	14.8542687017066	7.81506061961835	3.57051644189832	0.278900194866086	4.12597860782904	4.69427348559505	1.19129145000937	9.88865670402375	11.0957130499179	0.0413682091031783	11.6653795372713	49.4639788966619	0.00470043827789927	19.122904312391	1.11127189123868	0.96591001681284006	3.55839816356543	1.03852091143274	25.5044621355568	32.721287442432	9.5309369293707409	12.5846283242509	0.024732594766313	20.0616115003223	0	0.0124797949249812	3.87071510317621	1.03966895331007	3.95426175766828	19.4581760847525	7.70198963476114	0	0.0340696238575916	0	13.7482081211985	16.0172212773269	7.29884775132347	1093.39353063525	8.09252633567824	7.40946002629701	3.99680543335323	12.8718146239378	0.0512456499691446	0.15234785976619	2.50386063055301	5.65774588040789	0.463398186275361	0.581888514833957
1	103.634631128218	2.78725312644144	17.6217966934269	5.07477551894318	0.49932466786527	4.86678096293197	1.47046218239712	0.373165955337115	13.4836865118541	5.00944460406036	0.511034258099931	14.9305986657696	50.0284436648892	0	60.1030385670044	0.349186065565524	4.73419698739019	4.64638088980555	2.95647724007219	24.4672326616981	27.7968349402509	13.7069566852357	19.7523765873241	0.0607263361009976	115.154463547774	0.0120660672532545	0.0402174155026422	4.68242153155092	0.0980984547952288	5.12375311629912	24.6911558761507	11.0911335312765	0	24.8514446365617	0.00456205156842392	14.8243415244057	20.7464235719137	4.74189807004435	1067.83669302288	11.437004394509	6.37001050553288	4.65707741294546	23.972472853431	0.038533681227154	0.661724058188766	2.37140807646168	3.3648528208805	0.4656023826433	0.503185386203731
1	16.5916457559964	4.540847994444	7.53694896779143	5.72750218949537	0.27885118917641	8.45267001626566	1.38629821262654	1.0173380291723	11.0256181797395	6.46757003131278	0.328702415920683	9.67410413095001	42.023753010895	0.0138328212907179	27.9476450251402	0.433820447408008	15.9346169236714	8.4008192670702	4.19059724224147	28.5969216008103	37.4954349775106	8.77198498064882	16.087711738557	0.280742276942932	61.6128620177252	0	0.018363263459256	4.29583904838582	1.39888030255553	1.98393222147579	23.6889463620325	7.33408942970424	0	23.6734100450605	0.0062490953597088	19.7162436551347	34.2123294645411	5.86036636323437	935.219795603094	11.7254665907014	7.68189996290932	5.727475714447	10.6181920185169	3.41835431582588	0.190057734928193	1.51871062756936	5.11664366728208	0.579340071011994	0.757879817816596
1	6.70388023963152	58.6207875215665	3.99408164715731	8.3938328555327	0.396728318910962	8.53872603144327	6.079322394377	1.94439137825184	14.0442147437829	12.5281273631686	0.0149265894152137	8.45228396225522	16.331193680757	0	39.7631362378323	1.26838125284608	0.646452601639902	11.444995457543	2.15337219532688	19.2375734149949	35.7765344351164	7.66460923018077	9.859950471498	6.28510341497539	21.9586715397144	0	0.0187624727286206	3.98225515457414	0.109837167394969	1.0180722971151	27.1150874689293	8.27134927700881	0.00860689619243501	4.01481277449481	0	19.7457071432889	24.7362696556253	7.78281366610754	1575.17018644224	17.1718680758826	7.27973388245536	7.35306758577142	10.6784464896409	0.947642964020735	0.932109631087918	1.23276067876235	2.02344560436284	0.704428500280651	0.716489198858566
1	15.4946317327945	2.14801311796884	7.69238831605511	4.78623023663144	0.411245013628159	5.06107519978341	7.06431136082646	1.08724528372877	14.1718430415384	4.28491219490024	0.00786425841029054	10.8154476397816	22.1900658152378	0.0134035756177493	74.7514858112052	0.488621943867798	4.50831334516307	3.34474565662446	3.32863081876891	25.5971459458386	38.8152649468393	7.50619037205046	5.45510998021129	2.41804956102884	7.679510752398	0	0.0158163856296346	3.55655074856322	0.77455526229654	2.41177036041707	21.4814071312837	5.28819300967945	0	0.0294398581737046	0	13.5863888385177	26.4211671892548	3.10327924414105	903.854448858998	9.01577214745108	7.8442098132092	3.8813139969557	9.37126503384949	0.957963192322144	0.267582995576231	7.25799558011542	2.4762254424134	0.609834374497064	0.663204102724337
1	34.0101716929237	1.34831693897372	3.47701516423692	12.0856065815265	0.423975114298163	4.471521048497	9.01590618550471	4.90180333931098	8.66697159231649	24.8615704228669	0.0684440446144127	13.0470675137456	40.622566206843	0.0172820312545598	20.0570809000496	0.61147978944856	1.09468041909452	10.4119745745288	2.97287698741697	26.1618819758499	20.1371412479765	5.4988411795427	7.5558116043378	1.35426650553785	58.54561135448	0.0412987321369178	0.0191184482163164	4.67171298857379	0.714573044402045	14.7581682431643	23.1251284350885	8.48202794087244	0.00438509629136654	0.0654785314162146	0	17.126985526673	39.1511295201846	13.1742511125819	195.044598621013	9.65076619961765	3.68843388532195	4.31021983520507	8.74897308752641	0.0219816469035009	0.0791495252768598	0.729093780063691	4.02149697543057	0.666903171628408	0.603539149141511
1	23.3123369226679	6.89851455668806	12.0007631585989	4.50997396820468	0.322338138664336	3.71879349578684	1.05464617636801	1.06772077867391	13.55596471282	5.40791972434447	0	14.9453370993623	35.2796724146221	0	14.9791898062634	0.753990647714893	0.866567903024096	4.51220288147896	2.73296015112135	37.4634423709365	32.7594436611973	10.7818657638079	10.5442664914733	1.39604199587398	24.3328463304571	0	0.0279263295874204	3.56168458745137	0.0785976886186833	3.8133011950598	21.2664534944587	4.90290023287799	0	0.270299766862783	0	12.7963971568494	20.7016639693481	6.39733313136908	1237.33116665313	15.2079084611097	8.78124762334102	5.84964881014468	13.9171410268867	0.0196583300501229	0.308091619586814	1.7505392493769	3.47695974359567	0.384509281423305	0.427400364220741
1	35.7502935621873	16.753814462739	5.15904418670647	4.07690935478603	0.34997829298856997	5.76248656976685	3.22962520101189	1.69795864147287	12.4169411933433	20.6832087024554	0	9.51690546847905	50.0797933063633	0	33.6338307776673	0.694159938861598	0.737106228831828	4.81143362621655	1.57009996885679	25.3371069193769	46.7482392232903	6.08474929693589	13.9391288648775	0.224609101487656	68.3098206882398	0	0.0293832204460109	3.54071847102045	0.734831311324789	11.0419660509858	19.2992178551303	5.40312727183254	0	13.3981025144739	0.004285385491447	7.88332436811523	41.0678769457872	3.98000207618658	1385.17910052941	7.17482211507722	7.83648004436044	4.39519879989222	7.49059012301911	0.339560478221924	0.554755699883152	0.998077739207983	4.88067542985187	0.546499425253732	0.603398558644489
1	25.2512613099817	9.82779568665835	11.8519472924149	4.78517114412557	0.415603732483193	3.31028470132531	4.76597348724646	1.13344107975793	13.3443557712003	6.98361818169433	0.0349694857735858	16.7179807675372	49.646426692986	0	26.5235947530524	1.1822171332593	1.98273326156782	5.14701316271044	3.78831472121981	32.4042543042739	36.0704032901735	7.67576708773718	12.5417765487405	0.179203058768554	40.7477769942688	0	0.0175824230146521	3.95099744983215	0.994650939692087	3.01474795453719	22.7010092574934	8.13833323946069	0	10.0144849726643	0	13.9253263770381	26.8169523371173	4.09549372123072	627.722071156688	10.0188771598468	6.52078991352996	4.33352627548052	40.1934647296043	0.0252694812127995	0.993869595670334	1.77222361858969	4.75852715502766	0.536411444336201	0.727263295367878
1	20.2352399825251	3.73932505525321	5.32112104957968	4.21400754977611	0.364666913073664	5.67237574492798	12.259583580974	2.63156200033607	15.7565430178977	24.493170447196	0.0521937351529831	7.86497339346558	11.5451973289351	0	49.9244423202448	0.747138746859962	1.7763261122968	6.50158421250788	3.32416743996945	24.8427805838313	49.9025096626126	4.73979781253994	13.9894878122986	0.148594263780735	271.446084821552	0	0.0218688834439874	4.73201525217674	2.34379414460566	0.929670832657315	20.4744272583103	10.7825848495851	0.0100318978404025	0.0293080939160599	0	12.8736737953188	66.4813911509608	5.30174526374635	42.6599553762848	6.85354866262805	4.3873989844406	3.21459876506322	8.32000936135289	2.15699515682888	0.97848744404666	1.22585499888718	2.55025082958021	0.556388762727157	0.740510779678233
1	23.0563708278524	1.34348521105025	15.7146547623191	2.63400476461863	0.32465789798155	16.635326761906	11.9262325576096	3.62367309010507	17.6578517115645	5.93393169666186	0.0818639688980899	12.4198199635762	58.1720980466087	0	78.6312842950554	0.871194939243931	2.01502122774887	6.84384484599565	1.49565969730043	33.9079448537857	51.9020985016233	8.77738468366954	10.5088725376341	0.308467959004735	67.2645122598685	0.0261509480267496	0.0193697198838727	5.1006417181404	0.248045099990883	3.80388202132489	17.5764235533152	9.88616257768805	0	19.8512571627327	0.00494369751788957	10.8030352704929	25.9477410542613	3.25327923662187	753.687547550115	6.78824849429103	8.35614724064406	5.03778270142092	5.23345068240071	0.693966223015913	0.0732502787157723	1.30714534799215	3.5302194930171	0.383102199069604	0.386712063887799
1	15.5026659478188	9.57389180308923	6.32267152089501	6.31155123284249	0.333070509792164	12.4729707046429	11.1305263132	1.93691271124007	12.5760763087325	12.4474063955238	0	10.6771710514741	21.8836400424182	0	21.1614015293847	0.969285904892628	0.857440408858216	5.70204922657643	1.52458038387413	38.3432376031823	28.5665953611176	13.2787669775658	25.2094382455582	0.147135774432505	91.8378195037055	0	0.050146649379323	5.10961469894693	1.74495430601807	1.46553071453665	22.390211626367	9.81058200562952	0.00522812225728223	3.91181789204256	0	15.8838754839466	28.4829185249404	10.0685733734877	1366.19397335229	12.8184347996368	5.99440798238015	7.37349786523996	15.2899499784903	0.00935984800983523	1.93450018626581	2.05271177072339	5.11009843961321	0.684064548458876	0.357203212530018
1	16.512033674871	8.45103049823898	4.46552795645461	5.27707028005452	0.488248806397261	12.3889470663566	6.06737033908602	1.1342374871067	10.8421750570592	16.030658855242	0.00504354235774948	9.37987828067472	41.575005322085	0	13.7886062371864	1.01382881912122	0.337669166764475	4.86858053436561	4.08364881421589	28.8070472346721	29.3918191288869	8.49073786182571	31.8441505172367	0.0603071257012038	60.4584633106732	0	0.0760757785805788	5.34215662101465	0.334015729730202	1.66725188794836	17.9053147374767	10.6835712208318	0	2.89249339460589	0	13.8473760446304	22.1678126640629	7.93478738567256	1533.94537165285	6.79120446130495	9.22374557096717	5.74498271027341	8.69635659788734	0.00833037774248816	0.0565295481461617	1.91082828321837	7.12022695649824	0.637201445259747	0.74521972196389
1	35.1661915816133	8.3783069633042	96.7640788139547	6.41659555963251	0.358640490939639	8.84107774270137	1.19794176960577	0.437577837356252	10.7240374374821	5.75959032639961	0.0353129466847186	16.9434109969183	33.1260938351902	0.0150465475090069	31.3747854566185	0.492050957611942	3.66086212492451	5.30303582979055	5.03388086080418	25.8191734107891	33.520769827085	11.252551843628	20.3003066208841	0.150802619294172	32.4879109499411	0	0.044387782145596	5.83893374669947	0.104939417034777	3.95561434129685	24.2281017896629	7.98354306335198	0.0203619767322457	38.076842672983	0.0135948131248204	16.3686919607914	31.622084385791702	4.62817457625401	1128.54198798552	9.62137028008928	7.88666488341474	6.41880715507616	15.434933188302	0.0273403620862379	0.00706782476269387	1.74374197693418	5.05160995205606	0.545191775335249	0.469669576530268
1	25.0142159334472	10.9860465190542	16.3966470065813	3.98433641139548	0.412682977529687	9.97199218859257	1.11804945547123	0.278030775208461	15.0312896515563	2.42002546301227	0.262130113504968	24.8455029405276	60.8296957832315	0	41.1023274250492	0.855391958500621	2.29949641276373	6.24539079534087	2.22989588255034	29.6593101380824	23.8192444764083	12.2804543656561	14.1733632934668	0.103945850805224	91.0263165128136	0.0127099094273757	0.0282422708085959	5.96567595320237	0.140426846520519	4.91554380026833	18.9907091393979	9.6979856710786	0	25.6816121503535	0.00961096287973131	11.8487988021029	23.548358525069	4.88371127640943	989.924343919778	6.50825653600563	9.30123221662056	5.13890244497651	11.7670090296084	0.0328584324490756	0.00749498365417149	1.71395847325364	4.42808176702787	0.50226222178352	0.586964377112222
1	16.4494705726016	3.95096537337617	20.4441444001754	3.32751347085755	0.489593759552601	12.9802179118164	6.50822772078642	1.56860029275877	17.2040414746191	6.44177684978464	0.238744394938856	15.3713768450002	33.0966544610701	0.0106381139558732	47.5616284819368	0.256637749113133	5.71197474829668	5.01102238622315	3.36917213195091	40.5273263470977	28.6972331058305	14.9055530410842	12.2678943034468	0.327854978186916	151.732354330888	0	0.0470741495114406	6.2982333219497	1.10760440715252	4.15150599044767	17.9929599277756	9.4876312700648	0	1.24422606476443	0	15.8662026451709	29.7471903169117	3.92661892865932	462.250246164514	7.23431026014645	10.2651840014056	4.9059632528612	9.98883055890506	0.00773200329960423	0.0224867175279261	1.68164972993736	3.82206056406477	0.335911737936685	0.448674884044253
1	20.816341455219	1.21638110106275	15.2168251782822	4.25265364349382	0.311403318691124	8.19878886479733	2.0483984673161	0.346892439205522	15.2353913152458	2.56994255425494	0.0928547266858916	24.36971449993	71.6609768835453	0	45.1451606822745	0.475114540605983	1.85257591548004	4.416006456532	2.77339867834335	22.7285357018899	22.7484842042145	11.3064678902127	8.86806192723945	1.12298043832503	65.0725924614728	0	0.0149397549081211	4.17486628902746	1.32239146608511	7.30273033753164	15.4267967845218	8.92266503222942	0	25.6752556481138	0	10.7124681092197	22.7463719581833	3.74850668234855	434.517721087255	5.4824476439597	8.45571491226283	3.62961983943867	8.37380222616017	0.0475438921727188	0.413323990217525	1.68604321687956	2.69212953802724	0.33392077763448	0.430305690152158
1	12.6906897085081	19.6522170686052	5.17210716388223	3.5735222916619	0.474527940079737	5.66472494312321	4.81182782009816	3.37673280758089	17.3991913018921	20.8595728529984	0.0330227046020402	11.0183737951523	24.3229765517724	0	41.8598675074992	0.392249384613066	1.05708479435124	6.793617821979	1.92752518135272	27.6947384585027	14.0530885295027	8.26394837110173	7.93195451533994	1.7416244918229	105.26380219336	0.156914925701712	0.0207544931158074	7.2879014751541	0.116825605903444	6.31582059283334	14.6906083106322	6.57943172775332	0	0.605740564138636	0	12.517798652917	103.667587355401	7.48767322138655	59.5755021869196	9.00075562450368	4.63905710510584	4.33359492700619	13.5799522155774	3.1055609447386	1.88038476946309	0.89638100834201	5.53454208995341	0.695646115731429	0.777405962719977
1	7.65936034665457	1.9006605873652	8.11830338403527	2.31348206452582	0.250560742922008	6.95246322426297	7.88631653825762	2.80835921936158	17.2241301101923	13.3155749628832	0.082134043530522	4.54773495209475	21.2626990011039	0	32.8452149525126	0.476764946620886	1.11596124145124	3.74490192855355	0.827913918500724	33.5587876958363	24.918914543385	15.1135160426033	5.81510115944162	0.363129788437225	28.399513538957	0.0196779162967347	0.0631592710684921	4.12470370895002	0.0355519167335223	1.30849072422319	19.0263119760328	5.11873969455044	0	44.6101147593996	0.0347200497143115	13.0260828526271	27.9776177530271	5.29029471031264	803.897661693197	14.9386450499075	12.5282332074665	2.76505558310898	6.11679038353367	0.0139650133050872	2.86618551243214	1.12171488956312	2.79620993680044	0.619371009022432	0.639687168709868
1	16.3088507053858	7.2802969559448	19.2787690393393	1.56974219714307	0.342847019532492	9.51466130095231	13.1669647365741	1.68953925344969	17.1138309590705	26.5713820491686	0.161470158486308	2.63633686763524	9.43972030662698	0	67.8907233469274	0.635047058977269	3.21672775004477	7.31368490073419	3.04365804493033	22.8114812539693	37.6602149823793	7.85051393529318	11.060159236557	0.929396548923202	102.970935298611	0.128671325703297	0.0317684790803763	3.87905242128538	1.25175799646892	4.26637461590423	10.7032330526794	6.29910168312567	0.0526252007973203	0.0670166251934733	0.0072072975353452	12.3736229794066	60.2035790910609	7.44066093674789	92.7194422690416	10.1195109030951	8.1684884971921	5.99653725696309	4.14180197943851	3.3424334885422202	0.0168615500530389	1.00959207207947	4.70403182742304	0.708576194004344	0.662933391470416
1	5.20963685613305	5.30763724428861	4.64355469410391	2.88568590027268	0.358786752832937	7.58489677374476	3.2238476390293	0.861041301081879	8.66630317066213	7.38123296388637	0.0264955110912976	7.35505664771084	12.6680308751771	0	63.0055573892769	0.653645603572112	3.65865949358328	3.15695187020558	2.33068010297745	30.3772630776852	50.3307114750526	9.15767694973164	6.1590878503035	0.124462899076558	52.0882121750398	0.383693636419545	0.0133217653531664	3.97522685093443	0.0999830607218776	1.0318104380729	18.2290503507661	10.5311606378087	0	0.114063864039485	0	15.146679787596	40.9635993054667	3.42578975544869	1666.91091904339	9.85524374965371	14.4644217229099	3.85883341021975	4.73302260967838	0.00911717070623888	0.215656569149331	2.37694488806207	3.6601837140093	0.838453315371643	0.735609684208851
1	20.5420119582028	13.5858024473157	10.8648849946443	3.50593731415012	0.254720069409588	7.97587139851528	3.47305119336336	1.91833880574977	14.0154043735634	2.90735983718043	0	9.6762541225925	17.8640410056413	0	35.4499014511373	0.319920316356517	0.871742577645775	6.12674301778529	2.59747124604526	32.2534008441954	51.1680553980613	9.12105216974746	7.56370457513237	0.174444490413458	29.5891874394685	20.3967399533112	0.0234727382950591	4.61797549292019	1.28823259463685	1.93101504042001	22.6285292801204	10.5289275397163	0	13.1477214393887	0.00299545163128488	15.2469025815458	31.1408046495087	4.22271867783116	829.03009502036	4.60479384279191	12.9722282507206	4.53559509019836	9.78754441480931	0.0168675249954363	0.0280315651544405	1.88398850257373	4.37048909883688	0.730059401735385	0.466983944520217
1	8.41658589563536	9.81751745553522	0.464012717892766	1.9455977478504	0.358559134398926	12.5629511150192	21.6111654120436	4.0259370671849	13.8906545431489	4.96650115656899	0.0539851162493513	4.10464140274643	15.7542396466091	0	53.6738061968379	0.633456132960595	1.97600122887774	5.64301617566111	1.88183195680947	30.8869785861312	25.2717843470968	12.9653105895763	5.20649583671536	0.114057334948995	32.1114475935991	0	0.0400007330045179	7.69068291354828	1.75143371188312	0.118822091340402	20.9976069155847	7.25990065392204	0	0.0223366311508763	0.00875083933599651	17.7644342751314	25.0634302361304	10.3725778595597	942.777638591028	5.02933394469739	16.369726145319	5.32245162309394	17.7747680650496	0.00234649410092865	0.00454948504149658	1.73615404534643	6.1509589213766	0.789526362949823	0.850943057215189
1	15.4142461848866	19.893598012366	2.40660128767879	2.10013337173914	0.426401461809242	9.86285574060732	6.22609452794183	1.31674946625304	10.7171797729792	13.9284491486009	0	5.91537655822024	40.9322906236195	0.00357028735483267	20.5307534578053	0.700531458466585	0.352372560653214	6.59191159029802	1.11458394774942	36.7158458003623	27.0898960225709	9.20703830869478	31.1702240566581	0.118083477859875	56.4595503237785	0	0.0916323890058521	5.39202951015645	0.387733580978786	1.17220631191879	18.2958978280566	6.77231108427584	0	15.0751615264917	0.00645163142731645	15.0212164657264	34.5636007791878	8.68270492568687	2338.73803422813	5.61599084738789	12.818398074352	4.8631331617565	6.68416975269453	0.0830387001985017	0.00503122035695842	2.6531454476917	4.48361013640923	0.788596772829561	0.521431702570043
1	20.8323209182309	6.51491815339705	52.6705061716485	1.95882519904255	0.321697952074208	7.48341212647706	0.937145517072561	0.307852536632598	8.49567172433514	5.95866185899346	0.0465233323051763	6.36841052968979	13.5591476777086	0.00406629700073568	19.6860602115415	0.516643331026635	0.790673412621933	6.46449461547487	2.28895987374236	33.8959402544807	22.5308810639616	9.02611455310662	16.4680107776389	1.27152737403471	28.6524649752514	0	0.0215922642413366	5.61587160687729	1.33492928835027	1.22578235672208	17.9672622207279	6.45333498694598	0	42.5191873712257	0.011021906746766	15.3039340078707	26.2468217372179	5.91119986936357	691.194298863596	7.68600992300901	8.91171366107046	5.56297928534321	7.24763648954938	0.125607455718577	0	1.80229590422554	4.31254338647496	0.706164636076089	0.828028381869458
1	10.6928087851947	16.4652910835419	63.5961215251257	3.14727536024714	0.189794610973824	8.81586941409194	3.75646524464992	0.27101268657304	9.97284410389732	6.81003185280246	0.051330815240648	7.8380742097738	14.4943116713579	0	90.1041788688012	0.166760008903628	2.51304215955377	3.25973389528221	0.537538088993695	43.3546603354402	24.5168480590002	8.53593396526847	4.92120949117657	0.572372079788957	14.311067501308	0.00774317766043715	0.0229411464762672	5.00693444697283	0.0581103568762052	0.993804966244874	19.0700697312102	4.77957232592883	0	0.949041831866954	0	20.8677734346361	41.0603923738262	6.00062385338306	2078.92243280955	13.5073707895208	7.66574324950153	5.75256110628527	10.7030589143599	0.00942029872510458	1.22372054717512	1.95002198646825	1.20443214325425	0.572892623838979	0.691226959316292
1	34.3503926862147	49.2622854846789	6.54897141587995	3.37979289971123	0.355778531215623	9.05311287741494	1.59710006913224	0.488317580963173	10.8510834845623	5.29191704379117	1.11724341538684	10.8342351901483	18.3778625298584	0.0151849428104798	48.2922481483414	0.708232413027869	1.69553388781894	6.77470445148487	2.36795239003052	36.1072344300578	22.9496607989845	9.76777836741008	6.95397447411167	0.123273635371055	33.8728314287556	0	0.0268776315481584	5.89263915624084	1.72927131504986	1.7795437007726	19.8589954112549	8.11394571736221	0	0.186106869621709	0	11.9586399950415	15.3459989765243	7.14278649865156	1591.30352635141	8.445172241255	9.68329923387299	6.29801256903379	14.300057789287001	0.024280813543104	0.00427969996778682	2.4606054863454	5.57995063072715	0.706306749023151	0.766606230986032
1	12.3466319062244	1.43658549994972	3.00204781773221	2.98699924837175	0.295842414018271	5.69264092900611	9.21761192595039	1.39987676930717	11.989036940779	5.56797146613995	0.0534801933327301	5.0499040537412	78.5747904265796	0.006076655318185	195.137599342147	0.459332421923753	0.669113678070716	7.80252356922172	2.94177126927265	22.0099070364471	27.4602604068374	5.13345551152526	6.64458792285188	0.162153468752619	101.198108056848	0	0.0188226378768826	4.89770762610557	0.174062893394263	2.97490560380172	10.4056216166784	11.4851256699483	0	30.7602129947171	0.01647108615951	10.1570120859896	40.0691361210086	4.13508547932208	366.584012869477	4.45250019616845	4.86801973913311	2.22806713146205	6.43792597321449	0.0242915196632702	0.19481220907119	1.11501913243662	1.71894041498539	0.60506657619518	0.618938184559993
1	18.7153684688821	2.80928521195506	9.4322635682991791	2.27504029901675	0.516875178693965	14.1389074131451	6.12075122557494	13.285794756408	23.1680684263258	5.18811050884582	0.0288886892010248	10.1842965753602	35.9491793006845	0.00656492042863898	27.0347889722981	2.16973119501707	1.13629590379234	7.78614086996823	1.2462587396853	46.5723458911556	48.7508508357776	12.2058474930037	7.36580274375096	0.725404238442814	93.247186133441	0.00784406897224556	0.0261450706735531	5.78768366298764	0.47094014093746	12.8576861696558	15.7763097972658	7.37555512562455	0	0.412031813949312	0.0830412510873563	15.1433782684682	50.2070554423931	5.95944230714511	193.06412414264	19.084697237641	7.45001881381401	7.39194890448375	10.9195864921549	0.329234963756125	0.00925123330974255	1.72516454569884	5.76424723701825	0.256042444318862	0.480059900638816
1	8.69991806904358	2.82407128274978	4.81108219455645	2.12721320274632	0.414978084765904	8.18717504185261	12.60561236749	2.16466764774989	17.2871514850024	6.26686359766499	0.0483328781613532	7.40690272300224	42.5624329583073	0	32.5021093722723	0.724257138742714	2.51053815491037	5.83895386155987	0.778540863298783	37.4949997330209	34.2202665651801	11.2267880599722	10.7424129052656	0.632971500476085	82.6804206566319	0.1706080727556	0.042122508341738	4.66425958537399	0.206098688008789	2.48324643593352	16.0178700950778	7.77760204315121	0	2.40642447802315	0.00330795363841961	10.7272957447381	82.7394697686634	5.43880100423423	184.308207663371	12.4203386130719	3.80594283773447	5.04843108918176	8.02164493334653	2.90717965679376	0.0490136229241892	2.03959576549129	3.48773748936969	0.53955745595478	0.488211426157644
1	19.6803902205973	64.6515250451801	6.10695943462174	4.14592863196585	0.396265816927127	11.0936333087185	5.26617896767255	1.88261589688358	12.0208209988984	13.8528683442575	0.0826726703211126	9.57651529237588	50.7457014802099	0	36.5328242762861	0.645510651515101	1.10700018841443	4.23087200681143	2.97342569416434	36.4215089421549	33.5020028136338	10.4660979922459	12.3023363377721	0.407612907050713	37.4639615983293	0	0.0188942110942106	5.93833713884833	0.189310488642685	2.25997525998218	21.5587973851558	6.37164375936976	0	21.7835387413931	0.00385786743634642	14.8094319097335	32.8248235588656	5.3375468643473	2614.94583984463	9.57301243807341	10.1788690435239	5.29336342279795	8.25765866502971	0.0837919072161986	0	1.83608083176942	3.96656208225315	0.554676784875979	0.507859631948677
1	18.2919350713474	35.0765183119109	27.8005519110123	5.56117276111312	0.305517079979202	8.10694550133492	4.18505272672956	1.8983814311572	11.9514887053642	3.77305346462618	0	9.7840209833095	19.9449097552999	0	20.6274046543339	0.19480375573406	9.47063490738061	3.24956618076994	4.82878975457542	25.7464601094655	28.5500283272138	10.3641618248857	7.19248475278951	2.84641891596282	12.8811700551999	0.0228513717897706	0.022567680023293	5.40750238275005	1.00355208556411	1.87704285892569	20.2181659453916	6.27657183381392	0	0.119718217995316	0	17.6887258747743	32.2632797555243	6.4969987170645	1423.75832088968	8.87518998054997	9.71651488995623	5.34817368182776	10.8715091818385	0.0324342990661665	0.0179671522201755	2.30711685850961	5.53175949309711	0.679511062126272	0.665579120453636
1	9.99492798126801	6.22226554283364	4.50535176073785	5.33905806744525	0.644912864977332	7.52563534562468	12.2177107479813	1.68101742322794	14.6943396285085	5.30027847350656	0.0438899033109573	7.53199059975636	9.54910354107172	0	39.2108579666761	0.649659685557115	1.02111620070374	4.10669668749924	2.78088934377859	51.3552661419419	32.1605605820607	24.5000652650645	21.1689320517217	1.30826274068533	27.0974869711587	0.0119173087557093	0.0353080786412171	5.17224865088516	1.02106133551718	0.839060573192389	25.4551328440486	11.0400681936361	0	1.6265887216664	0	16.4797525282949	57.6641211656555	4.42954283860256	1343.19566573179	12.4963252725357	12.2840761635173	4.75361414321753	10.9674734248918	0.00724925950309064	1.63040091528443	3.60958075401003	6.53182561044984	0.717677195155226	0.708119305607791
1	11.2724964333377	1.47368320798426	18.2270415269115	0.879171352631586	0.457478128848771	9.86584398807516	3.8403520390023	1.09183835264973	12.6580910984463	10.3199361395551	0	6.47832684765622	18.8506438541229	0.0144044936197221	55.5761288099271	0.891914789582937	1.93887358323015	5.97032958113073	2.73856578552618	22.7170021047611	30.1073366374541	6.20323335443987	13.3468297126139	3.09398014335289	31.1982024192685	0.0215139396378785	0.0573664993807787	4.96761617335136	0.358791173625416	11.8359276106148	9.79370288337803	7.55398869866281	0	0.632370376247482	0.00325367661253466	15.387542122355	17.2961344499562	7.08145676096023	86.9400667467221	7.5825488200133	6.56159641983634	4.0333279788759	5.96313262902431	0.204154989958436	1.00732284296918	1.80478483809468	1.95654835442569	0.457842893026835	0.664138287380377
1	17.1514330531885	3.97336548638553	48.7222982964658	1.97045994473612	0.336563604284265	8.86953669859483	3.16289603301848	0.638021958738007	19.2024376844047	7.49662842717945	0.0122641068402796	10.3379669779058	42.5567849076189	0	47.27013353873	0.655538299635252	3.15863711003777	5.49735875817561	1.5564859117602	53.0341352664237	36.3706095577117	12.1624794218737	23.3821064353166	0.809169184408486	61.8811790855253	0	0.0123326214036332	4.41382844028592	0.274206917089271	3.53314822260349	19.5774634310689	10.0340190797811	0	12.3660455862172	0	14.3212621402569	30.4008379858786	3.75946781563005	968.822217409504	10.2104975149289	10.1870249941074	4.05281561429549	6.00842909723412	0.0126603282235729	1.06531359491769	1.92303818593946	3.33348986307467	0.482468571823865	0.539843130464256
1	7.97382239764177	9.83180518850625	3.08186878897264	1.19930132220349	0.334187160333338	7.52464437875574	3.08837347129823	1.42803096645041	9.5706783715695	2.74503934997401	0	3.62193103511231	16.6592942860812	0	58.0162359480593	0.414583026882465	0.890485546485964	4.89853900655127	3.11969494831972	47.37900780974	53.2009289848751	6.93074719730897	4.71135600491057	1.39457770093987	5.76986867638882	0	0.0224923280380407	4.73872704729616	0.698151353755788	1.29384702702976	14.7289386739267	5.48885298654746	0	20.1280418808826	0	9.82007312025553	21.7826104255579	2.44257739038235	1288.12084533809	4.0680518912798	12.6344951874451	3.68496286742301	2.92677789396432	0.0158331443730654	0.020465326962072	2.87518965373791	3.35519733121824	0.615860048440426	0.686676930939981
1	15.1072935584912	17.7176712361377	12.6062570172571	5.45527811632489	0.436039075799376	6.28003970054901	5.03977467769627	3.97419193173199	25.4472863625017	13.4999283814556	0.010620483922248	7.308257037359	15.6607282948309	0	55.7806286003284	1.88257511961878	1.18212034916056	5.88731958309391	2.71624879560039	30.1592495931815	37.1236050392453	9.28260091753352	4.14617316049035	0.0226771898695686	82.9409220594603	1.54280719302951	0.0266995405866569	4.57246111877892	2.23330742100856	7.80419530306255	12.9744502382922	7.8099775505518	0	0.0477093489193531	0	10.7802678634839	81.5140209075718	9.3691867347372	100.334345685933	11.1565885320817	9.26142812072102	3.88873103614618	11.7882538814041	0.710441547328046	0.182807736600888	0.797388204643644	2.13669908116116	0.641173553071904	0.736467820485107
1	3.14139223227475	8.96102790916206	4.51225544553852	2.02388906438687	0.344966223849922	7.75250937951852	1.57975393895858	0.326975381528904	14.9493987823896	4.97438397654735	0.166294481751728	2.75399354051747	10.6938550265911	0.0539860345057085	23.7811437754769	0.738014668832903	0.632226455004299	6.58450463775488	0.673734360929423	35.1571149441105	26.3445189196799	11.1831015641228	33.4421723913434	0.068986424559944	60.9791683288784	0	0.0382225145606525	4.12601872212344	0.0484091752808264	0.359543008047637	12.7733565081178	5.2608961631148	0	0.49801882923221	0.0048777305891327	10.8062837272305	25.750547709423	5.18290716808664	1805.45862339159	7.92304186860851	12.2831721947986	5.09921013054968	9.58449222916505	0	0.0836843563787154	1.0427388130009	3.7842849774873	0.555060280242022	0.47828349864374903
1	16.9146109471303	20.7619464020219	6.19425011979605	2.83650283700963	0.473341882345369	11.543605105551	11.4258356514364	4.32241690316084	14.7230491103336	7.15932800123155	0.115759242184237	4.52171775222125	33.4998172482402	0	58.5687563800379	0.903111932386197	0.491837915112949	5.69355804376819	3.12235239087119	28.6079970159005	51.6091856712804	11.1362282530437	5.50612368871132	0.0418292361574576	11.1208024115455	0	0.00895430322009567	4.05969144752228	0.0957659913570609	0.635414307483802	20.8425378035997	6.48520363625437	0	0	0	13.916048216618499	24.0143711784844	7.85082987606855	1718.88043815509	0.423524264378283	13.2093621145761	5.89070699872447	7.17049348353088	0.00367689606514347	0.135449600822292	3.82105496907935	8.66289848908226	0.768315680740552	0.508396871822411
1	22.0285122715892	1.44438561644592	25.2553090290847	2.47910801602368	0.50009496678768794	9.40211825160086	1.36823716808949	0.547120378959675	9.88006027842244	5.05389689618284	0	11.382768844109	34.7812805464638	0	58.3062569173549	0.831117243210277	2.20181524055473	3.56273903049608	5.73789892196822	32.9821668457326	29.8097558055231	12.8110774441636	28.0200222849154	1.32760112816958	30.5031513570019	0	0.0260513908530483	5.7651855805316	1.56091705320141	3.28841033181692	18.4078354864245	6.53923195142735	0	43.0167308124344	0.0118205296899763	16.2611971009141	28.5261360611484	7.1423586216451	1414.70436662007	6.62006656080988	10.2042512116325	6.51165028940899	6.88314438437328	0.237721224122635	0.00691356406626485	3.11544914655673	4.60915444521198	0.642540333156475	0.684214920407244
1	6.14226081810133	13.633225823942	3.06580581723058	4.08179277120592	0.498308103093382	4.41957832996145	6.30049909684074	0.967214327071473	7.76550890158149	18.5545037133075	0	7.12772024596169	14.7138790730587	0	89.7136636535703	0.534511325050357	0.716619566701612	5.28316834434536	1.00063123329667	19.142835984497	26.7627496490431	18.0329925807385	8.36045067901044	0.289645279378122	54.2386838385531	0.161143632332838	0.0383648522109255	3.59308782348711	0.287937465230846	0.830098758860038	21.7045301507217	7.44725264544398	0	0.00634759888689143	0	20.24027204539	14.4602911895691	14.6082201872411	2612.27854429341	11.610635556985	8.87812626691025	6.04427498595095	16.6164562139989	0.462109082031351	0.00678755477712446	1.23880860041083	4.42194795886192	0.840981285085018	0.893254097323765
1	23.6997830165725	1.37419835239349	7.2871112511071	5.26932246166163	0.424459953445639	8.57819859361333	7.91232106905927	1.49909166150311	26.129422548063	6.41287794279072	0.00854046234831443	12.8158648116	68.1556820612979	0	47.0393813167162	0.928612708126371	5.35339078093646	5.55054473327621	4.12889516099907	24.7076604708104	36.3423118007238	7.36139931990685	22.1737962778451	5.21910389484895	19.933167995177	0	0.0257645232854178	3.96159453368755	0.783144283260531	1.90483280697993	24.4186574310953	6.40398944250798	0	0.362873440088867	0	3.4733769044231	22.8908488504938	3.91268355389349	1405.84637764484	11.5558875510223	5.60660336152445	4.59608266067752	8.29433418096322	0.00352655298649573	1.50423562191216	1.41068342788629	5.40476417242804	0.600131725717581	0.668736293361844
1	15.495531769346	7.72247272850306	6.37329573560214	6.50248047347419	0.362308067231187	6.57290843787433	2.5729596229289	1.50748120956485	10.6328360030673	7.66780360642848	0.0061642691994195	11.409213994199	20.4862012456348	0	28.6343704898252	0.39426290311008	0.882152061796818	4.60716388943516	1.05367190932719	25.3462866551553	27.4001453007131	13.9196363404928	19.8764720767173	0.0684431313245155	33.4005545065689	0	0.0371922387451009	4.12035670088491	0.840899364373642	1.61627365732782	19.9112349873396	8.96229802954554	0	0.0161531629627769	0	18.7172445450525	36.5190746562788	4.19630193650009	1123.93378611952	8.41401683297529	7.67663329068647	3.8882313411723	11.5202778185676	0.0178175779574121	0	0.847306820865663	3.51239469100703	0.648467455031867	0.616961203873119
1	9.4741797485517	0.745705043084595	5.31586917505492	1.87953639671423	0.271970609227392	5.93402641168249	5.58811915357261	1.98241579154369	12.8683085284538	5.08203383768123	0	8.44847757418013	34.3018142673096	0.0201422395169111	45.1114524000816	0.453524164554206	1.2981052947091	4.36696898657291	2.52320200518	28.4541807979716	35.6324217715285	7.26737417435753	6.10036192475911	2.49818725111582	11.2608884539414	0.144401246970388	0.0222825868957449	3.73743331728147	0.815276410477961	1.49148981577101	10.6589139402899	3.64826705549824	0	23.8419107413086	0.00909942902130418	6.99470004933156	20.8611168810472	3.47470248291856	1180.17791008718	7.34662473288832	6.61766449514533	2.97268754135301	3.96593931088792	0.0109798501209084	0.0141921413349325	0.644998671460915	1.7190983805492701	0.595043668018002	0.500585965380031
11	23.307301698522	1.84836251692677	26.8966556148566	2.49262478613438	0.410550849430413	8.38382311385991	1.43993861953328	0.332896772809486	16.1528665765587	3.07728426132754	0.014843266387827	18.7846302324406	106.216311138178	0	59.7731883843712	0.433996012151693	4.64276209023353	6.38746473133508	4.3319846270701	28.3227917089032	39.4176878036775	12.1676114547909	19.5872634406719	0.250381077146975	91.4015359125969	0.191441751274802	0.022389284495605	5.87990026440098	0.405389209365653	8.64595178595184	18.4269438025299	9.37914965864656	0	2.21429635632339	0	14.3362769030363	21.8643161602201	4.40442518555291	539.030949518374	7.34893838130797	7.21000975886274	4.65393490744484	10.7352034568376	0.154760418427086	0.273318559728408	1.77452440302813	3.7405031297324	0.239289688283097	0.243899687542312
1	15.7511220134864	4.89514572456723	21.3479879883465	2.42288108237683	0.163147720168062	5.55778902750728	1.30073698123473	0.408979891067192	16.7425195789206	2.81260993164359	0.0198687208918123	20.2130512933227	46.4489549415482	0.0169317873985986	41.8452539130168	0.199695773430397	4.17774305617455	4.40558115632963	2.36627717594515	33.4307472795488	29.8127635570362	6.71017272202939	11.6450088543963	0.390303698657665	18.9162837950937	0	0.00998985966627433	3.9216534774966	0.784439593700324	3.11915715438641	17.5485536102888	8.78322532960644	0	2.7464288403625	0.0101987730813485	11.9378195282915	23.8622513482413	4.15105184543143	1060.79663375952	5.90223209909166	8.81397909228346	4.58203271028102	9.53181973011319	0.0738382592500154	0.0954405569895801	1.97943460007734	1.80016315218831	0.498731863686397	0.522727809866572
11	32.2046808580833	3.50803472402319	40.1059568837714	4.24720767544884	0.535534905969119	12.2362437243689	0.543575713744907	0.260108375201898	14.3053015447525	3.34591638507562	0.0230900919602627	17.0290487385468	49.2536198667348	0.017490653562745	68.313208300986	0.857966868777275	4.98230686342872	8.97080723220756	6.28625692820576	27.975176476193	31.3087581950527	13.690249714155	36.1349108928599	0.121613295733768	127.002835969369	0.0417972752014812	0.0348286303311226	5.96602998950616	0.226544298478049	15.0666043200328	27.4680217521421	11.2162154402174	0	10.9372603359503	0	16.9158759879799	22.6194756461183	5.08445812634308	781.495798964653	10.5704231919226	7.29435329687737	5.75239316630545	14.1194286274192	0.0699191467502507	0.05545730018625	3.11160597539369	7.25448707406073	0.216085749201705	0.292362799080689
1	6.61397249552454	1.92531348174174	3.62167848964764	1.8091781085204801	0.245596301854714	11.0771234027669	8.48791165172155	3.07797264225959	18.0973638486803	4.76580090288738	0.0189427518004608	8.03311705710551	22.4107722186433	0	36.4689152054089	0.438471818325388	0.594483880603381	6.83146036612725	2.35337955728057	25.4348012643296	53.7347213357762	6.79433610670637	7.66168561565355	0.63906507853512	38.9719556089481	0.145731792606939	0.0253981029726849	4.71680955647488	0.316308214026563	4.60214562488393	10.4040336904479	8.05406374463968	0	0.962042285547147	0	8.60075750509253	56.3349578482717	3.70810481442593	175.319351193674	4.85564432825935	6.18215115008371	2.91621235410171	8.43742591571555	3.414258097409	0.0353860152239891	0.860628980196338	1.27251787214579	0.570869592284568	0.61567590061611
11	27.6346577340229	3.36632125989359	22.6658758741398	3.33831822114883	0.463680880351299	11.0297304362095	0.963927337233379	0.324572371111408	17.5269507389939	3.44755649821134	0.0246645065985078	14.0489255864977	77.4482308628157	0	57.5433662641708	0.794397433337725	6.38849901248912	7.85870113120331	5.60938974046864	33.2435946165671	36.0115568397736	16.0157416619539	27.6788517388958	1.00062411111384	37.7915051103803	0.0795279188248554	0.0403037328495169	6.17485559448769	0.246063355923792	9.22781507935505	23.0987623969009	10.5234971952256	0	10.6654541557606	0.00316512204448531	15.0374891509044	22.2302937792318	6.00653278340131	633.293189770657	11.0535194264019	9.0126423079587	7.44488645327266	14.0547604448008	0.0483765700058669	0.190057484130088	2.57829826196594	6.00940672253212	0.193602851199919	0.218619539513862
1	10.097231465497	15.1170828960888	13.7171962606446	3.94547642936072	0.360935842580919	12.4092977481683	8.44983692158258	2.29856597502713	14.8450656204516	6.31822441607611	0.0173992799114529	17.4034301984042	20.5299650584632	0.00988491441576491	44.9884859275696	0.643861677941581	1.08116873777559	7.08412451474446	2.40201165711342	39.0109224947559	45.9335690389286	12.576122809746	14.255004787492	0.271205857694532	40.5596547269201	0	0.0262447238887837	6.6131056977154	0.354551364233379	3.54573155958286	28.8951936690744	9.16137964948129	0.00501634338077125	28.6248610821927	0.0178623786163204	21.1232568497722	48.6154651733366	5.0909743832736	568.567481660056	10.1143718382761	8.85007328533056	5.84080442566002	10.5173840113078	0.017961405375998	2.27751285898024	3.22565901588368	5.84715705196557	0.377158483500125	0.752631230358964
1	4.58310238812281	9.07367199830147	2.97007720217218	4.1582834321046	0.316540367391227	9.20261659415886	7.56857625744768	1.1473751355444	11.486762947447	2.4299888606866	0.708292890453191	8.05867768001653	17.4445854261914	0.00914538187663725	55.9635370757284	0.323585584471001	0.94302670772888	2.97705245870692	1.92576947127563	64.9482747702607	54.2035270860242	11.5162114000015	10.8971157173979	0.697752135693939	118.564959245343	0.196691814616451	0.0161874962267108	5.59905420520015	1.92031809600785	0.769358763502824	17.7323956948031	8.67643240024964	0	0.0361567506706844	0	21.2674275212643	15.7658623260306	5.83669555482361	1421.06210738435	11.5060925984083	11.561330827406	5.19084579856604	41.1164964694153	0.0232646906198455	0.0708817940779695	4.11391799158459	4.31445569286929	0.556645495327597	0.787249386148367
11	11.9026213576076	0.503235056005827	15.1108890174848	3.68373429628848	0.326488418085493	4.88234612851687	0.555172157932061	0.117057077385568	15.2503023990706	0.595838595505546	0	15.5921452796488	217.758754948429	0.00746421386268689	14.8749522221933	0.216083307913215	3.40030512863641	3.41551857558163	5.09098616230042	22.1471340443769	55.7062767800268	10.5745678594888	15.4096407850085	0.507768716901378	49.3503279196693	0.0445929307132866	0.0330294938383794	3.13960114301934	0.316065250786756	9.86373152760084	17.433176092334	6.55306804596393	0	0.0971376233695368	0	9.56260773576352	17.46305795025	3.82050307093298	46.4853804553766	4.72847675697322	8.32895209595841	4.50748138648407	8.48139859596135	0.00813771968245141	0.152518401051173	0.732237384150476	3.04383379485513	0.0810744567464882	0.220247440085547
1	16.8683634064057	12.4129333294512	8.27212927984631	3.50211657335603	0.399627400663266	7.5983015304326	5.98289346050666	1.85740343577193	12.9011713756122	2.30646380677348	0.0396297172324406	14.7248031918701	56.7962956984548	0.00750483861319232	68.542180500282	0.30174911598305	1.59747221265522	6.56836260218035	6.34531351085864	50.940215875269	32.3137093323929	10.8584631034177	14.8221090624522	0.707975731341109	25.8285109454605	0	0.166046301253243	5.48330770427342	0.173847344463065	2.87613829797577	22.8089771215749	8.74718875529375	0	41.5934830471892	0.023732625338819	15.8387244195687	19.9378587344355	4.79991496235672	727.1976814849	10.8936586037011	9.8384885208176	4.19668544025589	11.9280725934765	0.165003869493893	0.306696996224373	3.62007930355374	3.33572241891433	0.646477144942794	0.702999803617719
1	9.65343077396075	6.91332538302104	9.51036670269801	2.87781416118528	0.268510341640212	8.37221264363506	4.32034612563602	1.72230937322446	11.0760284452155	3.29306191810183	0	19.47375393802	28.6718565154578	0.0152144820275828	41.7353601492546	0.685140820105057	1.93415856479018	3.07399992315543	1.00845220007808	46.9865767154251	31.7181048804636	6.92735134362835	10.2287704841294	0.404849606104783	22.7607094801144	0.0109073778759654	0.0188509415587565	4.56114405330698	1.8993805612708	1.65501302651253	17.19009606055	7.10945767771962	0	0.118297475891276	0	10.2969074063168	23.1597863068019	4.65585415139684	1136.38488401437	10.2415453997447	8.53578061038029	5.09073014262504	8.51199400655027	0.0165873047224823	0.00214401262671867	1.66421699678353	1.86913721395742	0.650160738631607	0.629490801454088
11	24.4100953483268	1.91134084712262	25.5805802800334	2.23865109476742	0.374184221195993	8.91559251467015	1.8242582886619	0.790362831885046	19.5193521559494	3.11418210230591	0.00373198582682306	12.8385790587046	88.1741139644406	0.0169617872402689	27.5323197867538	0.375092991731455	9.89443284566098	4.94365924288044	2.47972027718952	29.3122114332036	38.7382402115093	12.0297085425418	22.6103726678743	0.382495344528484	125.375767662769	0.0912002570376371	0.0150113396386179	5.66467266588269	1.62658250187948	6.60692237009715	18.0973566947127	10.7715647512937	0	4.13392781507625	0.0038313162480693	12.39917115153	24.4073731324432	3.61226243645324	452.069179277751	8.23400189554506	8.03183616974933	5.42688154386639	7.70475954092561	0.161807376318767	0.0836584517443509	1.7501616527758	3.43528402539487	0.21881883608921401	0.301877407162411
1	12.4364848777232	3.22697861207205	7.36147424186558	2.36666877679308	0.322949757198149	9.09553142991408	3.17718218127379	0.993108921282083	16.3069810013601	5.90863588671674	0.00849170289602455	12.0233164343969	42.5357959179231	0	18.1870123764422	1.31901577978859	1.10507290535325	8.25393521493587	3.81429374272126	28.4286428037856	40.6225824509478	6.2824987478043	14.6140135693535	0.311866099241898	57.4470440362804	0	0.0298869990195278	3.86627329024774	0.233121277617278	4.07820947074104	17.8847266968193	5.581501843693	0	16.9942374962631	0.0174354356040048	13.4272574661484	33.3392007459904	4.07894136239458	468.372134749138	7.11330028014594	6.60214973720583	4.43658815921529	6.48629939606372	0.0140256763566531	0.771618191990133	1.1868403577032	4.85026566945372	0.472295313518185	0.549693352041559
1	10.4235935435369	8.55170946616799	11.6360061535334	3.55187506547518	0.257104299952163	8.40102556631293	2.30886097269996	0.679266678669956	14.580296193632	3.70805529480891	0.0102570824645667	12.9781264695704	27.0552210054472	0.0194242487493109	39.833156771091	0.206182977460325	1.59090091135813	5.95056015970913	2.05792634295034	29.6505596228726	42.511181170910596	11.9138376682622	8.78914578464706	0.201491442008569	21.3173650374697	0	0.0240668974028938	5.44891533689573	0.298035981045899	2.23096271823039	20.4733514072848	9.70257991986331	0.00394292545354404	9.28961027036982	0	14.1735569682723	18.1563127775275	5.43551790403492	802.696738297619	14.3061767495539	10.5357847733113	4.7529742128115	13.1235536230067	0.011294359586294	0.0328469949940163	2.7723742036848	2.8079867478117	0.207952129515669	0.51099996911915
11	28.6220504671652	3.94924501970012	32.1920384720914	3.24011435172959	0.523939320894557	9.88169330502263	1.36480921835734	0.454731430550167	15.7336768681957	4.50916847181818	0.0146064743743362	12.4209973966202	44.9895330592634	0.00829826003381542	52.5071000552225	0.560532722182649	13.9811293846562	7.1685473969198	3.31487591582268	33.3962832338524	28.7072829860685	13.9361572136703	30.2329355708353	0.44911010175895	147.168344029423	0.347030000848466	0.0110160560923765	6.37341847303284	1.05207954573639	10.5441328535082	23.5819616931463	10.5838449592339	0	9.75206197932718	0	16.8476634809837	26.6243905722081	3.96072260652732	415.245855426267	12.2235229057942	8.96265724026518	5.46506856590549	10.7963842375402	0.0211097201816061	0.344968327328652	2.68681018999153	5.52250528736865	0.184877454594042	0.284864757437664
1	16.3421099454139	11.5707828462313	31.0940505252082	1.45008329529598	0.311385782643243	6.74465783428198	0.502996106942677	0.190537448295706	8.98229735160194	2.59398144238781	0.04560203181115	4.34215016295012	30.3597701266537	0.0155445116326277	68.7044176660856	0.558335536692862	1.78605896618579	3.13806548109294	2.81904127154973	36.0433436147832	45.1201780577587	8.01261512051705	11.0882238700282	1.45277362552817	29.9323050707091	0.037146595365965	0.0550281501184827	4.08001326969929	0.19875602544105	3.11181314062761	16.3415239126396	5.970185604394	0	9.26279218633913	0.00468157741027015	10.062247967177	17.0802126318589	4.68241924341518	786.251743781859	6.86024916827327	10.4912185391687	4.73980502947891	6.47349250192309	0.13745991925028	0.0474612695795809	2.02268177890055	4.04055821000766	0.663868934321074	0.539439090885599
11	23.2680444222568	2.88319069881488	46.1436398075971	1.21715016030578	0.547483398170749	10.0407797868806	1.09950485444996	0.762179589007075	15.9095253737181	4.89508289075313	0.0226217098549719	6.43847068652104	49.6256825495602	0	65.0226625440084	0.888792052169962	12.6274892763484	5.31870431351233	3.46943986446899	38.7567125467109	32.4119724885516	13.341822064766	30.008355977222	0.256003691597191	124.146507385047	0.0998142069025159	0.0170610660917386	6.94483930632591	0.822704636706761	5.96520723975329	21.2591959797279	12.8552501269335	0	6.74722880870183	0.00580595214908975	15.8617987296383	20.067240095664	5.78947001998549	466.210382875558	13.0528296465004	8.21769910912161	5.94080903422108	8.77996841994119	0.0420346051979214	0.0633877414764965	2.2210406039427	5.80587806995547	0.177964311276231	0.254512934638845
1	6.53663071180703	32.7827035123354	5.21944501879438	5.65890742272588	0.33262444377125	4.95830206603401	1.49496607561861	0.658788295755111	5.76601991005493	4.30167755393061	0	6.9771746035247	23.2042411607362	0	34.1625377778558	0.304387025084555	1.75448829285935	4.80336101149986	3.31936280392137	30.1369349930533	42.1187673882518	5.90484746160333	7.72781095502241	0.0539621780470594	9.00028912291007	0	0.0173273677350195	3.53715743639917	0.0812787951930944	0.575711644142398	24.398702795362	6.15873721101601	0	0.554740032401157	0	16.9390729341783	29.4819194494667	7.59454135905817	2714.34506781761	15.2913296643304	6.56478118187187	4.72927547267536	19.8798035169525	0	0.00919673483934317	1.77139440889794	2.79786968927581	0.66441684479131	0.538843053437429
11	20.9684174215262	2.71986956041038	37.7799587378515	2.03996605040004	0.309985173203189	10.8606664980355	1.33682229773489	0.620498658146667	15.9201858953511	4.69590395555443	0.0188755591577673	9.67848625071204	59.1872216495128	0.0107236211943128	75.8797478142244	0.569141225366181	6.92289105382629	8.98860808706738	3.42455503672336	28.3913100653577	30.9509346376408	11.5698855747304	28.57363021847	0.0241822110206271	134.41195792631	0.0640653799195118	0.0474525230223199	7.3848754750148	0.3766208265913	5.12146010460747	21.7090671796076	10.9360601736691	0	6.81875485415079	0	17.5949354942627	23.2658105811261	5.60092273315556	595.216923104221	11.400149783805	5.50906033916944	5.42744924090262	11.3744160385159	0.120809352055448	0.0151116411344616	3.06874197601305	4.92245682456912	0.282422363010975	0.301619145246859
1	17.1194761744778	0.591001060544035	8.03534188487233	0.953515187961741	0.372450819150376	8.25614222334128	1.91973631071333	0.809439531996503	16.67127111599	9.89061359457039	0.0123115687441374	3.43391112806666	17.1218026466493	0	69.5443048364493	0.663699797272789	0.855179405055776	6.18345816375907	2.96151587378811	79.3441403490506	41.0098979819946	5.44694395118881	15.3088467183199	0.920081649917743	23.5756770363927	0	0.0433312196022714	4.57396390318718	1.82582887413057	3.21175306561874	17.1288084222755	5.2000935730146	0	30.731723957289802	0.0063196265416675	15.4807477863895	33.6164064011086	5.00446722609615	874.541898289389	5.20956038704093	5.65153781189263	4.6026326228083	5.71331486136391	0.0864233997867953	0.0295696684440365	3.07881390775852	4.11406679947635	0.735683734445555	0.745926900505505
11	20.4219432376685	3.9871240253008	45.395616555092	3.1391698352349	0.39365249619784	11.07529297575	0.6570954431891	0.349802385263987	16.4009497219863	5.45865188301453	0	10.6352781354706	34.6762220028439	0.0235220120510354	70.8623008189816	0.643114097676235	11.8718287868674	6.13846714956766	4.82450369506266	33.5814036063711	35.0345862269389	13.6599106003376	29.9011147867215	0.388982834321234	70.5035596978171	0.0562103644362266	0.0572472991153632	5.52928281115904	0.928640221184407	6.90174615259816	22.5976370017957	10.6110112646361	0	11.6380015974208	0.00531313508899932	15.9755002457713	23.6889280550162	6.522324341105	1429.49210005222	13.1311007164486	8.40250924407385	5.9588611342431	10.6895350532772	0.356885041091858	0.116014608733554	2.73194019029697	5.21679023938546	0.233366108893461	0.376761213427117
11	33.8669425734884	2.51670161144308	24.9863216524305	4.25006072949085	0.438292128187413	8.48674289012887	1.07173702823954	1.13844924096996	11.3741864481497	4.49822299489136	0.0975153159134922	12.1548815424502	58.9213046842856	0.0221602401234238	93.4281522378136	0.570241847372299	11.2130900883649	6.60791395586542	4.35302800144417	27.9575235840658	30.2317279395971	11.9334123572293	27.9032849741658	0.0999445230714795	185.991116828019	0.0132390372327557	0.019612018842937	5.63854981267856	0.734124736782705	14.748846901881	23.4246594814583	9.30093729270003	0	5.5396135615467	0	16.1898183825856	25.2104201703457	4.55313980070113	549.792897229468	14.5959769780402	7.46221081122362	4.98678323225305	13.5257018334303	0.0805326256444822	0.0546490576950334	1.93737380578506	4.76359985335115	0.236995573771985	0.289786334667015
1	10.8908833028671	1.25404890537466	7.732962496019	1.93664838561788	0.191562163358021	7.53335318036227	12.3482083931136	1.78094817123613	21.0837800361618	12.1039468198061	0	10.5217995482508	20.2713532292732	0.00535791740328935	32.1963641399532	0.508408340131583	1.62192940886533	5.64253187236002	0.549470263299015	34.3896068782549	64.0697913651923	8.76339109348373	3.48749658445907	0.386634438288135	15.2391801901217	0.0128037724495953	0.00474180678941018	4.9658155418603	0.274920414391055	2.0502266884735	22.5745281225389	9.26811183305296	0	0.127096858028253	0	12.9008983733703	28.1049446229431	5.28510763618535	657.881163081741	7.46117357553477	12.2529750095931	3.69692331999259	5.78239449126133	0.015576984872725	0.558724738910546	3.06106703358985	1.89737613220204	0.528240548565746	0.660598700091074
11	27.6579548798592	2.0043459829873	12.1788446716011	4.80144221964253	0.403214074007957	6.8975704181387	0.811680702451875	0.201611597003215	17.9163919691994	2.39010571910027	0.00855956482284985	18.196064251026	141.16704853397	0.00972575487498983	44.0929234874457	0.281553198233843	2.71849921603506	4.81850475673562	6.10727157058823	26.534356301443	44.3821691482614	11.7730896202701	16.762936122677502	0.0475192922549671	92.5519929734177	0.0464831175797754	0.0301258426726	3.9913939023878	0.3488426418369	11.1761506619971	19.0258959497972	8.4550042304361	0	5.43605055796255	0	12.7960115559975	23.8933326240889	4.71721669978922	580.555440697867	6.30327133469453	7.31956363354374	5.16470972849494	9.91737332025222	0.0318099675312944	0.00685272795305992	1.67090029033856	3.13746957870278	0.290872858869245	0.337574703763373
1	17.1213464205408	3.54571202336491	3.83366289432965	3.07114836247122	0.544075514175696	12.7952399858383	14.5693482817928	2.89956837865375	19.0893281854302	12.7816127112951	0.0446717198601425	6.34152134608435	49.6556541244497	0	27.5234296118538	1.23934646884715	1.07057300527776	5.25925944033246	4.16674013163047	40.8751479059514	40.938508148194	10.5136833701082	12.8259570772249	1.50880865525683	58.4226163688952	0.275672575561133	0.0571725414157233	3.81721754859684	0.241365210222039	1.63630735159608	13.849041117308	11.5546360314302	0	16.888570562484	0.00416915463610041	12.1578237801836	24.2191832414439	6.37231858310169	2163.81348533206	8.96505635760226	10.8310798305988	3.47377290101248	6.11277026123651	0.00670762864030224	1.75893203584366	0.88657184811398	3.86411348336989	0.52991952420369	0.622254432589816
11	23.000554926427	2.00173549213908	26.6367008533749	4.58301604006871	0.564234686139563	11.4128152659606	0.630620538902941	0.310033884550008	14.0613007905983	3.6469374646564	0.00946069834046409	11.5627092799995	58.9806228583516	0.0107496625015268	54.1398745900819	0.691543431993314	3.39661430073911	7.65864461409109	6.11188883189743	31.1157646210431	29.6672132325132	17.4967937284182	32.6143819112614	0.63026431648928	61.9240248837107	0.0321104783397273	0.0570813084229118	5.25920542174428	0.471249879600475	9.27869473993764	24.0486989218434	9.76860589256071	0	15.7105963484792	0.014568755999574	17.7156247326525	23.5554901153477	6.47942461951784	635.582785918918	14.1238097457252	9.01944227180157	6.77386001177229	13.2064378870938	0.20509332666959	0.0757416916805131	2.91227614583142	6.20223465941161	0.325577492593431	0.3115339622525
1	18.2213298712749	4.79282089632653	7.88454501557414	5.33909013702119	0.312823831254645	7.18979698887392	7.40782615342481	2.42855231485685	15.0794989946128	3.88562102577006	0.0287237931476102	21.7834922726562	72.3473300257295	0	11.5094990281902	0.703368416974982	1.55288771818866	3.52494322421717	2.59396019165312	30.2635071128239	41.2572817718161	9.76655017188121	7.95816131649886	0.284580213960665	37.1457916717793	0.0155985903705438	0.00577685225315065	3.94885469736659	0.438986272633288	7.19581333535386	18.6942265894928	7.28125331214783	0	0.0301077124708399	0	12.0355271725933	32.1647367064847	4.99076936204904	561.959966167233	6.81205364962185	6.44215590982718	5.13669802381263	31.2784742397435	0.0474428546731699	0.0735874196576284	1.61910031449374	4.19955599259758	0.281638723833948	0.578446928671514
11	23.3777063835613	2.84542216547166	24.8329852704707	3.36914021261917	0.503942901070336	10.7169029246726	0.814133478344334	0.964579059906846	16.2614170453752	4.31022649420921	0	11.1909676450009	37.8349532335575	0.0102708350951541	40.4016777905249	0.801146860846501	3.40796137578749	9.04104574795429	5.32267287893454	29.3264928150284	25.6598254358547	13.9230363381499	33.3992285930784	0.470943577884208	103.329081339226	0.0490882652819306	0.0636284928357614	5.19078176880486	1.20751215245009	16.9807457805663	23.6419446177329	11.8828441036239	0	5.46831364743065	0.00463993762259694	14.9109268686191	20.3714747816183	4.54739627462334	502.422345709656	12.3716731943876	6.93488928779326	6.01877374136488	10.060695812087	0.164231261842682	0.0868414715310063	2.10388170558899	6.95981763126148	0.277561327163758	0.348238462108527
1	12.220949242288	8.83893938434169	10.3241912303576	3.28008678729405	0.355107200573501	7.05144395593159	2.81661816899019	0.712313041648937	17.0603409123898	5.26151253538735	0.0621036155524942	12.893709856471	33.6859070517035	0	36.805219651846	0.462685273229828	5.1213965990859	2.73036072623709	2.59503784463454	44.578440630134	31.6738624213672	7.66152018719748	9.90897289799617	0.350894778265393	27.4742148803171	0.0324285184918502	0.0480388947118563	4.10179259232328	0.289336147929617	4.27464080497107	19.4597664984044	6.14494858530008	0	13.2856200702476	0.00490435103807354	13.403265604311	24.3068754248854	3.89359032370168	1051.54887102941	7.87617922982026	8.23815289998995	4.15102036260931	13.6525060651258	1.29403613213038	0.07649187979323	1.73266788203717	2.9359901400393	0.377401862208712	0.426919364653339
11	30.4449696406556	3.28519270367564	25.1418377316011	5.37364554319616	0.545648391962233	7.0126150243254	0.744885096280961	0.508196843513021	10.7222755881754	5.23508225656099	0.0219577348069826	11.2262444525094	45.8994436908032	0	44.9274347833305	0.722264576392118	12.7805756861038	6.25387377900822	5.42532861321753	27.8776308141526	34.4700769083139	15.2036411886985	36.1981291610721	0.159408466214393	102.43457555194	0.0596212535299591	0.0165603027873891	4.98189421430453	0.543764659135183	11.4891451865595	28.374969025795	8.32108511812883	0	6.26354850494087	0	16.3541760742384	25.490470115721	5.57417732675395	687.863965303907	16.0841657901626	6.74210529076818	7.10079362527345	15.3822139710246	0.0113335660445141	0.0791064426700782	2.7265165894018	6.2481837533056	0.276585324353611	0.280739746665404
1	20.28660220514	1.40869713483067	5.75352275959016	2.22422525599659	0.239008408479511	5.7495290573833	8.34618111407704	0.783349309260477	8.67652355929451	6.17307823946145	0.00666311928592479	6.84956436686121	12.9805552170703	0	9.68180202328723	0.480962214445941	0.92287170954374	3.03449066099346	1.48005297014366	39.1185884411178	23.4368625408999	8.65390977558115	4.39915886813683	0.463810011504231	5.4235675711464	0	0.0201010302480413	4.32951833555985	2.33272034623272	0.802768680041166	21.3803450582334	9.40054214095495	0	20.856417907106	0.00342023233307926	12.8129271740775	10.7285620754664	4.04375818930586	748.067421250586	4.77012557899873	11.6748005516892	3.09373753921862	8.13798594095358	0.00275135493358775	0.245384556059854	3.46339676252347	3.08735153899022	0.70322184472148	0.802699001385414
11	6.99924476756143	1.16354428856749	23.085514603794	0.745436904843378	0.440633367999357	10.0300634759894	0.998694435890441	0.478561012585116	13.9609174733496	2.2224875030095	0.0106205901488271	4.48286340887373	70.3476637405552	0.0120675827046115	54.414362745121	0.737511031654592	2.25760580366234	5.69451607024014	2.71400102565545	33.3446315013399	40.297214605906	10.0757262053201	22.1370559694952	0.390051567031657	46.4878403085803	0.209074093941712	0.0320397691640594	4.62121963882316	1.28048247266047	5.51304586115145	14.9758661876066	9.51504264701524	0	6.68533938373413	0	13.3493381850904	14.3021009414952	2.98412679303629	583.585672196627	5.09715749078902	8.10643221048873	5.35931318279274	5.10009253829353	0	0.119038786545786	1.77267304665878	4.85518500085902	0.281245736347642	0.305795161664693
1	14.6349852892654	2.05616826847297	13.3898527817751	2.43557384014976	0.261675052596853	9.16699570932702	1.32494516144541	0.507330104301141	15.8433142981527	2.127806187902	0.0183480908091901	14.7483300573137	37.7555713847201	0.0104239547995399	57.6130051408569	0.27661842488982	2.16892774346528	4.18677452668112	3.51161060473071	31.8385166815994	30.6644097555133	8.89036700661328	10.5647824940721	0.348679021071442	33.7197135537782	0	0.0276758911647001	4.303177945272	0.0752964103962046	4.84741447659635	18.7577047317576	7.77446744626736	0	8.73000252754213	0	8.55162677651668	22.381320928309002	3.48271508472862	598.882307389908	6.78398715192184	6.84276836415316	3.68373207784509	6.95812083397529	0.657248185017404	0.565540115527149	1.64249754088686	2.56311415916322	0.508173403915979	0.525889667061074
1	12.5001362102571	13.2891844956779	10.4002890888326	2.10006288337238	0.224807529938154	7.79349110230596	6.40657676787214	1.08730842025414	15.3439761937363	3.73479846503189	0.409730542816313	15.6457904030543	45.3378179838044	0.0121448844656117	25.3800575179678	0.878962894763753	2.68950764341384	3.33031003112199	2.10024443394949	46.3911987671499	44.545839506627	6.83215059353618	8.27576150139993	0.22518379824904	63.4711915546728	0.32892204590419	0.0214966716658547	4.0309302503668	1.80698227906522	2.43125110422695	17.2440503880498	8.49200926893964	0	0.406797500726979	0	12.6870307272302	17.1606948732633	3.34552361876889	927.249048219782	5.8375950249959	9.53379582416093	4.5297835529552	7.8608973051693	0.019125503714947	1.40338686454299	1.39512249556762	2.09640204840353	0.59303206195793	0.573741044781423
11	21.1903774333045	5.93198092755425	30.1118533625309	5.0482069296818	0.424782706631062	8.84011402370759	1.33094897168171	0.306589235664098	11.8813671589234	4.74964916862761	0.0946830260843167	8.59518364181404	45.7087928959788	0	43.1503679123805	0.45316024086765	4.14305712631966	5.90793354667198	4.4097062094508	24.2772214410439	41.8571755573789	10.8561557248121	23.2873042229998	0.161736129966093	94.3938957552308	0.0734543723954832	0.258432521315533	4.45581598890245	0.89578819826402	5.60566079797463	20.5471372880747	8.3336911602112	0	16.5492520659778	0.00925743872633189	14.6257227366151	23.4742064574471	4.53174426136701	1172.10570465504	10.1492316277819	7.29804481390206	4.90548249427317	9.69873070039108	0.34814765360331	0.046925401045706	1.85402240228663	3.74952549502459	0.370626183210006	0.435342039359013
1	24.7577705949497	14.718597530396	17.5713733017595	2.62867915192096	0.317711598380301	10.0973803417486	2.28234475417352	0.624016212351297	12.0789691713697	6.28004182268711	0.0492625844624897	11.8760027542162	37.0544259813788	0	31.6598603020469	0.263144145039773	1.82667830253185	5.58836904368082	1.81982808278299	37.4085182624518	31.2158204476392	10.629236044467	14.8193001953548	0.171535744419072	58.12383469816	0.0205786747452454	0.0533483940032118	5.00565193109574	0.250960335940985	2.23369055850343	17.2767038261272	8.52696049316831	0	17.8343033945184	0.0116708667489373	10.5988372233273	18.9141908395361	4.76783093148934	945.303462598732	9.11741934688279	8.99087503798121	5.8275596957047	7.67969164031625	0.655627096480033	1.58363885593734	1.60201681500065	3.3732813080888	0.635017617020049	0.429132732495615
11	13.7552604416192	2.99751495765533	30.8106498131292	3.61251931989764	0.597760173995125	10.2490749558409	0.698817187536792	0.167122342181267	14.0475791105307	2.95907190248083	0.00497536195981154	10.0566215319787	53.319069721904	0	46.2146230040929	0.791006784676636	2.15685121642539	6.54792857712684	4.94923193508012	29.786404495786	41.0723453919338	14.0113770493883	34.8951164965214	0.276212265384555	84.4200463580975	0.263434626960732	0.0150094718340683	5.43728741107468	0.974419946091392	6.10987903853931	23.5416414607744	11.4701551195655	0	17.8504605007489	0	17.2440507422193	20.0799828194472	4.71809934140177	1104.29572985505	10.1470183823655	7.0003985994398	6.6134042050418	10.8073270829574	0.34720056008595	0.119497203482501	2.68956892937662	6.19439705664421	0.473703091404149	0.424889042694949
1	12.1989509243638	7.25254268193068	8.81471652820563	2.12176098042089	0.454972312958864	5.79829260671257	5.24225861574704	1.1909869980912	15.1742121537604	2.97080436561538	0.0141309446940616	14.4388437183589	33.7404219924681	0	30.00675386339	0.290509269091115	7.67210104602425	3.30889200535284	2.22928124326666	31.8362157775197	25.2859267816907	13.75133484712	7.3300630187883	0.374143162006472	15.234504184455	0.00959234460690546	0.0248673049085442	4.57151264021025	0.773869188198376	2.61470245860311	24.0457259810404	8.59851911729901	0	1.36347697555839	0	17.4362411562983	14.8149762326547	4.33903125311775	614.73450219538	6.400931679129	11.3673177966256	4.46103054034069	8.15816333804336	0.0306337053776829	0	3.39505392093477	4.11595879997941	0.574068737378055	0.49389495552088303
11	18.8939893851537	4.99306164229769	26.0279811245644	4.82800226971706	0.565948747302801	9.25604507030603	0.987940201042157	0.349437067267069	11.9518810099411	4.58262984134415	0	11.5132798719616	60.0081764149594	0.0052392955505616	44.1699950367389	0.54771028316848	3.53863970234922	6.64140290633527	5.32366774457743	31.879682613531	36.7404057949417	14.2346077826592	32.100280792543	0.417457291107736	53.0140753791921	0.200324844080304	0.0278209520715575	4.94329166912674	0.386285462410745	17.0120248548588	24.5308186042825	8.28698511907728	0	9.43687658598326	0.00473379317567376	17.832156399108	24.3872924756786	5.8921077671358	1409.04397869134	15.1705095583029	7.85677820983125	6.68249757322206	12.7503996039603	0.0932967197933975	0.0738317334441631	2.13578622325597	5.7408423670823	0.336060721797245	0.268053119361198
1	18.4302230690357	1.19999228147539	5.17618686911513	1.34730686423247	0.246024306152252	9.93030035984388	0.98392140983002	0.47597035515691	9.20016318346283	15.0153208575272	0.0272939065672333	6.2702295134088	36.1917838541379	0.013291088491446	25.0018965250656	0.48452127104124	0.877780011724427	3.94647115285411	1.26448723596686	42.3860208639279	40.3492213772402	5.98465589460177	19.0669627651667	0.199813042485083	12.6158501466323	0	0.0352882112042441	4.63073514624271	0.0838680686971588	2.35788293909645	13.3805876195259	6.77391431937243	0	23.2593549512637	0	7.77571827051843	20.985406241984	8.28920249950063	1152.93859452102	4.8185779989767	8.14131874235895	5.09646220209261	6.93113992965424	0.00966024057436008	1.69503744226287	1.63488206732133	3.75301476166588	0.696748251139706	0.744005260328062
1	22.4003008697126	8.28564201599511	16.8328902511221	3.37361957241929	0.196587671367455	7.22203724215258	0.792938258514521	0.276448032274705	12.7247654652571	2.74413476200939	0.0671137419053646	27.0388335966255	81.2972346088526	0.0169461315700026	48.970336122639	0.224848069327617	2.38083464116822	4.06602369100997	2.79369935563227	27.1134896730244	30.4198997066691	7.13503809234387	10.5191031871935	0.191071151331999	63.7426671796772	0.0202480176710088	0.0374937105616562	4.31184889953718	0.350342174726117	4.55152445103745	18.806957109952	9.33108977516281	0	11.5514730261795	0	14.3902947859205	21.2870308350459	3.62818621950379	1067.74239052802	6.69302874855777	6.29276954041228	3.92586709060099	7.5423339332174	0.00769800136555511	0	1.62365009828807	2.64858441739448	0.470996507635441	0.504041465318179
11	47.6166278460501	3.28745251673043	49.0448750942658	5.16507599309808	0.474893553352466	8.18020290065394	0.310135703349262	0.164737083640985	16.3885765261936	5.16687381393069	0.0283208999099802	19.4687739322457	79.1500472372449	0.00643589098427746	55.213441389718	0.652099502495788	5.64091756130284	6.05776530251492	5.88436627245047	24.4201224669574	35.9275773517918	15.4117910395898	28.6851927613551	0	130.675329413212	0.107658581178856	0.0341749406734957	6.94865948323601	0.32382010085751	6.69633491811294	25.675105095144	10.5608979957241	0	9.84495343810061	0.0174448128723072	17.1987689765714	20.8750180355561	5.65215274186211	636.013642929693	12.4297139577579	6.08262786218107	5.44458408115558	14.5436995413776	0.0327441794409406	0.0272082181492471	3.14698205031797	4.25772886072491	0.239996166712223	0.248024207717864
1	13.9546755934197	1.74256940461459	1.72707889235009	1.15268214045892	0.35006104181329	13.390838011213	14.2516414265621	3.48776101206492	11.0702981967824	12.62479727177	0.893795702162362	2.08945245281878	51.780635378083	0	26.8462549671231	0.153124898213095	0.335043526478917	4.00873304692179	2.58260335896032	17.4567069368114	47.0144479146939	6.05528676477482	12.9290147536056	0.624225646083144	31.377431131467	0.0442403592365091	0.0514931183159182	4.70590269715086	0.0843203492606002	6.42123817679798	12.3149897686844	5.84699478891972	0	5.74383789188568	0	11.7295642219927	52.5957975068094	2.56309061649501	75.4595625472962	9.40050647739813	6.20325436293225	3.31735712533338	5.23785585373371	2.70842651957582	0.119261101845237	1.20985046582806	1.7865222707097	0.691518519774947	0.588130067241324
11	7.36269203848788	4.15915884786581	21.3047715209826	1.2085754735808	0.4942576788	9.57208414953815	0.924817490692197	0.281088550575657	12.1162327381032	3.80350111288672	0.0816898108016667	3.97147381101094	47.7210951427546	0	43.7099683303991	0.51750702477401	4.53031877524501	5.2206295370382	2.34706718603186	27.5152654296781	59.8317737104106	8.3628102104055	26.0831121228346	0.241871610629846	79.9505526076672	0.325321584688473	0.0383348832812291	4.45621155911063	0.0739832248769812	5.73344983101655	14.9797728243031	9.58955390720818	0.00628047664465564	23.1678532812513	0	13.7432473798969	15.7511513700435	3.75796570092488	1121.90621328766	6.18981746356866	7.79063997411767	4.39365505480964	7.057999653264	0.116936207853734	0.0436001955353595	1.63554359166546	3.92486317773214	0.258283392408029	0.243180167585987
1	33.7039309822153	13.860241747471	3.63030146401421	4.57390024188376	0.301473650578729	8.05772684326457	8.59156986794638	2.28154356852646	10.1422644825843	4.87717724140739	0.0217992665739654	8.09972748849172	37.194775847279	0.0082564292126539	37.9812728626394	0.19254174537411	0.912173882211647	4.83017731397296	0.687960987157749	28.5138909217741	49.4447202120716	7.96437733286498	6.8048067027699	0.0434433782256961	43.8615084272357	0.00986516149167509	0.014614033457407	5.12146981967057	0.0740352449681843	1.02015744126719	17.8125117012157	8.87975359763932	0	0.252977277260437	0	12.5676489806674	36.0735348706638	4.60880907078843	1954.4462028099	6.20310792806322	10.7276717330152	4.44705038108894	13.1804553580347	0.00450070883194085	0.0494482992708184	2.03117872077419	2.67599035034285	0.763552594821545	0.457478024657938
11	16.8958329732378	2.32100872973636	13.0018363868583	1.9052863534083	0.373831530547758	9.96202461096965	1.22297121883365	0.204616153983449	12.2117071424608	4.75954621938562	0.06700740051661	6.53062284801416	45.7715153987128	0.0138430476893384	41.7723605117776	0.679041308419361	4.22110512753854	7.24844334148301	1.94418356552827	32.3623412189938	24.2050396889682	9.76069177574434	31.6437677391044	0.0260138727337211	236.987674415859	0.0992418616873625	0.0612561304875053	7.13025521239035	0.73443788902425	5.84297643438686	21.1110626552883	10.7878516909792	0	3.02606983218481	0.00625371522277383	17.2327241948805	22.149901607511	4.30413520365464	564.675979406324	12.2136910198219	5.46426913435683	4.65584287785341	9.3573033221769	0.0503070802091996	0.0243843899716756	2.08273464240641	4.33557409380025	0.400878549724555	0.446238906281705
1	6.21277498662572	0.92684179888479	8.54482982525752	2.60970413540705	0.311052845867783	9.91829002263541	6.06073432993432	0.55817456968215	11.7370808502813	5.89438630231806	1.09708204518432	6.66749962176999	21.0775928776799	0	46.1376016011328	0.549090822834661	1.94152633340304	3.98711808496162	1.78716518683325	43.4580012004933	54.4672557143945	8.93063966781776	24.2262397635688	0.525202819645325	58.4977323455878	0.194480869543898	0.0281072865008258	4.08322397482347	0.0494418659949668	1.86466882792848	6.72989426397107	8.46634563156693	0	0.380610168078384	0	10.5275917281715	72.9785575707962	5.3488125884979	1463.93942467739	8.09405017158605	13.5068835344517	3.59709605407813	8.74546495415447	0.0115416653419564	1.68390565905633	2.70797171737515	2.25561646592249	0.734156793298946	0.638632093651533
1	26.2416184746868	1.54910680758056	6.81130993869928	3.59053707397372	0.322682338704086	6.43611539940091	4.07181456232351	0.650752459879119	15.3555943012181	9.77758498768886	0.00794309657625601	9.67250545651021	28.6146266579511	0	23.228377205173	0.544323877053077	6.35496966528695	7.1513174626724	1.19099187061673	36.0416981790916	40.5151148168146	9.74899699023646	12.3420520122396	0.552907363101664	60.7356902018102	0.183325271074872	0.0279561499611245	3.73793309210833	0.687902137453115	5.24625173991685	17.4849596696722	7.74448203300927	0	0.315190882512925	0	11.6126075475346	31.5982314406716	8.77136667548454	428.086848093868	10.9902421216029	12.7948531032652	3.11369385789236	8.86852326468967	0.0278790390250545	4.49912534760357	1.02759033354431	4.07720287416624	0.58161175708916	0.730541045409989
1	10.2671244345285	6.9784424458877	5.27295942426624	0.692788901085247	0.334778985855759	7.20993539390751	5.12732406728001	0.578292425005683	15.764210552101	2.35924505314114	0.014479278048694	8.97369861744475	23.1297589886304	0.00822599699767994	46.6799333613332	0.687949454496326	1.60253799588917	2.46327116113358	1.13979084837895	31.2169247321087	39.9791241642779	6.69325664828107	5.74308475098388	0.231874559498659	8.37499828721287	0.127774395853969	0.0618807134483293	4.09535639032994	0.182356945235911	1.56904825615565	12.6881686117491	4.41985715343682	0	0.0474277911820308	0	10.1770868151952	15.0828416473545	4.53199325552811	1250.9255025732	5.58656062844601	7.12010041673249	3.90494991067087	10.8650118024244	0.0313888382856415	0.956340751770674	1.48013839133067	2.49653236250114	0.664871978205383	0.637174722441237
1	12.7366191362813	13.2380409298268	1.81451644614603	4.83879158141117	0.354253402442335	11.305337902678	16.2853560491754	2.38423003930077	11.1328235872776	8.20554532880156	0.177435712911983	7.72316510735592	17.5473208691957	0	34.4961972659501	0.831170938013381	0.332541275313595	3.8478978958158	5.46763424255309	36.1325197699876	32.0128683587154	10.7780589077767	6.88005886685855	0.0554959074016729	57.8520553791273	0	0.00753916791033685	4.78824251222229	0.138629018326131	0.701712571194807	21.8260450415501	7.07683765956111	0	0.0280660878187237	0	18.3940537464536	26.3384240778748	7.96927906211108	954.295357193319	5.74438798759101	10.3920615494725	6.71141452782575	10.0404792236423	0.00206386703261372	0	1.58477341115874	4.41658163765552	0.553964632394763	0.808944411477965
1	23.4332418537713	7.7407333352573	21.8259361885322	5.81354192806248	0.337256324333956	6.76723464605636	1.33722784421166	0.590690079349246	9.95194535381339	6.93158900886766	0	19.1734727000074	56.4992010192793	0	42.9180927429352	0.434019339481637	2.48928720848874	5.65868488888387	2.05917545181051	30.4557713080302	39.8367750881359	10.7009851755743	10.2475366703457	0.251149190173975	60.4910763761889	0.0076772748386354	0.0170594193690907	5.20466849483146	1.0914988457756	4.23792885029982	22.4546170481462	7.63171120532227	0	17.9555917648972	0.00580539176248523	17.1814998818469	28.8942393665565	7.67571074533972	1120.05157659071	11.6766220453687	6.48819747704373	6.5805422254406	13.5987710618344	0.0233503044700228	0.0407453292862936	1.93342518898802	4.32476687010478	0.576478094217075	0.632739131520819
1	15.6512730718664	1.02883983328285	6.69164051668601	2.65628734790155	0.339765553927511	10.8770596626489	2.17484696644091	0.572526114513669	10.0967940901997	14.6011546204313	0.014558884075186	7.8401594261034	20.2543036574053	0.0206780573398224	19.1417675840707	0.691731750983459	16.9480979221003	6.40075540579861	3.07330477520498	29.7016270125956	60.7633133104278	8.72964110163535	19.9568703246012	0.130563657898466	27.3799457972705	0.00494141885644278	0.0475807105250494	5.55801475348227	0.0844689972286738	1.6767324511422	14.4506833634336	6.83038054000439	0	14.9837410770196	0.00373659572271885	9.21326436847747	26.4136819720589	7.65500693812652	1643.83684085851	6.15303543710625	11.980815771067	3.44037629838243	5.975988143295	0.0841637649462103	0.0058278705712383	2.45103095430485	3.38044749473985	0.525721576806973	0.536250991165192
1	8.06271101807904	1.678222643379	7.10606058537545	3.24231895586533	0.201325797330185	5.47323930105482	8.07929852054092	1.20917729434798	10.2649829418743	9.2399538865856	0	8.49025661151479	19.3329310515247	0.0101791196440766	33.9101266296599	0.663024966968936	1.99427923825713	3.04813287338351	0.571841622384979	33.089032963008	22.8473492321444	9.57669102287664	15.1058597047912	0.267800603210217	19.6860972370875	0.255412090076168	0.00900861566265814	4.48973387042974	0.502017855842657	1.92969862964965	13.3984527598863	7.02503583875007	0	0.129115164310312	0	3.32641111661501	19.9968615341336	3.64152285292867	1516.95479249275	6.92585039844557	7.33159923195338	4.08510691582671	5.22233061218675	0.053638375727232	1.87552165861616	2.49383532238338	10.8850456500535	0.667939597498118	0.642533048645697
11	11.5141985503779	2.70979429906704	20.4608532885663	1.68227970025017	0.35835254299828	8.52316392979569	4.16726355476398	0.705455109008824	13.4109763806409	4.2838763714994	0.0265765374214358	7.75761812688385	48.7293486357853	0.0241579466934461	43.5023252540094	0.466236108266407	7.30410978716427	5.7760929012436	1.76246403501203	33.6264099642787	29.8216270749901	10.4897966019565	29.4350359904716	0.345022094353729	100.913221838194	0.216487696405913	0.0106900038790133	5.79254143372577	0.923660036420468	4.77730819939939	16.7316974378161	9.74584568038273	0.0122595452921092	3.86416405727713	0	12.6971912500774	21.156599984014	3.95330760380842	801.932178375916	9.24936148837506	7.68702685829211	5.80595125206752	6.66971463254769	0.193143499639324	0.0936187589523077	2.42514456983626	9.11893134720577	0.41988895862701	0.432014780745506
1	19.7951620074741	13.876766979609	5.47913965648856	5.06537346077161	0.326889175674138	7.97856297456727	2.48913737847093	0.680435348416336	19.0494667124104	5.32797981262998	0.0519087903964025	5.67962445275657	14.3699858132011	0.00421293256392235	58.2345696981256	0.250698001479362	6.90102185359645	7.45242231984357	1.90927396557471	25.8642855202572	26.0631062835274	12.5789280363684	11.0465133741452	2.11224178105138	46.8191393833856	0.0151014169780322	0.0335563609106832	4.68690775478535	0.820606619069813	1.08047219697701	25.2140446192416	6.03216979473593	0.00855182573840511	2.37487535522912	0.00380645665590132	18.2390368472079	35.5078280626204	5.82178522338829	1339.83885980896	9.50625121099363	12.2720231653288	3.92681442954764	7.29207231776313	0.731829313003218	0	1.54608091671118	4.17172107973166	0.719436638811148	0.258716304770892
1	7.5377244588772	2.87495172723196	18.4072519321667	1.0027510358125	0.270533414741121	6.88529002215008	2.99596251982793	0.884130057754909	15.0839850667877	2.97408239864774	0	9.05164629029745	30.1073697886671	0.00740907201733805	77.2160659958696	1.14393063187489	2.3792737754988	5.49051904525196	0.608975170028004	59.8213618097625	76.9507836929342	6.60011964083445	9.48665643504785	0.367570830259919	20.3113676689394	0	0.0524567817689372	3.92392173569657	0.590551190983632	1.71405033139644	16.7946497636364	5.19231414944445	0	0.146460789306339	0	10.0577520802472	25.5218459198999	5.09903249643923	430.881698562485	7.03964932949102	11.5386121589281	4.88749251060992	6.25950352135909	0.0376954774745622	0.146171269584459	2.50812143655163	2.09809557818697	0.709430999953993	0.391924426880591
11	24.7937686696016	1.66211119013703	49.8067232440721	3.39211060063025	0.666482438879738	10.1181441729113	1.8923731578678	0.489481300909355	13.698288600742	5.26028831479229	0.0102130219202874	12.0318767965866	42.1667011839135	0.0464179428675871	45.5323159872291	0.830520868847735	5.43169737680747	9.52197089725626	4.86967904365817	28.0719233835149	25.22917102266	14.1817735847421	39.5709570140005	0.0130842985455639	239.386749353174	0.0138655734430049	0.0564854284976788	6.93282597850539	0.476928853824741	12.2266255905946	26.1964012255371	12.0887298040333	0.00588898220710645	5.05624236005077	0	17.2579901109747	25.2409963326206	5.51239432770748	298.061550762373	13.0735986294412	5.31364373857692	5.65958537798079	15.095532429993	0.0400633167280247	0	3.06718348151518	7.42022465335789	0.137778920642625	0.289446684096666
1	8.02464873802151	4.04106777146209	3.31849176995326	1.599305842308	0.211855434582314	12.465578616002	7.09458864214411	1.90447576172817	13.4377548206289	15.4712927652952	0.0233433302919402	3.41926249028547	16.2938989669927	0.00884124029994578	36.4697247169732	0.462126843342978	3.01500681368507	3.48042857308503	1.57338305561542	42.3506671155392	65.3689084374258	7.9741564760804	16.8150811112336	0.332289399173526	30.6452228150063	0.380301144668189	0.0469474799167512	4.02097456104655	1.05925866702106	1.00977479160833	14.0419297935192	5.41035691428277	0	0.126709376905297	0	9.90855220991636	14.5197451621701	5.49388794991372	998.072505748622	5.74756394363511	14.0644491541668	2.69346118753156	4.64337534301215	1.18077713539426	0.15262281184204	1.57736000839014	2.99152037578625	0.646315188171233	0.627660412098723
1	22.6826701260525	20.0729697021333	7.88978778024793	2.67873956589604	0.250289630347852	8.65806978612838	3.52734341314556	0.999781999623895	18.9963003353192	3.80569361753269	0.097777287411143	11.6591652397397	37.2545605956244	0.0170921329509221	52.721251760617	0.151190182798956	1.5830636191467	3.36423091552676	1.85273534562963	28.4422775884118	36.0877221779035	7.73913183617256	10.2312663392373	0.555668351123824	27.7883289594843	1.30193226094033	0.026471719410838	3.56015289192102	0.423606970859596	2.92818729100119	16.2694633117452	8.51539224870369	0	0.516664519907754	0	11.867362110383	21.3389801189895	4.46359090219018	1509.77620733811	9.6603685836294	6.23460069171891	5.11450426458287	6.54771280778412	0.801278277847768	0.267957828190656	1.15546931828355	2.96419566046413	0.60431131986374	0.520144910716765
1	22.8823175028195	30.9433655203814	5.75556280198302	2.54667875011317	0.304045547091634	8.07293325422663	1.87758863216476	0.618518456595915	10.0625307987085	3.7710564342996	0.424771389060514	11.9850562655936	30.3240981549208	0.0150826242827905	106.002392702099	0.533659486256229	2.43562614334655	4.77022028953798	0.781913814898432	39.2534274712171	33.4058709771712	7.16682012673712	5.91282968988902	0.181397034474241	29.3884490804367	0	0.0166853286554846	3.75042349033186	0.161543364353792	0.942812340961758	17.4134030175069	7.77558985346496	0	3.40636102878099	0	15.6583212143888	29.9450610261032	5.15918979987864	3161.29040815901	8.45657305207141	10.0618866843642	4.56220809212109	12.4488965939383	0.0164435492802053	0.0371950484305213	1.9204153007425	4.09274346756273	0.653159606966849	0.703125775837154
1	9.58902448575118	14.8805272916827	4.13666523915798	3.69605278186719	0.320164163150906	6.34338748589807	2.34553949685745	0.60846628000947	13.0462045511825	6.96666533491595	0.546264382633094	10.7953979691201	49.3986854708306	0	100.084484446452	0.239306418926952	0.695134350496572	2.43524383645889	3.15126156275558	33.4767732379209	27.3506724854741	6.49047924472038	8.58208876650538	0.198128357957891	94.7713471657519	0.594318791399548	0.0677239075430942	3.15306049120323	0.101656850735546	2.43643729577132	14.1525297089364	5.93599662701861	0	11.1393269055518	0	14.4331967780972	30.5730447711203	3.35482192341324	431.420133072862	7.79177183341385	7.63080037064192	3.16131084238246	8.03794000382545	0.00308993295105177	0.784807466260448	0.84274616498813	2.11903462160038	0.756232053329735	0.801943657811936
11	24.1085406802996	2.06353927812505	20.4275292248656	1.79985998762564	0.367110431708319	9.08192167142839	0.605860336826487	0.285828158046369	16.4031059394472	4.23234063094561	0.101125327252986	12.6800027311694	64.7331600968999	0.0344709163913388	42.8947257687014	0.31415583897882	5.8987292788034	3.8708627477882	2.538682947714	26.3169526345121	34.8103149343767	9.99864007215998	20.9414805269711	0.0863703862658956	186.539310011492	0.384416077451955	0.030507081964588	4.85779502388439	0.583855663007807	8.6090160281568	15.0685738290527	10.0230357077235	0	5.06706241145136	0	12.52937358058	24.5168075549273	4.23594699351246	691.402451782623	6.49735986445952	6.7748693953248	3.61250784432975	7.0285937095705	0.0292298785713086	0.03643210455519	0.916941737380553	2.36546172188708	0.307714582762934	0.301411228860573
1	27.9992827207783	5.1613918289916	14.3762024473842	3.99003782387603	0.363223083999166	9.24273765938722	1.4622935292192	0.846742951693393	9.01853467049605	3.81891274751797	0.00283938465626225	15.7743707789683	41.8563982047718	0	59.4542456719956	0.575948278498677	2.19326788124639	3.36776147530546	3.46308066865883	36.9215791784424	30.8832806632804	8.80118201047509	16.9512862131571	0.472893956986026	34.0870381464169	0	0.0142762357018772	4.75608184562995	0.189649465720158	2.22215443792984	19.8554155222591	6.28787881622376	0	29.2080856315372	0.0116598305276168	13.5819441701237	28.3571819773516	5.44379699262033	1350.1611679699	8.63147064117334	9.31853973113398	6.05618905760305	12.4774436145863	0.0187591538368234	0.027278298847412	2.67624910146609	4.63648418894345	0.570387598922168	0.575328351926287
1	11.0363480290289	5.06713156029798	6.16086194323416	4.12456748120422	0.310424847340526	6.85399959248962	11.6009027078867	1.34569436239966	11.1292481519034	12.7243461494912	0.0140840902960053	13.2222473393599	32.4300570165962	0.00400074106251598	29.2949078156911	0.887941124245616	1.9006155172796	5.15889010125626	1.20974570118881	25.0371976270674	26.1942631652457	10.9000698024335	19.5533679873134	0.156378511471661	119.78630575247	0.267695091484099	0.0247848516382217	4.34317935124663	0.197310132920452	2.43541362254342	18.4142475444468	9.67681021079417	0	0.0645866601789084	0	15.1869226088604	21.7495755903889	7.8563763372839	1398.52097739532	8.9610425535962	9.75472590993683	4.80159139937659	11.1683326469025	0.0421634207676245	1.38408291367044	3.85964326903256	4.86163928380387	0.705164248144393	0.5970663208557
1	8.66515076054594	0.769611504124904	3.21520245300377	2.13638917455413	0.312140148036266	10.1547533217231	6.50707104838254	1.47803106996525	11.716584086043	4.56231118292779	0.00622635879583835	8.90529250966612	32.1366638197299	0	42.6099510636937	0.244629528323801	3.99403668219365	3.54968571987166	1.01893954177353	24.2204285495668	40.4014199614955	5.2398739733955	1.61067608024426	0.656758984728287	16.2596912554179	0	0.0406974290007311	4.14091642452556	0.107492798079096	1.24818019966235	11.1728259736547	9.9389683235133	0	31.0980399925134	0.00958811905823016	13.5304254040767	33.3712163045995	4.41544422612192	1034.15532366544	5.22205705020438	5.23895347262443	2.27597361521722	2.81218250791884	0.0128550324976208	2.0811454270152	1.36287335952543	1.38135791696379	0.732904211435134	0.746632152213681
1	28.9687734409398	0.99973509730179	5.59107807793716	0.907873051970172	0.324468724513024	8.94985126559099	8.77464042473451	1.03759747509817	21.4351599849603	14.3845464233278	0.00364458532253707	7.84341510660051	43.6087047279307	0.00414113850430303	29.5116334986654	0.47953122619371	3.99867916813157	6.24907695055046	1.34744121539764	26.7875139320766	37.3794590817997	4.61189770754069	12.6823363778911	0.557193542548728	67.0048333964339	0.0098960456275048	0.040314407478343	3.43688936168762	0.41053159199144	4.25791504675996	10.0516136667689	4.41575186476289	0.0420304554013885	0.482980194285051	0.0037415894946198	8.69910824884485	19.8800182363464	3.60672765003324	256.75480344291	5.70398358018751	4.01025072586605	2.64652964959615	4.95878409327171	0.483083479111891	0	0.854587043971152	2.49352413607761	0.384691208018563	0.449777568974503
1	33.9450295393547	31.5817368437224	5.76268416136153	4.26511592768479	0.491646101864366	9.03039926797212	10.3451462982203	2.41572987289458	10.6588309773733	2.27885285496269	0.0130760281881551	14.9577766116358	10.2997771897326	0	57.6141172429406	0.919968277603194	0.519798718366799	3.68049692524301	1.7673644763316	31.7119565546265	28.1223549587324	12.3368002218467	14.9478873828197	0.161938000337294	10.6517740732717	0	0.0197236179374406	5.94951878241583	1.4655020271253	1.06762113369055	30.3052356958621	12.559832722005	0	17.0444327775558	0	21.6839047693953	35.1001832177646	4.19408445013479	1899.87166785309	10.0018211965845	9.76920772324399	5.77356936923154	22.3689333347447	0	0.0418743082081763	1.90308654100978	4.56772567445371	0.771448130212664	0.463360629652276
1	19.3200408437818	16.769180078768	17.9469636437598	4.04780756976554	0.372460968889517	10.4864829372351	2.4219286533958	1.06276072140512	12.4073427347575	5.14072874366629	0.0178310337405154	11.5633435869915	25.6664855425125	0	111.425871423702	0.488769452785701	1.96977308798751	7.84218331713393	3.53678306688113	25.7171997129127	40.5255045619718	13.2875148224662	14.9860973253307	0.0558409597567742	66.2710652946436	0.0121040329602493	0.0209190898631745	5.90665613714695	0.0723334387586946	2.55070362186082	20.8656702995164	10.2858782105774	0	15.7453281439558	0	14.9242871271603	30.8679609986639	3.389175537939	1864.5768607214	7.818035021354	9.62803025751195	4.5702311094921	8.70587182350573	0.00490856214611779	0	1.77127958697227	4.83229545963059	0.461658058148316	0.678848623061497
1	23.2115497720026	5.4984520190318	13.6343102646064	3.33164073006665	0.431550135034591	8.52863372580541	2.64130244293765	1.1194880962095899	16.7712874715193	8.02996221410346	0.00875929002153544	13.2440465125616	33.5569116743281	0.00497634572501751	29.964388647583	0.824351456849072	1.44044674805909	6.52993443729333	2.44662501450393	41.3299787694273	33.4606657358699	13.2168734044387	13.3765698047448	0.5236870902555	39.0247225911836	0	0.0176164492053227	5.63263020059801	1.15275562075867	3.59620808149062	21.1104851339438	9.40991774653799	0	10.8946136513954	0	12.3557884558714	24.1878525816255	6.74553301572362	669.032191063897	7.95698694234196	9.77329356587468	5.94823171616268	9.82080588789391	0.0524452233749742	0.0140252531108351	1.93247737501854	6.8287257365976	0.295991286375706	0.444969213630428
1	21.8875146996331	7.98501130274173	6.84372315802072	3.12511503247395	0.987471782938014	6.64574738214074	6.84212849560962	1.92353441684561	15.4519895608875	8.91105490537589	0.0224891730967674	12.3402425558431	20.9483889868352	0.00511063796833432	25.4616551060793	0.567138131699191	1.8933775115208	5.93236523600393	0.737994570388487	23.1540165341342	21.5364540967858	5.67213901656666	13.1785710475646	0.384156693467914	47.4514412921762	0	0.0407066596835344	4.79989757850146	0.165486368070553	1.18231955132458	14.1546149004884	6.33660659829941	0.0207481532894897	0.0572480025035217	0	10.6484821469462	52.7449307986645	7.37825565334864	134.232092739754	12.529594334168	3.37359019569454	6.43536337845961	5.66920135224809	4.98859816118912	0.0180046752739131	1.23130026649168	3.4832608619621	0.641418174120238	0.567284697567613
1	22.1239236415459	6.83645363857765	4.36919352300023	6.73458717914667	0.226513248484498	3.75429196819212	6.25601382177799	1.44385764784736	9.89251310106347	8.09865032988112	0.00873544148090679	9.85405884045263	62.2889342632954	0	25.6214296653031	0.127705946522901	0.438633559056769	2.74261940583727	0.57256816751489	34.3108896335431	25.1516861676854	6.36199227052334	11.2810114073879	3.28278512592084	19.6450372859504	0	0.00878424282996213	3.2640674543719	0.543904846924385	1.02924654695134	18.060959747084	5.19193917971452	0	7.8482718608354904	0.00448397186282288	9.78149883598126	16.6058930219781	5.40970726085883	1700.89433191075	9.92318294331072	8.36010874465299	3.38397563829589	8.18932022932039	0.0180353217346193	0.0174838339499246	1.20577120590998	2.19079856776656	0.772277412338203	0.776295893934603
11	19.7615643542479	0.990726336337316	17.8929431658934	2.83086074836669	0.333157303009142	6.51953983334546	0.496247716770965	0.280337370273386	16.351836370693	2.20669247820963	0.00393310704941349	19.6487924794442	186.33796604394	0	28.2157679631837	0.452806435942629	2.58716459675019	4.6161450382426	4.87624146968776	29.1128448406638	44.1205966298003	13.2483439938601	20.2664962941673	1.0984706093878	29.9665299002932	0.106794610015501	0.01977539857247	4.37764168534946	1.36248764957041	10.4483822770086	18.8624812747479	7.58480513075426	0	3.8649422825259	0	12.697510047137	19.6595295068426	5.07455452998072	278.013921186501	7.90850171903935	7.37986119264865	5.77017058818569	9.39384480823817	0.047098035858394303	0.207821994427126	1.59915505444388	3.37381546324809	0.187368549533212	0.204935665774061
1	91.6803829100584	3.69789718482303	129.858121416925	6.23134492518004	0.289903941823332	4.26128337162224	2.09595917013409	1.0046816828908	12.4769824828398	10.2039296433813	0	18.7902469989793	56.1536867092958	0	14.0115716093135	0.446919914544164	2.14613579907866	3.63971352402282	2.58935982448796	31.3465913801844	29.5809906866575	11.7559001672629	14.0642618618224	1.01456349351527	19.8757188097807	0	0.0281063761101996	4.22624564198592	0.727760694626993	3.73385519262374	18.2559631698493	8.09920831360771	0	0.0287737198757278	0	4.39651591440485	26.8983267453137	11.4407467691611	616.758375639866	11.7352763450915	7.83240363938613	4.6612382862553	12.4702235540842	0.040394520282256	0.766403997053846	1.75951926508911	3.86114367619908	0.657824427905564	0.679054441452356
11	27.162893871647	0.464706345194044	6.49846244852453	1.52863107179382	0.262263364594458	5.94053918382509	1.06464234466422	0.220133103109654	17.6201167532851	1.27895114947723	0.00731142512406906	15.9303208767469	145.592787016234	0.00830756352866343	17.8271617807736	0.227136658676663	2.19971632597525	3.69660478042756	3.17764222587763	31.2727647974553	65.1748600602802	6.69237159402514	12.9259960495502	0.29974241078034	72.1718897802551	0.188598923376364	0.0147045421489657	4.08007330677806	1.33261069242466	11.8978951364399	12.9793490634429	5.01487664539762	0	0.0109481305150705	0	9.61879013000957	22.5258637121215	6.93337094692208	75.3460989507037	5.35715946562199	6.67311399711133	5.4914426854931	8.00584416207165	0.0558525230276811	0.0760951880963155	1.52859613182141	2.88147112258048	0.0737536286285428	0.17008745362779
1	41.1908294851384	20.0857035422037	10.9307223694301	6.79810006119414	0.376784552998043	5.78710051692227	0.825548520969997	0.438164778870473	10.1128974024675	4.48073004117169	0	15.4402161731776	25.6706293274198	0	78.0417280666237	0.562307911580836	1.59107897835168	6.07790162128171	1.96007180495551	33.8606744676194	40.1206694912927	6.80911603767156	7.48691407279977	0.663283839441396	9.1126041891749	0	0.011050943593518	4.16905920603526	0.194908990465969	2.58723849176038	27.1240492543709	6.17907880525866	0	10.819659027079	0	16.7234504764019	28.2025583051108	6.76590454135368	1342.23992452061	12.3763855449471	7.65405046252433	7.52699603181476	25.4725135821735	0.0242017988543955	0.00293271890769419	2.24680457244983	5.20179018765816	0.620432800380534	0.593092184113035
11	39.0347604222868	2.26721203285405	23.1125682883342	5.5231808096682	0.626570625002566	8.40672785622529	0.457716888274847	0.292157245079211	14.8763025342343	3.30267235162788	0	25.992403436307	158.146670827494	0.00885668545633261	36.8655574422238	0.541276856171366	7.33215512398173	6.68992479165243	7.68030262211882	32.6540377951444	43.9716225000265	16.9504335751379	31.561967329477	0.542577921224909	82.4407409454292	0.190482754836448	0.0352721209200174	6.17785405776467	0.326495117894165	9.97827416494274	27.2888888412255	8.47599287918194	0	6.92429023077205	0	14.3541489767511	22.0971104908799	5.99062646343916	415.417783620384	13.7508153613005	8.32090319241823	6.62190021993165	16.4005961474455	0.0547164029616328	0.32450002621549	2.65603471683639	5.95052868585551	0.223497766799731	0.294376651718281
1	27.6355380592701	23.4745727470829	12.9218332839267	5.36423939243108	0.411984840132366	6.55729526932446	1.15229110887422	0.510070152496032	12.720207591538	4.25143112101214	0.0295592912859828	19.6633015799054	44.3522265285987	0.00419832122420587	40.0464137596185	0.749485583621747	1.42241920872494	5.12055864533729	4.81994671375858	35.1796267564863	49.5754329015098	16.5591268258189	14.9288285577368	0.29348904871136	28.5364459684679	0.0401307788672048	0.0260088736175547	4.98248133270382	1.09801612677884	5.18005232419141	35.1122595091888	5.77746434636375	0	21.432535353310598	0	17.2694985135661	21.4361282047407	5.97716859949271	965.986759532071	15.4378280400768	6.23239119355012	7.44894140406767	18.1202618863538	0.0152571375400791	0.644870231687527	4.16122108611496	6.40262735175331	0.568508207619421	0.43989201901966
11	28.8374521528896	2.34721787378455	36.6805296575728	4.59298922817259	0.643852484119658	8.01704888431385	0.483631227718096	0.418229723040512	16.6310248373554	3.48281732450385	0	14.6374804220293	68.6136641220637	0	45.3508930622953	0.618746099759662	3.74910014203017	6.50704398992585	6.72823372317609	31.5472528180335	38.4041425364674	16.7816589970687	28.04822773084	0.796380827295372	50.2124337932596	0.205089965745411	0.0261910145364532	4.69881038255067	0.840336230551674	11.300068952982	25.9436177784109	10.6976672442097	0	13.2777386280163	0.0213909882982135	13.3828090614362	19.865482423187	5.76842628105703	530.771249544608	15.2841453777184	9.37085392386643	6.81190232772882	14.2236584040986	0.105396928388101	0.141792599972295	2.12397643060732	4.06997839364325	0.194396529109164	0.236786155563209
1	53.0652696866898	6.08335325767194	5.99273485246379	4.49106386732616	0.368697324459741	5.00642423394926	5.35361705229865	1.07853316423063	12.592624032407	3.88805868937133	0	7.33077239408291	25.5841202785426	0.00557102198978695	22.3236413181703	0.40319211177354	1.11608658748668	5.43115236203363	6.52822566252164	25.3917114182459	25.4817414640877	8.60611811913469	27.7479383279736	1.76299165278303	11.6302633246495	0	0.0493040633267457	3.0883998263484	0.424619617084775	1.62405220912413	23.1452607676389	6.20447618225608	0	23.2165331784918	0.0100670273788831	16.451420471161	25.16674971801	8.07836820665856	759.740360388839	12.1002840848062	7.78975573118238	4.20301547977233	10.1567951601823	0.0445404858835537	1.40918980582951	1.31390319262017	4.06054111282525	0.746526067957245	0.68679346545585
11	50.9331197981411	4.76589558040993	23.8717579746139	5.82995093911923	0.428712296579086	4.92600866428264	1.32175752332573	0.789964090774662	13.1311057162128	4.64266294898468	0.055521974976738	16.9988931093918	68.1840109921415	0	22.5370938427316	0.615532961163431	9.47276742539967	4.55653616941839	5.71966639800031	26.4762414787524	37.1430175422047	12.2023726487954	23.4379819320189	0.161231073242058	93.9208553638247	0.0452272027466075	0.0707207279033311	4.06322765911304	0.716547752529977	15.398185394532	24.7536150050217	7.6388825304237304	0	10.1678537855493	0	14.4185684675677	27.5451659690403	6.48101561564908	544.40459722378	10.2094667608706	5.53985648259619	6.12279256358859	14.8521222908955	0.0825346735651147	0.127424784676042	1.83846026233135	4.21818242808917	0.220970115117961	0.278423212454547
1	39.2922213027687	13.1098849604583	3.51784116860222	8.12415244511527	0.426610589049895	6.68869217255684	3.68645391895961	2.33237548534146	14.5077506998671	8.02381914605181	0.0101765928029371	11.8377115107339	87.0123640873252	0.0231261866957854	29.122753838666	0.641590267068418	0.604681236830077	5.20843423154922	1.22070672892034	27.4105914099351	35.1033561773434	13.9715034016756	9.19673775106703	0.252060803944633	47.949520755934	0.0414483478083169	0.040933781106786	5.18418456921535	0.120967046525478	2.89122818514421	24.5219655749181	9.28166151936311	0	17.6594397272291	0.0156711790311388	19.3422863602969	37.3456464482621	8.13134585912728	1282.64692336324	11.0428781629502	8.51039211965646	3.65731089040938	11.2955549376981	0.00420214881558862	0.953235186493052	0.634758173547903	2.9974691528651	0.593232853713099	0.657227441844334
11	30.8079662160548	6.24660272155611	22.2925060799266	8.46167441592057	0.587375029197304	5.82602708648013	1.33653887729104	0.655518768475904	9.99235452223872	6.33416402163411	0.0219212992527489	13.1769130921111	54.8564087758366	0.00830264884901587	31.2108469360876	0.727742624938972	7.13644032705529	6.0304912262916	5.1979826526411	24.1775706732555	39.7147177081374	15.764884669021	24.6003863696796	0.258998980495111	58.5727837176623	0.00992038683971036	0.0404135684547884	4.6809297554992	0.217144945428173	10.0016096258762	25.3473343521929	7.6506632318817704	0	11.8867390381335	0.00375079264780874	17.115142942613	25.037216378069	6.62734028484826	903.819388599525	13.2052109052151	8.82241556952771	6.1222254220754	17.9345202952587	0.018103615517468	0.195975440317384	2.32951903075201	3.75829662595453	0.381212085526287	0.440376681319276
1	19.1114643898346	7.6791519154151	43.3244126754691	4.78214796695121	0.397753425694869	5.61365333239715	2.48374227232603	1.09987098227349	32.5421800871337	6.01692888695391	0.0988813555291491	11.8435719288061	26.2446993306564	0.00432128288639505	34.0098949920324	0.771436737006013	0.79251256605665	3.94017632896819	3.96726251442584	21.1943603989474	35.5945080382882	13.1274259588806	9.28848270844459	0.838041819650275	8.59627901547669	0	0.0535412582581555	5.11445484957938	0.142079161065105	3.02436416807324	20.4412014293377	7.41094628562546	0	41.7486284375378	0.00390435302615827	14.2689032443596	43.3848338534635	5.6965089489257	288.372454701977	13.6288898298981	7.43408652312942	7.57583308515634	18.9393354889	0.0188447916659231	0.341012965866621	2.27992502678727	4.16633698232499	0.517199835367497	0.640509667558124
1	22.0342152610346	5.36123196041393	6.63489244597301	4.94905861280035	0.417759671328238	5.75874671522186	2.49733381573555	0.580459644353548	15.1060947698492	6.88889958316853	0	13.3164227034756	32.1826387390667	0.0124812469352167	69.3847993070952	0.592167586720377	0.721641905568379	4.29393001033337	3.95290645696776	22.4880991968991	30.3270098310897	11.0293400392081	6.91476691526747	0.286148255408198	7.12781926313098	0	0.071799128377563	4.12465633075935	0.957530127167828	3.40152910962649	13.417782363381	5.63780724468162	0	28.3097923298049	0	9.78146863299077	24.3470958913583	3.78426810920754	891.2146277408	8.16342376484864	10.9512680001199	3.59958628225029	9.61927132026385	0.00453581541270254	1.48622599022614	2.1379541692076	1.98291381532629	0.369277138271511	0.544205112036071
1	30.7192581266107	0.823946443702683	11.6673135831958	4.18362271435425	0.407816514959627	6.23681122252245	5.9080017272513	1.56584647430821	14.9662094453078	7.49172368356034	0.0839681532037283	16.3226166227746	49.6395926950433	0	24.4637650493347	4.12838345700709	2.77740456935562	5.6826588840733	2.80582198567317	31.2220309812653	58.7121889446786	6.67081663728446	7.9615582624902	0.539581828416434	62.4575814094671	0.0217139518027061	0.0402082138246105	4.17898127949052	0.199169743448197	6.22937676748565	17.8104177763989	5.38819635640752	0	0.10777195003915	0	11.9937275922596	29.6766448849824	7.1621616391194	226.643100568086	10.300785680033	6.04511936514364	5.3370527267073	10.0889666003199	0.00330213126726299	4.34077027088129	0.988373800277346	3.74671294678017	0.433112518389801	0.368128747664656
11	24.9464455890506	1.37728734222006	28.9699624260633	2.358152122001	0.34925073956356	8.35509041345818	0.553523052321323	0.219529434695791	15.4343827886788	3.89089119633474	0.0382797192179533	16.6759099756449	132.464517200044	0	34.0634023185845	0.380854059224307	12.4120617664164	5.00414170166023	4.45872937372464	31.7253879480703	55.7243896367907	11.4225454740546	29.8538718283655	0.337842361781225	90.3698429565848	0.092391025642326	0.081264208395655	5.39991146748388	0.134821652591534	8.61964224504571	19.0031749571094	8.00188085116955	0	6.16986808885556	0	14.0982075410609	21.1494654494146	5.70735784954047	575.922927582599	8.91507629349327	7.78895479809713	6.10381574128322	10.9230328588815	0.0562011553419769	0.425645506500593	2.34836865705005	4.46315884164156	0.18678407322275	0.311995525970385
1	24.1909301881081	2.31830722132624	10.9833654234798	3.70669972975202	0.285065194352223	2.07082865812908	3.24039804016841	0.401742267148138	7.94506703522208	10.925317304117801	0.117167421165494	17.7578513546235	41.1756753836085	0	52.8366580083494	1.11814594817832	2.05553693544114	4.38392793528946	1.71963291674862	33.347340385415	40.4530929847322	5.31910350194187	6.07893011875509	0.874701823489335	28.8310380970189	0	0.0392739959213947	3.29873396395717	0.28739178776442	4.93730694229028	21.5710743343635	38.0427171893897	0	0.0958457933970767	0	12.267870740344	30.9205310627611	7.1858202248986	961.362007973784	15.8091501451088	7.28781891141418	5.82699288850389	9.83444686081599	0.220402872159905	0.121597027154701	2.92730583788871	1.97932587716892	0.529921503919926	0.596201456165792
11	34.6777986450511	1.68985317848176	23.9222089793441	3.26615418848745	0.40694309832771	7.44633436516983	0.563468723879061	0.252931153192029	13.3489677968405	1.9651561432107	0.061745646795443	20.3650172029319	148.567470998748	0.00438488286027607	22.8056204142299	0.564173422496434	5.39670349955444	4.48134058213387	6.28894475512333	22.8214461150662	41.0013034799283	13.0352608450219	26.6490967895379	0.201057889031425	107.226706153261	0.246245209878747	0.0388066215893148	4.05926930518173	0.847546378182732	13.7971349850752	24.0173998157843	8.90713184366236	0	3.00488346969851	0	11.6542136977799	16.3842458080713	4.59238784774142	232.794374571585	7.9495762115682	6.12743968488187	5.10114035833122	12.1160612838607	0.00637404879937665	0.129761978254322	1.7964020929979	4.51215915553494	0.141239759491044	0.142017364792142
1	17.6228942140174	13.8343684019175	11.1604521062255	4.32425859186711	0.316333672482024	2.28028485481578	0.748542217810339	0.698913699428882	6.07071049916031	24.6725831914069	0	9.67334799862193	22.2428266959346	0	72.5147861093083	0.989065727591343	1.2423896190983	4.91671950540641	2.93036293354339	55.3764290179625	48.9276685929043	10.935098980447	11.7885889585274	0.0880510414440466	21.5873666787759	0	0.0207338066864054	2.81503691738548	1.12916115612214	1.35497401950752	26.5701670161012	8.01138395951844	0	20.8150853646445	0	14.8320793706014	37.2043727787964	12.2895251419914	1336.64761885326	10.2590544876938	8.11126832846591	7.06742813010145	14.8421888148579	0.0170278022414065	0.0165071225954035	2.58405321856699	3.73621212392691	0.660482080625776	0.668897843944424
11	53.7638113662745	1.34746332276947	21.0771949764853	5.68435027017014	0.520431509091565	3.28690515921547	0.38405051510644	0.359039984540973	12.3627516823608	2.94295357903234	0.00762164991338385	22.6929381916477	121.642778663914	0.0173201092192626	38.6053136917052	0.508367918080527	6.3561193876652204	3.62763556585343	6.98573644936911	24.3210653001956	49.7727011521252	11.7408538515411	16.6506596475468	0.572844292422302	53.254766537644	0.0103474316863037	0.160948808226765	3.01568748214955	0.636335865409878	18.4889890455674	22.6632353929675	6.95909601502375	0	2.91308177694631	0.0117367612734618	11.331080927781	22.0915262120117	5.0624376526545	309.795469089752	9.1438965293417	6.33456085475172	5.6611270433565	13.8069615033293	0.0346186966052381	0.0732220777445921	1.71230350888279	3.35556812645899	0.182717558680663	0.214192233037087
1	7.08199667478282	2.81039715622543	4.38315570903992	4.87954656791592	0.307469666268505	2.20635122669625	3.03189841131859	0.948061166002046	8.84005657896398	7.30655970783926	0	10.613016035543	13.5849809704519	0	104.139876941096	0.642031038419915	0.569675060775439	2.8877760671443	1.87763517958527	31.1519869101279	38.3436986920334	6.4855910451447	7.33549069719636	1.02399381012045	21.3030880799172	0	0.0220810255881151	2.93013459076608	0.633892083628625	1.2739353887492	23.0122622063159	5.76728038774336	0	0.0328804457284376	0	1.54552114862365	23.9669320832663	5.57546846502729	888.134268819497	15.476887595646	4.01256657412115	2.99984887118126	20.4910118440239	0.0108805298329049	0.31291874156643	1.32398301747741	1.84576243748615	0.607023594282704	0.722487463158681
11	31.8632871289235	1.96238216290095	26.5550295958803	2.19619312887246	0.519198334161566	7.94083544529752	1.66324955429705	0.638710047260067	19.0414884376447	4.44641893391401	0.0127805027292135	19.2354773736966	95.2258890952381	0	36.1188120608207	0.548847985224092	10.7813765913452	5.58225214781469	4.25969441221513	32.3573292505402	33.9398251969213	10.4582418425245	27.4720862605251	0.469376470339797	110.382970555867	0.156161516691332	0.0449816576503044	5.28357272510995	0.80661852130602	9.83682381541787	17.6619856355045	8.61124704923534	0	5.5474912816932	0	13.1152738868782	28.2817146369314	5.19508182674428	389.843255004488	10.4674937500882	6.50857754319746	5.77285477122627	9.95965330776671	0.0712444006086532	0.127899767860921	2.28080715015675	3.13483106177225	0.239193321599082	0.258881761633441
1	15.0802770137468	7.51651382819151	3.85014111962739	2.80021364592317	0.475362044101861	8.47154017643783	11.5386269600528	7.07088849834823	15.0933931212033	36.1058431769653	0.0208321013645228	3.44704385514251	10.117249097567	0.00946814075694252	50.0984865510647	0.67762490123788	30.5793616868213	5.82974373619015	1.53322943894448	30.0498580233723	63.617557581834	7.03064634588489	17.0308877616935	1.35223319889287	353.291276372667	0	0.0251381781828879	5.65142116564355	0.103767448306302	3.05052642034102	18.0755017316069	9.0920145133917991	0	0.00467909937061033	0	6.672854931872	29.8065360562574	6.97663189227027	240.886094229009	12.1854980528316	4.80488708923145	6.07399977016057	4.57091061723223	2.25545828178173	3.21886079200974	0.490880061244029	2.25632589554273	0.478907903633605	0.734436497331225
11	30.839546660907	1.86356363451381	15.063784694316	1.58714126458477	0.682107183594581	9.91405105194539	0.84046055959188	0.346661111027211	24.3832675417664	3.14164111700792	0.0311510572332394	18.7660827721416	180.278043510216	0	52.8665043769903	0.578745530323127	4.13207127251911	5.29457703735925	5.08895335618298	37.6000230921275	45.4950912623846	11.7837145558041	16.8917046182943	0.447865733887142	72.2836384138066	0.155070002066157	0.0417667806479187	5.10235267003783	0.329143246238001	8.67098389661305	15.9129712208897	8.93585889820551	0	20.5784855866194	0	12.2260908828698	25.3556680128679	5.29880824328961	763.212896958939	6.69286496182036	11.3034038113009	5.99378290969816	9.36030207724327	0.192944801062312	0.124696596782426	2.57870783941468	3.0835075217285	0.227005061738978	0.312199449391835
1	33.755587985466	31.3412790197987	6.3332150290353	5.36931110883983	0.386287470053462	7.27848148940916	5.10079176810383	3.04014400366153	13.8638162058071	5.98797100670731	0.194930200424585	11.3247074953314	14.3245909362318	0	31.7428224572633	1.36405285724867	0.242711779400528	5.03477822223344	1.51333472033653	24.5100934600444	59.1564528307947	7.79987581385122	18.2397507815033	0.345158934872106	90.9583708740781	0.00645474134870082	0.0191238239958715	3.83797604791437	0.242205035042052	1.52748458731376	22.4315847239197	5.32515960122871	0	14.8133438963903	0.0146428139055841	15.9343083394757	18.7066707064678	11.3008629893767	598.788229742108	11.1837669187428	7.0365479293605	2.41084405478211	15.4253800310829	0.0196319890762436	1.29034777304686	2.13627431335272	5.33948146150759	0.56549523712542	0.71164041126243
11	20.6507863439679	1.86787763806355	27.5913417369732	2.44606658712475	0.422299926784885	6.29731332880342	0.463028132802361	0.152104857376622	15.6820233211714	2.7999777125218	0.0893398956220468	16.0802591258898	146.827045113738	0	34.6774747028619	0.520393554448217	6.16829500187863	4.5975456683996	5.2458395078114	31.1071214020672	63.6900487873506	10.9087772349726	25.7868378369686	0.257527813003053	77.8923351869838	0.0833876461337144	0.0196522815090396	4.86089215499088	0.0474091427239635	6.70316907387329	19.1916479051604	9.65735317641467	0	8.7300329287417	0.00286618011144875	12.729431425026	18.6042918533691	5.74781100348872	598.191940160975	7.49455391477487	6.95504704549156	6.43247248478737	10.7058329634066	0.0334320102619302	0.0804655101414284	1.74786100606021	4.15686992811768	0.216378082692249	0.24421556415625
1	30.6061478170419	6.30836982212658	14.8683449318714	7.78109809154747	0.38273928180668	5.38535797852054	3.12376570051909	2.18499149354147	11.7959895515863	9.79084420915946	0.024374757014141	20.4600368646956	31.9037010335498	0.00461594556816979	40.6528556114108	0.742378386217493	2.09088384460706	4.58547420005849	4.33698572243677	37.7175241755479	48.2308389957781	11.3203405571687	16.8858072793648	0.353911062696425	58.3446564719439	0	0.0326812384547142	4.38497185922571	0.324230258395649	4.4171194579283	24.8017619197395	7.61823193982639	0	3.29249317449246	0	16.8093925749943	20.0475802336721	5.38832505127525	1071.7169352346	15.2511577600097	7.35189994730898	5.57244444969439	12.9161388478747	0.020129793596079	0.650475353972629	1.73621263865432	4.08656213289713	0.4765083485194	0.562641303119523
11	50.3393795358268	2.13525970733754	39.3683966493848	5.75688197345742	0.587813663961981	5.44909956129623	0.72327473061948	0.402263254906082	12.1759136978482	6.28900207228556	0.0225748631664514	19.3872510655812	47.8648611017506	0.0128252773381207	44.2565469641432	1.04165231564996	8.58430819632457	6.44851965237434	5.84376436088636	32.5882331950679	29.0744756737506	12.4917258868147	35.818429937937	0.238602646278863	206.481165117528	0.203046066569402	0.0368890920457376	5.4808597572184	0.562241875088978	14.1422429516936	31.577830880583	9.72498935534509	0	3.77966591171266	0.00579392875945045	14.5705137929176	23.3009119814023	6.76857231639169	309.734153320237	16.2990254944886	4.87451150640169	6.39910544372103	18.769029842639	0.0617561253893939	0.302727408955601	2.20014374977848	4.46982290695737	0.158486680500796	0.246574270274795
1	6.96531547635351	15.0070843659437	2.95891934234736	2.13836153915644	0.239901276680669	5.34426386934194	1.56440398104373	0.570146562496297	7.44353686220945	13.3065337406867	0	6.151239306101	13.4327555789913	0	60.7563021306657	0.775721387033432	0.529460537501844	5.46537037926479	1.43384073240221	38.5178841971779	35.1938826209476	5.67734303872148	7.49860275703554	0.125499956128321	16.5339367539486	8.24560742552212	0.0451490182021231	3.5295441370534	1.34694570969667	0.658383028911353	14.2804453514961	8.34107358775079	0	0.0687585331560929	0	13.1533304557812	23.7895711962028	10.9414084778804	2066.20612085384	6.5938696577406	8.75238373444088	4.56894031876596	6.00048194896724	0.00674163404168578	0.0522838957332221	4.47890551984698	2.43539970685825	0.67272243372494	0.307727676863462
11	24.480067381024	0.808255374960525	35.5013937799181	1.34500822839268	0.163643075257748	2.97057560032779	0.181237811980293	0.248666302740107	9.38438488911434	8.53159275522445	0.0240413900687309	7.95913377362559	75.248404527318	0.0204876653926061	47.2047467610386	0.488760239722169	12.4340839887437	4.5782891406108	4.0528004567272	43.0026399330934	47.9061918560941	4.95401990744941	43.5769364959687	0.795675899071878	93.1813750314717	0.167277302363829	0.0815929858477879	3.56720591543596	0.619179197053164	8.12095105158174	19.2296820660875	10.2576347897801	0	9.10002030360666	0	8.29751674472681	19.7590299323389	9.71658476665926	967.699711674897	11.8684511519257	4.37112713104939	6.43199651223432	10.1692735759848	0.0297817257972427	0.101048689169536	2.04107544776028	2.77660800707668	0.151747110901857	0.209847492845676
1	41.3540303015179	15.1557111257892	45.1087194728517	5.3785191541691	0.348159151499091	9.17360705336884	0.891171109940616	0.389008732699579	16.6711513600337	3.54287140950406	0.0613537636457973	28.2466169066313	60.866480585163	0.0424339092159483	53.8335783248266	0.433850052352978	4.40013239214783	6.36360575547144	3.5757722188144	26.8261445954998	28.0228136062509	15.8404651289257	23.5845889391023	0.328080778523712	40.3706917946508	0.00724314100920515	0.0241421173442292	5.16647690736962	0.182702347854179	8.12582814676809	20.8462295857974	8.43728757980488	0	3.57598453507419	0.00273855450229216	13.9884282321804	19.7291920697647	4.68448672587211	592.009410728388	9.7639802566986	9.83538215732902	5.04291001792346	12.4227715697911	0.700550616691883	0.237054474678769	2.01513091552195	3.30276486604861	0.274183943110007	0.296429604676964
11	45.6569161080546	2.62649558524801	26.6161954119378	2.0839379569027	0.432541524587369	9.25755012053395	1.15023672597839	0.414695866625065	20.5061473542711	4.43461759797408	0.132296664584441	23.5778302950419	83.8279062271267	0.0522856703341296	28.2799751062545	0.557100057442318	17.6425267509437	4.88729025012751	3.79729736189218	35.690695778904	46.966688238939	9.70836428041372	27.0010812293231	0.245638244625297	116.348023197547	0.156183311290352	0.052057468211512	4.71014950487105	0.24093404050653	11.9241998390473	17.0314865200123	10.3839805646811	0	3.04472733660149	0	11.7496291492378	28.4471959152482	4.97331806781659	222.09111212811	7.21689639032488	6.88427449202074	5.52902715935512	9.87758593149259	0.0261265927250283	0.156571164583772	1.5812850344006	3.10708638338363	0.150650634528666	0.1949098237016
1	28.7420048329318	4.0956035362291	2.3181629839522	3.84396389189799	0.403291073036399	10.6901990345576	6.35774597777154	2.05436610272849	17.085023018114	4.31492900850436	0.175969338201549	14.2706877142334	15.4972451847403	0	29.6667147776946	0.613903182650535	1.02640000021755	8.30722507294198	1.36836133171476	35.0000287823941	52.4711820256878	5.58588039501509	9.7892136018791	0.585236103756688	13.241290653319	0	0.00268109707772802	6.60849742569535	0.054330155876979	0.582271006777433	23.8968203888574	10.0194694882158	0	0.0169675807435557	0	15.1729396722504	22.9762454640076	6.98460793028503	1020.45439918128	7.46111451579356	7.15923337317817	5.98049638922746	11.4119226874252	0.00330280817604269	0.0469599419959656	3.03656180301516	4.97276031504055	0.810732862804144	0.506541245689069
11	58.0364729231605	1.83434971313451	34.9894291025752	3.92253058798133	0.476483431956607	3.65145223070267	0.368096067524371	0.244175912000114	12.6172425397206	5.26140274087798	0.0493001093836765	28.8934824554864	74.2366591377246	0	65.9686127697622	0.569214922371752	13.1145827238792	4.61334796707298	4.75685343759342	30.7473465802823	50.8632436317308	10.7340232693616	32.6672295666076	0.26795271357029	82.7359700046404	0.0608469437567803	0.0473220958533005	4.3305727711472	0.235930197565107	11.0998382275989	24.8702743617887	9.8119773496156	0	4.65917491914754	0.0023005581634277	12.1704565769848	27.8693090619588	6.17141945768584	444.870421825888	13.3578896499876	4.89087499306421	5.5312654192427	15.7891648654549	0.00185064973269045	0.240404064627187	1.83778920152665	3.09567802985104	0.192634607550275	0.241800308864778
1	14.6859301960378	3.0691292216251	13.943196131813	4.04459619402939	0.511498358893389	13.2070416512903	2.89061089467106	1.35929850875256	10.2754715874256	4.57800406804377	0.026301119318407	10.0547490091561	27.0442871857963	0.0249037426476236	41.9293206525328	0.616807975893605	2.12773100103966	11.2699132513032	8.02992682149602	34.3752460682022	32.5626548312663	10.8709536260951	30.0839407198124	0.396856747010838	97.8568629878506	0	0.00881601764862803	6.2032515393561	0.233236341125496	1.46361606827816	22.9311334907663	9.32677523825939	0	38.5529738329281	0.0045001915183586	21.7798766348567	38.5061482814499	7.38091669825022	1092.42637350904	8.85910367565566	9.15916049024315	8.92619526406242	14.4128994054715	0.00724022401424317	0	2.88102742309224	7.04316289958182	0.642789191693781	0.538460496938934
1	8.83105072771188	0.882143700231752	9.86982097156434	7.30969996457623	0.305819703003525	1.42148623991539	2.02677528165345	0.823186781843862	9.3796097519396	12.3102162180309	0	13.7900147267497	14.4575457339229	0	8.90790490548362	0.237411706699933	1.80206811207722	4.65235306269369	1.79166923065033	19.7274722027559	38.9365301613707	5.08821583678169	11.5679046001524	0.245530958172092	14.6510880980005	0.0300221337918687	0.0277963308093943	2.4224077328172	1.61470459048987	2.53211418679898	21.8053832641297	8.4378018620709	0	6.90919279981232	0.00283776228985641	12.9998349023647	46.8436038706958	9.20011491440369	581.056671319788	12.4535919920544	6.22117818893153	3.91579503612218	8.04582533131488	0.0296763426312952	1.16624667497817	1.75288121388448	1.40743595628612	0.617055749359649	0.628063376961327
11	45.1430315413562	2.23193360963884	28.2848510508611	4.33503791615692	0.500629806687009	8.84320446609756	0.623509646376627	0.35681015625999	16.2792006325607	4.25861844012003	0.0359194340198345	23.551614953794	97.4801566546181	0.010203311084014	40.2141489569886	0.607166067441872	7.36104852232121	5.41127862864294	6.30713060705673	26.1401980934017	38.3302297386682	15.2097928052224	27.2266614228017	0.318289646652626	60.4643806000547	0.219444939454928	0.158025442964356	6.60645037598099	0.561664734791279	10.9380968562551	26.0557881841103	10.3238430617556	0	5.26764413845815	0.0046094330728875	15.452772669664	18.3542346109567	5.4775848521782	479.799636657592	9.04838362111263	6.53075434187342	5.9681521140648	15.3364697635369	0.0129779641172791	0.0934597579018673	1.49882001955491	4.11131435704536	0.198320572029752	0.215246385458733
1	27.956540979191	5.21825938017975	5.03836422057171	4.63824691159003	0.34292941262459	10.7376316564268	5.25224573935156	2.02766038816792	12.2490575862697	22.3423209518435	0.0188928704177436	8.48619207020851	42.0039473805279	0	23.6243023136655	0.805584322380946	12.8597422510236	5.92266408564734	2.2041931960598	22.1875789043629	37.5149110585344	7.82369287198906	24.1516814030653	0.473330276658061	90.3419077711109	0.0341995391597119	0.0379968343597078	3.73578162507139	0.171105241519187	1.90206034076607	12.2586043501098	5.94304116998664	0	8.21358537010425	0	9.84193048548023	85.1731363131539	6.11510985113767	432.511080472956	9.79416731132139	4.51989106750646	4.46453060948526	11.2477875038264	0	0.791567854715248	1.24389850579283	1.77900330057988	0.679991156831406	0.389833911787017
11	30.9825409159698	3.76171824124855	33.4023615477853	1.33086943238047	0.437277764961178	5.81206781786006	0.72783893067708	0.55599989273555706	16.2834773953604	6.48061936744256	0	18.5590213736905	70.4664264379748	0	34.6712870114444	1.08233961583557	8.90141512608974	6.39584091681416	3.03775650409066	47.1326664334338	47.0637342952499	10.1141651688569	32.7532111466563	1.1733191980155	98.1649739537284	0.067008455160153	0.111672959664599	4.67099871793023	0.0162970205520314	8.87874386456875	22.3454019273864	8.68487037564411	0	4.37743378813289	0	13.4578948249303	25.4582220821439	8.00895513794155	323.227074448826	14.6687185662802	6.95180426308539	6.76060108544242	11.0383592034004	0.00509512770788584	0.375388916055646	2.81253955787004	4.55687419120053	0.100732809467588	0.173108299449342
11	39.7260544291028	2.90377637786525	26.9456639842798	3.23214688361936	0.372981527181316	8.22553749798067	0.803954336118101	0.420136646833284	18.5772909289068	3.51688864843493	0.0500311774785887	16.8979154429863	74.1521351492094	0.00710595366608046	47.8559088925631	0.868561558257733	5.41697502766045	5.49302480874435	5.02613883705965	32.4806537575712	31.9744937854406	11.7871549144821	24.279670481448	0.758479772451203	58.9335504870805	0.127357805649456	0.73579371347701	4.46710988948124	0.258415751599314	9.88015815849451	19.2547998874731	7.86342308292334	0	9.89134587672445	0.00642035072206224	11.3681703763625	23.5304308816934	5.84654147149362	517.955272356734	12.0083373416292	8.03335717491316	6.1730775904351	11.8809682197421	0.136866019827682	0.110150183181178	2.84615864180335	4.76995809779119	0.1900164019266	0.278923921264778
1	20.2070161310403	3.11705654201958	16.4943339340936	6.06890860333322	0.244059249055021	8.07091760828689	3.14167287642862	2.89163694001753	16.9623774468229	8.22038176541185	0.0120154464812549	18.2566441773621	47.7844812065011	0.0068262399788297	37.226987663227	0.17565728865997	2.25747009209226	5.44331625016283	4.57864292609373	29.8917837246227	34.2268226953951	9.95572445318565	14.4131254451315	0.661918546369485	42.3477735983783	0	0.0181238578208872	4.01939137217787	0.384267580862774	5.68278184838698	17.1380528004621	5.59667440463113	0	21.1922489373126	0.0185028738589666	5.13126437072908	28.6294685709953	3.51878469979016	563.809653740103	14.8438661609197	5.31252242471269	5.67868486006384	11.1489804814799	0.600335899893094	0	1.1519407728125	3.28245900619009	0.494480167509912	0.506472683297961
1	22.1510103732723	4.01228092997466	15.1068448866684	4.75237280202794	0.357352534895457	6.27533038551297	2.42705988432042	1.54243124344974	16.2052073824377	4.21077418592694	0.0444555946188644	11.8840816352506	37.4589865938355	0	44.509714473183	0.316830735253226	1.5588566971661	3.54779249799043	3.1690614121957	30.8621297004324	36.2893049840041	9.19990267316964	8.94483262533863	0.216424389461233	48.4410739586635	0	0.0312927649272453	5.25250654065332	0.0528434426601595	3.46737243831216	22.0503473338436	4.60221382896344	0	16.750128409912602	0.0136916470118936	14.1277804572252	28.0183137484351	13.3405052661143	1315.85076122634	9.75552201185175	8.05826972542445	3.49352580481783	11.4084518881409	0.0348777978045917	0.0213545035678459	2.53667902043385	4.72616147347115	0.480076356883368	0.402974754213534
1	17.538355379086	7.01418759908098	26.3947502777503	6.03934075766538	0.284449443715478	6.11090595227348	8.04267217084323	1.9049562522825	7.78941097494528	20.346240413765	0.0156710573158064	5.11235896415377	38.2958794378229	0	21.5851780767282	1.08106430924776	0.957385632528617	5.76264995259916	1.08926591568773	17.6675662013761	51.3068825549217	5.9680348236658904	16.0912063008775	0.210806393785581	68.912852678905	0	0.01575860512204	3.27761139873515	0.263894691591646	1.80482035638341	17.9282639012261	5.49302545651773	0	40.3891219422524	0.0080440788503189	12.48845407781	30.794603002571	7.01757591020015	1091.67939542579	14.5167893469987	5.52002242089817	4.49397705179434	11.2788827121872	0.0469143103738346	2.70682955163533	1.18111166742768	8.08716534858191	0.55552089177393	0.611057604893271
1	8.4750543259366	3.69572601834121	5.92535019951985	4.81079249662936	0.412601944723211	7.20359235380717	5.83396607014132	2.03504049853158	14.241833210088	2.08152567106882	0.022867426477341	5.67573721025673	18.926378181178	0	79.9117131789688	0.538022952905967	0.801378816302012	9.45527611516851	1.49273226427752	26.007466553696	39.5431199814442	5.37510545108921	16.9375552755292	0.551747870165024	29.9309204336752	0	0.0459903549264958	3.77060036980142	0.110022523617395	1.6602426260823	15.859787440682	4.08663500661437	0	7.61556638554483	0.00293450815060935	13.5095377472173	50.290309988612	5.78444183962696	1422.63336010883	10.2211926923691	8.59683497595532	4.00179963353467	7.37693763617242	0	1.02293169071545	0.937686771274068	5.31158892712438	0.578413705167439	0.666347506101478
11	30.3690333557956	1.44697858428397	28.8106559200177	4.17778822141246	0.520393829979735	6.46452993495526	0.644744802064412	0.530367775971634	13.8012738222815	3.0712589061444	0.0467624660596677	13.1615963819085	111.72056443401	0	38.3604707991644	0.582157096504239	7.32065409676057	5.18442632562404	7.67142800256324	25.4038505377159	42.7164445673477	14.229401401969	27.904821679058	0.269591441340433	82.353898560637	0.154748198494123	0.0146949090271302	4.26641304512956	0.142272597209838	11.4792944302803	23.9850135880087	9.45857945466161	0	6.15757131071305	0.00600088680423492	14.0595929710007	22.2550531418243	6.40350584370873	282.187386495624	13.8781465687161	7.93089939512529	6.92624064599155	14.0813285933824	0.155681197940951	0.0140391391802561	2.24497347085918	3.88240340223614	0.24593540953609	0.397884612320306
1	5.29203793108738	12.4025448887047	4.26506887828619	10.447121280216	0.370398810619935	2.04982863224533	6.76464301000767	1.63472368117229	7.52465183774399	9.64772804857164	0.0420878509636715	9.85298003560873	21.4363423038007	0	39.6058322428099	0.54537464469769	0.96382082992993	2.80481836076162	1.01298601735216	25.2724670408677	22.2848470202625	12.1483526239392	18.6636611764402	0.454238339743798	45.4281565957089	0	0.0230852610669199	3.61982383795242	0.749351445974117	1.50864380344273	23.9649545518589	5.95437153133228	0	0	0	21.0990168095212	48.6338057001986	11.0509840266058	1908.800732835	14.6150912246762	5.84083808288931	4.25469911560024	14.4230708478016	0.00473973817355609	2.87634823231205	1.6440656298653	4.10458150885727	0.751485406463403	0.670238560041507
11	19.4027095042438	0.631672389044632	12.6983456290821	2.94530096144252	0.339703010005268	4.23446321970783	0.437338900083552	0.15174083850337	13.3633697650854	1.28775569603801	0.0225872132291179	20.7686317309643	188.24737415008	0	20.4031279151371	0.346719455862195	2.57457475176313	2.77187082558251	4.56919343662539	21.9897600571642	48.3673640927762	9.49369088942337	17.220864287974	0.10417447809586	174.949797856924	0	0.0181707190223071	3.09140418252022	0.45515365525845	13.604971276478	18.3314038322372	6.86290900327436	0	0.879374623880249	0.00927535752374421	9.76643524973204	16.9200533130692	3.07056474589006	149.884756495489	4.45467180268115	6.11265625528958	3.95588977538889	8.18460763620442	0.0596913851422912	0.0361663310414341	1.15839791311514	2.1725224651532	0.220811176311551	0.264585124584985
1	18.4121432012793	1.69015956041275	20.273021256715	3.64758132496304	0.212723627888917	6.79044469937964	1.24836415573019	1.11686964500373	12.5031857685509	2.02591500681731	0	19.0395453332247	48.2262432905005	0.0164494336137143	46.8468126029959	0.361558179719826	3.85680052966365	6.76602324935356	3.3532027959848	29.1773094911253	42.9213651788375	7.2797094822547	14.8529384121951	0.164862914457208	12.1147419191553	0	0.0194105358781321	2.87441898771984	0.56269190249233	6.02536080482287	14.0157305806073	5.87923295651857	0.0111302271933336	0.442590494420529	0	9.45970897844621	26.8674355376978	3.12055694015526	280.140756497221	5.69253758435542	5.04269344886958	3.42697158478824	5.52228694241208	0.0179336876121225	0	1.45482485404886	1.41306843725254	0.491494453233713	0.191671725067896
11	22.622097048822	4.08353866577288	26.3821256564028	3.52245960083272	0.484804770524958	9.85702432458803	0.613309013954038	0.412483419039418	12.2742642759885	5.4822562216869	0.0264988434282999	10.0515704622613	43.1317414450387	0	46.9759206978209	0.702152094902159	8.37901437377144	6.79167702097717	3.96378970916774	23.9502111206004	29.9649459534797	11.4831861782276	41.7737114487705	0.147111016897323	215.888460904212	0.02398386834491	0.0666172041493572	5.97169292615786	0.0324985815630093	15.7488147765389	26.0103490423782	10.440329611489	0	2.55766653069129	0.00453402263982317	16.2104414896928	23.1839590644974	3.9006905821285	544.453099701833	12.8806109320385	4.60210804942567	4.88394068109281	11.2015175977605	0.0291786155891813	0.0353579823357596	1.68855731706749	4.39399003756536	0.331471441361388	0.386678217797562
1	14.0161161846609	2.38873463200515	12.3088153476583	2.87890594898691	0.769737990734691	7.41082254834392	6.26239716713593	3.41261826385995	15.255213766051	29.0233390749171	0.00820777965030719	7.11591905462413	57.4495373572646	0	35.7716448759475	1.55239527802257	1.36692444978227	8.21722222866595	3.90125110820194	33.9115505937511	42.1936536870076	5.36482847844528	21.8283820906387	0.112163252160782	102.365343283165	0.0111431829319067	0.04952179900744	4.34436010777358	0.278754780576471	2.01042676474519	16.959550308956	7.87547839378868	0	13.2151795833792	0	14.3390057847772	37.2746265951494	4.6632435315949	408.113856640831	5.83724575084831	6.03559420980721	4.5332198376312	9.59237783304981	0.00338918066233293	0.0689964575496542	4.28999135305361	7.94544487488111	0.397474160696612	0.673249004720457
11	31.1627738352401	2.08721621595726	22.1133161738796	4.59110507752205	0.582160356155463	5.63072671401313	0.626277091087408	0.465474829824046	15.4619647673335	3.98344307265239	0.00826413729852591	16.66323023367	119.104908482543	0	36.8221213196928	1.14775023597801	2.88056895747611	5.04712073668912	5.20080091505646	33.5708886170205	44.1415679571071	13.12407936316	24.7328728951531	0.324683543685858	74.6238480378638	0.0224393922876379	0.0207757641583054	4.10885793521953	0.636182644867655	12.4471012494061	22.1951795939096	7.85445859442822	0	4.34662112193526	0.0127261429882243	14.9582368790446	26.557302428692	6.07396306354211	504.575840758238	12.3069758548617	6.84628199843588	6.99781718324409	12.6442912308523	0.093842430803372	0.0727783180922816	2.62985177732984	4.12242056552688	0.32647911028056	0.439676949399942
1	22.6728219476137	6.30156750688094	7.08745885133409	6.90684470794754	0.393018655384238	7.37337209673663	1.19843978484681	0.390815239112705	9.57933845167158	8.06432373790272	0.0162393124967793	13.2463625082674	36.6818192553272	0.00461295568030553	30.2545452385649	0.46739544089715	0.706702665493317	4.23328697537724	1.74793234668824	29.3464780772263	32.446146368565	10.076997831794	17.1600480008181	0.0416096263262672	57.0850499291547	0	0.0122475261847218	5.48945774700019	1.03410716371	2.68143288399493	25.8864418795191	7.29083898421934	0	32.1984194559192	0	17.3337896801349	25.0123146952468	6.19423761892933	1448.54649080204	9.57490580106231	8.40326411009344	5.77619853731596	18.2225143436232	0	0.00650054021368482	2.32126643336316	5.43216658026236	0.652360950530237	0.506722163079526
1	41.7784340423949	19.1246022466874	9.55927649065457	5.1945290682038	0.393984821696649	6.97602656390685	1.78419226393355	0.484750650526229	9.02069920746003	3.29385746079759	0.0350629654351825	13.2190596476458	17.225040042841	0.00498001087190914	66.6272567106371	0.696809693800709	0.836294518477271	5.04348177153502	2.10294342475192	30.1119057375881	22.9658863908523	9.65039613801196	6.54519652152624	2.96849803453022	5.20935486465569	0	0.0308514919331913	4.60484347303617	1.27516728068518	1.22774255737084	27.2969316366939	8.20729070021284	0	0.201809546291579	0	17.6295268265056	30.938629567313	6.4109387590526	2626.9747497754	13.745840566762	8.21733081300063	5.18392458203237	14.4538432726327	0.0452446982770946	0.150882516198098	2.88566330506663	4.78332665305227	0.705403703598144	0.77686332068155
1	11.267148723336	3.61137751268165	4.85543675446511	1.24432912422485	0.353539960497255	13.1036429774558	10.8422255789215	2.95709669768492	11.7128165019082	5.09694259403124	0	4.78567714729519	25.6207456886344	0.00988837186791544	54.8269018526461	0.970106167661034	1.19443563232421	7.8102342613858	0.497720274085902	31.8419331634989	70.5394410927953	5.81701970414848	8.96980458077062	0.936544942678653	11.3217759532448	0.023630163319808	0.0175026023472134	3.3742361211368	0.103446984627634	1.97278640611242	16.8331300983491	5.98377921835673	0	27.939322225598	0.0312700961136765	14.2670876172595	67.1884669911598	6.58956656003109	1079.55331748207	9.70755525480793	7.45687079080671	4.3700856568263	6.46008726859348	0.00359353754939921	0.12192787661819	1.66868126035861	3.61565242019364	0.627760644041505	0.427231541164689
1	27.9685782825754	4.86754361625376	4.80893265217624	1.21760252728938	0.353977347457522	13.6879391750571	14.0823684629593	2.00293214816912	15.1771542027613	18.7656254138779	0.0124100644121261	3.05560833662973	20.566892034723	0.0141008622462874	10.9100653223126	1.46274972410948	0.649112241626123	4.52495109653468	0.401394943341833	27.7515526451131	52.2167634071641	9.39185716351763	13.5747012261872	0.25968391011851	63.1140418673841	0	0.0436778803331812	3.21790299864144	0.214249225228215	1.01324705378416	10.2416168221245	6.50304391176527	0	0.139371260642248	0	8.87910030434559	30.2982711164498	14.1271757634969	1065.12589255032	7.11105171496656	8.97071174565635	4.71964295796549	6.76097082286975	0.00512440052192551	0	1.39762543593249	3.37743762565422	0.626890079758204	0.435125045153991
1	12.9674740823675	2.66306621568212	32.7808868744359	1.62548767857293	0.195357344189329	5.21972707748129	2.46776006425657	0.68924007437579	9.44968797943955	8.82919359566117	0	6.06722458866735	18.8840676438292	0.00951152421004797	65.9490950729102	0.734270356276191	2.12269139076337	4.78437243315669	2.39913955436107	40.0166549174609	36.6584475370888	7.51278255143176	16.2975788573845	0.39322950327464	14.8339824801686	0.0113648067399756	0.00841778748757039	4.9964478320334	0.556751935007309	1.93372151755034	21.61722203113	5.68248659621354	0	8.81194418639913	0.00859382486848916	15.78471168439	17.1060618892642	6.64109085504319	1311.25527791927	11.2768535341318	14.1464765823605	4.47656499650961	14.6179266455984	1.02314980441544	0.123982964855846	2.13205901544808	3.15199017910179	0.600718713346451	0.550680247836744
1	18.6205345759817	6.43150395247446	8.72220115332271	1.70125757625194	0.459885763983791	5.03770803439991	6.26612656498365	4.47318053270712	20.2053365327189	28.0307316034579	1.83688167998618	4.3011273149591	14.3712734876529	0.0191921465593797	34.2223633332758	0.416698522188358	37.4101596930361	3.56770964808546	2.55795114248633	34.2183943652812	82.8489261782054	4.23913347970552	3.85320900510267	1.50394828431314	83.5749326451805	0.143322873229811	0.118896598820142	3.6127898203938	0.0358532533504134	16.1931185702514	12.713383433223	3.76894225833896	0	0.110654200288416	0	9.46904375218779	74.6602911111259	6.66958988064839	96.0604401279547	10.6983821229766	5.54628767882455	3.50550434843694	10.1092656645169	1.27635662808577	0.0135227096402449	1.01453586721273	3.75316659378797	0.627361217101338	0.64737143701746
1	10.2042101182997	4.91215906208831	13.1421148029994	3.91697754937202	0.379775320953948	6.63895069271351	2.87519993770229	2.44413800646688	17.992158549652	15.4541841300498	0	7.72900342809	19.651029539306	0.00723538737860254	69.1710373642468	0.500374171310582	1.35892685343451	4.24197635862223	6.22524866127387	42.9600357648895	45.2640802689279	7.93845243514298	12.4039698364573	15.7504741770941	2.36922993660786	0	0.0192101555959824	4.19410127549296	0.313584646851399	0.862296302081002	20.5668954647132	4.42766250020109	0	38.3599573443663	0.0196118888879136	7.25999029367449	24.5868310457114	9.78797391353633	847.574516628126	19.4437259995956	4.11479877193654	4.35362328571787	10.2167557924698	0	0	0.684045904184641	2.42622733266924	0.485641497480544	0.55721783629200194
1	12.9620996380075	4.83725107865612	25.5830482580897	2.07926101191135	0.324711775098075	6.89324856610925	4.61312198664174	1.81536413283913	16.7006420599171	2.60713647175529	0.0127346943812004	14.4474523594426	29.265160474552	0.0361743028187702	63.5627354331219	0.465430454541334	6.41579922423963	4.28426673978508	2.05129103304953	34.7111383990433	37.9511992633004	5.45728867029237	13.0911702539349	1.0822224264166	9.18515099494834	0	0.0256116758504589	4.36513017934079	0.277520226609178	2.33310245921832	21.118057037792	2.96584642964597	0	0.0667412752318024	0	12.321331231448	38.829298512557	4.09118043879253	780.084976884656	7.25529478743059	9.99770268339465	3.94187770691926	6.97657055473485	0	0	1.53715252177783	3.68075319703135	0.719814192943752	0.58519503907877
1	24.7959966217995	6.40611740554667	2.97383128812633	3.47294544333332	0.346214303187375	6.03034450102928	7.5224660299085	3.28418813591215	20.4297213485279	11.7724632016229	0.0127158957034869	5.86494440914773	18.8597175730845	0.0144483612412056	32.9618131235605	1.24318858502111	0.180909604894243	7.75984722054028	2.01013040688362	36.9763364425596	32.5622460596277	8.67152735258431	4.1053495922252	0.130326617886272	29.2183025720122	0	0.0767216053618206	4.76694880607955	0.88891308644187	1.32942462148932	20.5494200597963	7.18113269856253	0	1.80173443524138	0	18.571828211389	36.9370916290467	7.09317108969257	1005.38294183165	15.7065932692843	7.98324063122703	4.04169854206216	12.0548344473265	0	1.93424892391069	1.35862885644743	2.83424538493414	0.610373203048228	0.825362922945257
1	12.4154214297444	3.75624450393592	3.3066766132013	3.54748052427558	0.299981855158493	8.70305681510262	8.48384285747456	2.05624239005128	11.1185713793781	3.92118951138578	0.0423246757024093	5.64044256195594	12.7894329320049	0	33.5211431563082	1.67064303686261	1.2007679401911	7.28134243942334	0.625552327120893	29.66078306195	47.1817437660616	12.8780671581098	19.1561641045899	0.621766054446782	40.4059570705668	0	0.0340489011237259	4.34846498269827	2.50833596945788	1.16875416715295	18.6911086185697	7.84018124871754	0	0.053870436457278	0	9.7289004109197	34.4745547722967	8.94538396997607	1345.63766564001	12.0454677287189	8.72120630005354	5.30816548193909	9.65519856656236	1.4820352129724499	0.616704096076025	1.53998445710798	4.12926826527467	0.757448950241637	0.760964740244561
1	4.16163115544883	10.1607580534239	5.0106825875594	6.4155081643783	0.354779829504548	8.16251459729046	7.38159891569641	2.68044196737347	12.1992694513881	11.471891733818	0.0620463626244307	4.83777722526295	11.1355729324659	0	41.909309015485	1.09023284580218	0.734947884286166	4.06895737902461	3.00771413584904	72.2770709538979	74.5928591235084	11.8897167336484	12.3627086504963	0.721524632982703	64.4554887922657	0.00647972456939372	0.0239973039802267	4.0075280230861	0.0621364154003732	1.30528814303658	13.6894316699726	6.23566167472932	0	4.69365306448553	0	8.47689899421306	28.1600575530902	31.7757356938978	1514.43112151076	10.5558181880694	11.324032204244	6.21785323909679	19.5328299481978	0	2.48369427851687	5.35860054534121	5.12995763708212	0.713440164605693	0.742673208296768
1	20.743741197136	5.24471494990717	6.31654894893383	5.78409033213869	0.279724456588773	8.47407115710597	1.98330045371863	1.12602996624271	10.6719598432463	3.75380593405946	0	7.73439204633978	37.8151495356396	0.00443033417424782	40.4150635916754	0.49876867053059	0.84188021636313	7.9748759591259	1.55846626189482	21.9708151239642	43.4741023767906	12.950964756576	7.39761767669591	0.0732643083572133	8.78350604382412	0	0.0117626609849792	4.18480309753827	0.11697312868396	0.779053978131155	19.5239787843922	5.994389861583	0	0.105093362061984	0	13.3966783213773	21.596831261085	5.12332234212902	1248.10619745064	8.84572648302984	6.91109823761779	4.11265523208835	13.8001424779596	0	0.0874046802916468	2.39601001128898	1.61993791226246	0.666638682082814	0.730582273110807
1	22.2814159346539	4.65854697949467	14.8422162871864	3.53775966285284	0.435113085786569	8.57001122036023	7.87183832092564	1.26672121750609	15.0766684225046	1.99520361592833	0.0211513305590693	8.73499499374468	22.0819891036684	0.0192264593403849	45.9811533892811	0.618434842742331	1.8657096165827	4.25332667752074	2.50634457566428	43.5427625366655	46.4661019094451	9.35253342660379	5.54299784707468	0.664799115650179	17.9524436135644	0.982081138315254	0.0127616966501647	5.90100564050465	1.26668534329219	2.49635101369067	17.6372861515687	5.54108175872668	0	4.68112303523172	0	18.5536281876424	49.4441928575085	3.32546256525832	973.704736068891	8.62222667774216	10.0264502811848	5.67246145085687	9.33536775496362	0.0139741920114975	0.0101601647162913	4.14357958913755	2.93212090919523	0.678876571329611	0.669656422755561
1	5.7844805095141	0.968827687017771	8.20668358240287	1.1613393612644	0.210899845105362	4.21347975425773	4.60904218961074	1.32542985545793	11.4573633243109	4.30252515957925	0.100782362574957	7.81518314827995	30.1185048150652	0	17.9424892639168	0.281102822677678	1.18524448182526	3.77687419319098	1.84063155348906	30.2505943881117	29.7251695180472	3.82868804474718	10.6584289836851	0.240110816998212	17.4925176679808	0	0.0426717442246216	2.7832439785557	0.174142314677681	1.51755488407437	9.96520671335679	3.28832397061088	0	25.1942852441692	0.0108910297759609	9.05069993302835	15.7883417427537	3.86843544091989	408.617844991547	4.49116462883485	5.65981794519145	2.87576555234128	3.95980379247581	0	0.666718325395408	1.02319768725129	2.32436461698939	0.520939550154848	0.616624204551889
1	6.34601832675574	4.1868339900734	6.61776051716189	3.51329005056863	0.374223912297268	3.55850264127991	16.9610832408075	1.88973323476618	10.3858319365618	4.90713035839931	2.13492232801428	4.42297503151583	41.9108835132714	0	22.0351160317193	1.5005311169175	1.2827477165311	4.04761931066561	1.13206201397273	23.2068058793767	21.7331470497541	7.32773486241375	10.3727999122299	0.671563054677364	2.68573497437694	0.0135125823682188	0.710612112149146	4.24857473000839	1.1802776823301	1.30814587353152	13.7475147075201	7.64741630487845	0	0	0	9.24880162841155	107.974302283406	2.86338470376488	662.662008998973	9.47599849431957	6.17552137465059	6.34236921831462	6.11415072460128	0	12.8289899414441	1.52329075272101	2.89732825724426	0.557305791414019	0.690286011914444
1	11.4480087606024	5.8925623092417	5.64714434858018	5.04059713434421	0.375775832066422	3.25111105934521	5.01227397315261	0.765578413607626	14.8286758374579	2.91375319384602	0.0449743201309382	6.77833147808305	15.8574305856768	0.0113559566874541	90.0181657809193	0.319614457783317	9.81942227050999	4.73782572423618	3.95188869313979	24.3867638796054	16.519501546572	10.171947434825	8.21182145430188	0.7426364605251	25.8201775820511	0	0.0452255733160272	5.15854942566412	0.161228694809024	1.23727754705642	24.4895769156968	6.90213561174335	0	0.0486377396216732	0	16.1568428333945	28.7761002663513	8.63610187421057	1647.09916110793	8.51541113732023	9.33474707149561	4.73575747019793	12.6836353492565	1.16377823990132	0	1.16019315674677	3.25364459511859	0.791164615752822	0.79029106420995
1	15.4074226633762	0.60642775675408	5.94632349314808	2.68319163445082	1.21967106080822	5.80854020287525	3.71390206365751	2.29155389119833	20.1441046021742	8.24410796533076	0.080346855963088007	9.04067983186498	14.3392866442571	0	33.5448123645892	0.587306967445922	1.5549498083519	6.2921187179766	0.559336502242044	29.9392299169169	56.7613830693751	7.49930824946057	3.52403119188947	0.102935473831714	16.9876209750529	0	0.0403978605401001	7.68060892216795	1.2222575966083	1.1666837566859	22.822345654044	11.0428728850857	0	7.7788846008076	0.0103106706796738	11.2509038858366	31.8743645562778	4.55452550803674	1062.68180287537	4.8571870699098	14.7830743388742	3.24168661174151	10.7175567780882	0.0248827961499145	0	2.74940925833048	1.68497736691969	0.720371050838873	0.352653853270179
1	21.1520334287963	24.9301836782815	3.62940000120921	4.15745675092814	0.393513573023161	4.19522906864463	4.15287345662204	0.775525563582175	10.1862741655341	5.19243131063426	0.0090153137053986	8.03041136040882	24.1534256153493	0	42.0975953026004	0.428341808540766	1.73152704767152	4.88119400994422	1.6433547243867	27.902473502664	25.0876502325338	11.2292145900871	7.55053665682915	3.79605664634435	8.70049322679738	0	0.0135985178796515	4.08262003553538	0.19136279091648	0.757020380105444	22.5112855229756	5.77395865998237	0	39.3764528493439	0.0138828975311271	16.6281553594996	23.7434184806464	5.61562209230396	1366.77076930362	15.9817484850851	7.26541452892318	5.40086639520341	10.1268442575918	0.00372263001408163	0.793935706598483	1.83276024505045	4.25488298516994	0.735132623874097	0.810713723397176
1	19.1610424901097	0.565812468429795	5.68289907377558	4.65397509997197	0.37445430947661	5.71339982966376	8.15922078392511	3.51149786356551	16.2786442287637	13.2572855366893	0.0184350141722232	7.65797253856966	21.4039556235835	0	46.2237942309613	0.606390313888356	0.447411579910135	7.50141935091145	5.43156504430869	30.2016934418053	34.0993486509885	5.23347516560548	3.81013351071689	3.35766557058499	10.0017267366125	0	0.0278070046173199	4.47294406718907	0.660008290411197	2.80536272827335	18.4752140853265	33.6617958687157	0	41.5259397400467	0.0283885199230053	10.3704401537766	93.7372279541662	4.48470732143782	822.784955179649	7.10335950410572	5.75528682410939	4.11809855047201	9.66370233704058	0	0.538701451941466	0.628170643344417	2.92772722681546	0.589941144342678	0.68174067086414
1	8.87739024032085	2.19294114622908	7.26942477645399	2.19933407917613	0.232062588549978	6.02803073283973	9.86780511889171	1.75418060309938	13.4073000221807	11.2076972823846	0	9.25307523805205	21.448687734898	0	32.8094646731541	0.907665106814579	7.27620512896789	7.3303129547189	2.09334078538525	34.6912134382071	78.5449226756465	6.3499850372013	4.12245618920494	0.210200622665426	23.6720075152276	0.0182251542673286	0.022498619211142	2.57233363655725	0.466046869395077	1.75248617693082	11.6630085615222	3.31015334609042	0	22.8854051786243	0.0183752981237768	10.277086508191	27.8010788499813	5.51450517840085	621.098166122184	12.134965957078	6.59851996086434	3.59354868692425	6.64117118187671	0.00739086737763839	0.949344998322183	2.005442697051	3.39445387599055	0.462635129290397	0.597873840454392
1	16.6040007957355	4.31823705313311	11.2132255101623	6.50115009661471	0.386095683808841	6.89334986245868	8.54311476170058	3.11596239184028	18.4314245624872	8.87487367257778	0.110054367520471	6.74152787291614	13.3610482665019	1.24313043660218	55.7083386691856	1.94016418584909	13.0027540904374	6.62663643017065	0.693344826528388	36.0615526013214	36.6903975975144	6.3635114073784	20.896361997232	0.105055037867563	127.954900500925	0	0.0390597163726942	4.58854349852521	0.0586305176579645	0.919619849645006	19.4669127376585	7.09409165945751	0	13.5204971293392	0.00664609242463143	1.79499382404283	77.4888047105081	12.592396768466	812.128649645792	14.7000664235704	6.8537266625399	8.30636583819662	12.8410743054208	1.09867492786188	0.134754573757242	1.22634976880942	4.38012046223888	0.608617283001089	0.607154308179974
1	27.2351051707295	3.47361505225245	6.69327630197039	3.64193846776657	0.2605536896519	2.56637919811433	6.42807381748281	2.91629083604759	23.9998775386128	11.709571936465	0.0128274954775433	8.98583710718622	12.4444182284047	0	34.3999965676031	0.949364893718689	0.316686560181736	4.01511960213015	1.06883923046916	32.3093922234714	37.9956927463857	12.9514003436791	13.9576628089231	3.24841486897503	86.2496362585294	0.017415078712441	0.0515966298538056	4.76563974111901	0.0762388882155877	6.76506500888803	32.5199173044245	6.41958386946571	0	0.211286857917802	0	13.6422832513234	71.1194672083068	7.48669319980577	158.305530824332	59.3252672961526	7.40602390288392	5.89275407629913	11.7914007399032	1.3665659873304	0	0.763064490332577	4.78140290757194	0.639647612692442	0.733663584777559
1	31.633931561831	5.84977107275549	6.81588748686517	5.10110387202048	0.346035592046179	2.77073725620877	3.38971609774603	2.24016473017062	10.2410271572843	4.27962165106063	0.00800687911595743	12.7966088946445	20.3383456389042	0	30.1406779938954	0.563326622066853	9.94069088105748	4.98949026397574	1.25715307087595	56.5084460018448	45.3353559951152	7.90803668037767	20.5180408475409	3.58685389009509	8.20514469406685	0.00543521649606161	0.016103220568406	3.73856873241007	0.326318092272982	2.71859874691899	29.5880174251129	5.78291791507392	0	0.0329711347998524	0	21.8436862288048	23.2296507171971	7.29510547173258	1153.48188682075	22.5952669539951	7.2784329034392	5.05788394617249	12.8971304163696	0	0.60256365296664	3.94452262929659	1.74879434394844	0.514938098034048	0.67046166407506
1	17.0194126194761	10.7171828745662	11.3463709580208	5.95369243739019	0.306149787516403	4.62620241525117	6.86918935440071	1.99620612448733	9.44424994520794	4.41297309194022	0.00389228896521923	10.4089091288962	28.9312672158625	0	66.4938339223452	0.412543114689226	1.20523724951693	3.37781792110848	3.86350980365172	29.5052921724219	31.474194525859	7.70392408695075	4.4586790818091	1.4560762136079901	6.93939518370514	0	0.0195701679815492	4.20367208243677	1.07294984494062	1.90935074918302	17.4056233842676	3.87487130565533	0	29.1823724322508	0.0159835440396835	12.9506306884407	27.6884193512868	3.36132937438272	2052.8535020834	13.5222906433131	8.61519186593301	3.98091339088884	14.4063440207627	0.00321443095579183	1.22775893289851	2.09059627629208	2.22854960159806	0.574847734716805	0.603100726177482
1	18.8674517802464	5.19851812815234	24.2970034454096	9.4600831273841	0.40732973870625	1.63146082454537	1.80697098687512	0.725842591318265	8.28293618426475	10.8349847331288	0	9.21541754497397	44.8752553791576	0	32.4684384432676	0.750950625082464	1.33776618432984	3.77620188971402	9.89733515325815	38.4180453517491	24.4010726964869	7.86726779358814	19.2532096703953	4.54661550982051	2.92509017003385	0	0.0113733744919209	2.57995275663221	0.110967892841509	2.4425003285022	31.3102747383934	27.6198412298435	0	60.0391096309769	0.0270928483619332	13.3517086649886	15.0229346313749	7.40338689380457	1386.14244576841	12.3912267403003	6.4976766902258	3.29445507505008	14.2468680311598	0.803280719993714	1.18920475821677	2.35155161152743	3.0235544697144	0.635806401811556	0.551864895544367
1	20.9320603071061	3.0459147988035	22.3202111855133	3.05291899038528	0.455165947913848	6.17074952019595	1.45770855540135	0.589450933455705	19.0017493160318	6.41081626023674	0.0122465515055632	18.3105045134371	25.1491444351028	0.00695753583693226	79.1020735507158	0.861610171914241	2.27014339493283	5.9518240317037	3.62791336588048	32.3789547310253	32.6091475713309	16.4290310798679	13.5571393064587	0.496835185634947	69.8325581406113	0	0.0307874199860527	5.59457978065014	1.84391473612064	4.149977693348	18.5098611247749	9.7641155992563	0	3.68364383552777	0.0125725053479166	14.1286068177287	32.8626300616337	5.55996952427605	724.733997609039	16.1160712307036	8.96950875975609	6.40212031013902	12.2604565824622	1.16813980868205	0.00980450379985784	2.82914986652582	3.48059884894953	0.354392943462419	0.457212757500392
1	15.9475979898177	4.81216565935401	7.86641065066164	10.1370339623771	0.393816647233502	3.76859166021932	5.60252944982766	2.32421470885063	12.5571972222365	12.6753073857462	0	10.2674558912514	38.7399758116883	0	47.8955451763704	0.576423936803898	0.909265396373862	2.90681277105334	1.01765708031387	35.8225533639481	25.2729872736465	11.9542472269679	4.57136372331178	1.16078306246294	25.5213715572735	0.010573877649777	0.0195798875009256	5.05596156858838	1.18149228074768	2.21015652064842	26.9587003467744	9.23720639404215	0.00898186830795262	0.145780236921969	0	20.254848757488	25.0181630694648	7.66731539539832	937.417665827083	12.3043224335771	6.53042227983014	7.76447969575166	31.3878180376853	0.00321602740217841	0.0810598633915265	1.46639326874312	2.63480456661259	0.623976972704615	0.600143027845965
1	23.4471979194445	5.68061557287853	9.99169807335518	7.23064840447062	0.257308380469188	7.81968016640793	10.0242998333304	2.24802137669358	15.2832228141986	19.1300234356254	0	9.61399868794267	38.6134902186338	0	20.769000014582	0.528236519619138	1.1229062036873	4.23480191835257	0.852058043815554	38.4523944137933	38.7757141909081	12.2541929834262	13.0577269006589	0.173188928494665	46.3705703601099	0	0.0433847220732803	4.0394812115947	0.227114927155314	3.17889751520838	21.130065509702	6.92030796886715	0	8.792520712738	0.00442920071356493	12.840865163876	36.7115973580613	3.7570297886323	1225.71210563918	5.12299448000805	6.39164704541937	4.04355992391503	15.3789373137617	0	0.03454054225849	1.73423814377889	3.23119446046483	0.625192113120331	0.320739396709377
1	19.7633734934646	21.155260881573	20.3298119525838	4.101786615748	0.248954151861402	2.93537906282377	3.15344576705941	0.77288913531813	9.15386376238442	7.25860986953222	0.0083485832729689	16.0187101181217	14.5442784779439	0	39.7973334803613	0.80858359821445	1.49168255023725	3.58664003158892	1.20350739113937	48.5689249672389	29.2005473015558	9.2378161406208	5.37661293485798	0.185392027129274	8.35918464855362	0.855742903931973	0.0419761170149274	3.35437188401348	0.307164856269611	2.64065637611263	27.9475162992344	7.2997160768548	0	0.00625058574336666	0	12.9621872536737	24.3407275501454	6.5068642427656	1796.70267173714	19.0222184615487	7.23935213636079	4.13575971368613	15.5595160478436	0.0310258953979192	0	2.68565441373646	3.84242546504031	0.58560101125792	0.548550920572979
1	11.9245995142653	0.940934352749115	4.03622459535191	5.47293649838985	0.296133287824473	3.49779297495317	1.67486917775785	0.490339782248165	17.3023368142807	5.7546930657352	0	10.1420871490629	31.4914695104047	0	48.8811995615045	0.231884779806154	2.60176340116482	4.30940420609309	2.79415180883913	24.2585271263049	51.4227687698127	8.5747800639474	10.1018813342544	0.101152743804725	11.4673226293438	0	0.0170135201570995	2.92556920352603	0.0454897657659556	2.55500826526424	17.0874376668606	5.83934868347379	0	15.7279850609865	0.00434232905150307	5.8147294164928	29.9639010803987	10.5257059404061	649.590178430308	16.2659425934312	4.72458007247594	5.00281833146001	8.7086477067975	0	1.1479585804147	1.71976664929176	1.52999574809898	0.591566310697329	0.634577553374173
1	10.4910638645046	0.455017416867101	5.21962177670229	12.8337651726907	0.235863586108773	5.89500872249444	9.13134415712903	2.79453395451272	22.7133004752192	6.83231429760872	0.0377835321593476	8.6229646421645	21.4655761722724	0.00477014609060675	7.04562483744356	0.498665906671593	16.7061475785538	5.41675416797727	8.38821391469404	25.1335275541216	41.3493769812085	9.05138964795273	6.55576182757311	0.233065678800246	5.72017354595837	0	0.0422162370495504	3.33248186248017	0.693886250976698	2.15693575105114	22.311670288945	4.87453484386722	0	45.7189906709566	0.0430990861133243	10.4844214192976	12.6237759729073	4.88746522164531	504.5808862563	15.5695694023371	8.47160094158418	3.7848119393808	11.032955132814	0.00173352087903717	1.95611703929491	2.00272925541954	3.04871524562315	0.433081466959002	0.543680303385196
1	15.2671506830724	16.2317420293235	2.35431073581337	4.06137063611161	0.3311311025576	9.35977559996396	3.9563840959405	0.62548172213246	11.8664141912541	8.44586923234302	1.29706812297666	8.25869829828876	17.7803868104662	0.0124370124790177	56.0896895887102	0.650075908193663	0.700763733157638	3.90210165908606	0.452504246277691	67.306585602756	22.5326310947742	9.39314090833257	3.88870923705261	0.107509588102034	25.9361502106967	0	0.00550343592239586	4.56187469775212	0.083641842179054	0.661183535881299	15.7360521301682	7.94968489239608	0	0.0225364270319531	0	17.4773908932419	19.0123113196777	7.17423800980282	1592.06414708535	11.0763730948003	8.76213903850057	9.98249897176977	14.3086090353753	0.00451974014961052	0	2.04819638345628	7.25497155188304	0.610336315131497	0.854657285925695
1	9.56186292600066	10.2626604590112	6.6822465012432	3.20335700834566	0.278393766257518	7.93872358628878	3.56475686990115	0.963490378347574	13.4694962882305	4.73351585623747	0	8.05806286807699	16.3791393362344	0	32.3265383926062	0.34850355090045	1.11011636069082	5.0387650862579	3.39690277180336	26.579763993736	37.4246346526963	4.82008114250404	29.852202454498	0.159263412637675	16.6935864341728	0	0.0170466044760741	3.65694550899001	0.177515190951319	2.68094264083595	19.8009742999934	4.03073842036772	0.0195494428268058	0.618729701113381	0	13.7022794987338	38.8647303769981	2.79742850298111	778.688361570551	9.01675095792507	6.5151588755408	5.99575702615257	10.8301159817852	0.0279993167001394	1.69644673900145	1.4587700149135	2.30675630522645	0.382121743836884	0.431866771064995
1	11.3333631210164	2.53432245912132	26.1046200096728	2.16407793965729	0.287780446567877	6.70881508686675	9.82653539233939	3.21105265445595	23.437394934262	6.06246994932038	0.140187784790083	9.48003818062111	38.3921628877092	0	41.3553965130745	0.288203313908546	0.752810033781693	3.93580307297821	3.44825249299208	40.196012165542	45.7154501039823	6.21574095887893	14.0450801271865	0.149666674153113	14.6492526434081	0	0.223204014889238	3.70433917170398	0.135558942839467	1.66726099304739	13.5549110445196	5.40218805457827	0	5.20419818059545	0	10.5669374226421	23.8412304871632	5.14088920980562	253.459673663533	7.52271922595075	6.95660817287871	3.30339933902785	4.7761051793163	0.00482389624588318	0.154320875028371	1.5787993303097	1.24760420913662	0.609831058627245	0.604512595350771
1	38.1298346833051	5.1594453750975	7.66315224166231	5.42635827713732	0.378640592062186	3.86311788854239	3.36262545104955	3.3650711886128	23.3812065165101	22.0866069923689	0.0693966145627724	12.4326581653961	46.1279486090341	0	53.2015567946993	1.29986552150574	0.853005655561393	7.43265377787251	3.09931171504266	30.7931053655001	27.4921557798463	6.87464558992835	9.28065794753174	0.263015638823319	45.0637381232225	0.0706615434265816	0.0218075953584131	3.46678529346783	0.108023032102429	14.6199942167232	13.065683940112	8.08398113829317	0	0.0957961932395983	0.00890545909313144	8.6116588843426	231.189206337105	8.56654909179475	128.910302419691	7.70930785070207	3.83113698517841	5.48500165101913	16.8410471171663	1.14980014990546	0.0243068201489325	1.02202286901538	3.89982410545341	0.392832644306183	0.507580437628548
1	7.90475227689575	3.3733004444848	1.87274462425838	2.49928735062886	0.336721168821585	8.28509336807318	16.1070134730731	1.63432098238186	19.9750351025663	10.8150300867406	0.219411684990272	2.48012024831168	78.2898178488561	0.0101757236165496	41.3747748838799	0.302762213205265	0.577098758550823	4.37380966994514	0.608098377492488	22.4015869914688	51.6348680477801	8.33299574314615	25.6317743579017	0.489529157012213	92.0178632509899	0	0.0270168304400289	4.09116811849104	0.131799086863621	9.52638017166097	19.3161992133139	3.85795960761572	0	1.0744832262941	0.0275818211906759	26.5199293279232	43.351542433163	12.7110117253053	46.054394522612	10.2393479658935	4.17899936307447	2.45520642168078	10.9148229143094	0.957772721108913	1.78885864472485	0.806864142467773	1.57960987315328	0.661149227755925	0.852213796206403
1	3.21873315257531	16.276889585607	3.2777629721263	3.09435001526901	0.422840498991662	5.57792075039701	0.669643736973102	0.516014962634918	11.1391515402492	3.66858205182825	0	6.73147769584267	16.9214906113252	0.0138963493816434	134.998748975505	0.603433100432835	0.41452417166502	6.07239416400658	3.80903015606198	49.6890441377577	32.8535799124543	7.52627489273614	7.66157928763369	6.99333920001206	8.3785714368871	0	0.0614919929574118	3.61625148481674	0.716497740582069	0.848362734553066	19.6553939937132	4.51121663310322	0	130.340457401726	0.0313889735913784	14.0799552097054	32.094962402883	6.20943851064982	260.983411191717	9.3622749897113	10.2995587525454	4.17704071135321	7.94226050750259	2.1993091485369	2.53594984625521	3.35509520932873	4.30170914484349	0.344643233773542	0.860396169552821
1	12.0233031600288	24.3668430362342	0.633388060004108	1.17614981387571	0.265849300727067	13.656506817509	1.23971851232999	0.283982646417977	12.7347722810503	4.1814517388303	0.00488210907199397	3.23616646485971	12.9566119725904	0	52.2428123825721	0.428237790680487	0.371804478570762	6.87314548326628	0.253071802272183	34.1287153839672	39.3711118806873	6.67273753362992	5.40787466436256	0.125093186186323	3.87468973967776	0	0.0245469171217574	4.8427425752866204	0.782058604174129	0.132870184208908	13.4480889485634	6.28646470994231	0	0.0328971231748918	0	15.6192430274565	31.679823448743	6.58643443698332	4988.19204957618	4.77623736728923	8.04355429069857	4.77094720389319	4.57688998002178	0.00403186985108277	0.0156343300155774	1.77635669122177	5.08262593454898	0.806741878825415	0.5629590055035
1	45.212082896634	7.15171295015204	2.89033082074923	3.07951749616816	0.215586416989411	4.67330706797388	4.30407219713245	1.43526667331941	6.96751345663443	41.1061350051992	0	6.51176465016638	35.5345549710747	0.00899694323048916	21.0416046022644	3.5667818176869	0.636151163034231	5.41474857857076	0.325645805591303	55.823317660768	72.0113714891781	4.39575951835422	44.3944879808344	0.084535335513839	16.5803402673913	0	0.0238871355882121	2.94657150506393	0.667813200496023	0.620213986348146	19.4660707663908	8.97797507236331	0	0.0548369147316219	0	12.1595383772699	27.358005770901	9.09552666582966	1860.60131840302	8.95092868199655	7.43051909389018	7.61359912800921	11.1013224036001	0.00326958307802713	0.215533146315581	2.58377054300945	3.0060150506281	0.771045667300979	0.741896550028866
1	42.0800839566463	16.4809543179742	17.6509205351523	2.99595294189504	0.390751710122728	8.55064018964553	0.51093180826314	0.23756250633929	13.9498360513814	3.28389552753793	0.0273986678899186	18.9488181670974	48.5964274557591	0.00518859570771735	40.3435457625467	0.483996772877749	3.09930843748184	4.95358216806227	3.08308373939393	34.604376071639	42.0626574718549	10.688774906073	14.1290766533265	0.358815294786122	14.8735625688129	0.0619957287264028	0.0137758665368306	4.55475703234558	0.224875859096501	9.60283735559137	16.5510905818785	6.37179117260468	0	19.2723274600934	0	11.9752346459617	27.21676802011	7.72666020149554	1131.71888803567	9.73058385129203	8.14987638110011	6.25532663825217	12.8599788710098	0.0188558983757803	0.18279318829449	2.77444478697058	4.06496599966792	0.429074406738489	0.419974818223615
1	32.9657880897873	13.7731138680863	5.03018221925855	5.20596153471409	0.306000775489745	4.16206334727556	6.46981385644397	0.701295770046322	11.2394541554959	9.31144943199839	0.100395403683172	7.15691734339388	14.5077333382061	0	28.3955878609611	0.424863263249115	1.17184952931845	4.26738916633733	2.79561972969403	28.300972279866	34.0836896958347	4.61833681704235	3.37261936733633	0.103798956420885	14.4663318523588	0	0.0265674399632033	2.85657447113303	2.21328496699743	1.99576176596845	14.1516852000267	5.51284728036704	0	0.0336269198508261	0	8.31413962921717	18.663941855803	3.0566659189802	1284.96733630894	5.93417359116141	6.11698764526152	4.26294329485467	29.7489608434113	0.0218187195721509	0.156521412788402	1.92867680095653	2.37004953988296	0.600358743808938	0.575102784905777
1	35.3717599023583	3.27947353018139	2.94834414155454	2.71380170656071	0.349390984691044	9.37617648606928	9.73965585559196	2.94707296873346	12.9058324261327	20.9508835211258	0.00408309049168966	4.83452898034374	9.07580899046529	0	12.0078365590386	1.87283277578212	0.26994907458424	4.99119872387678	0.550998566153441	36.8970826559187	66.1953117674449	7.30095856135274	8.71467869295715	0.0348733707475274	21.8075918832339	0	0.0205295052654788	5.72067335321512	0.360544594360521	1.30909853969576	17.2256823095164	7.10724946863835	0	0	0	15.1055288883221	24.0211771505784	8.71824762317392	1873.07979910687	7.48014737365944	10.0476809357849	5.81683353123789	8.99529165760949	0	0.0457645131462919	3.47119462035752	5.11163856923262	0.711731166543708	0.682327029288555
1	13.8538427150308	27.2522587605531	2.67474359799095	6.81542961740853	0.284997759320611	7.43107662198161	1.62414018062393	1.15960141628479	18.0409837698322	6.58054101046723	0.0241263347067143	10.6934998380806	39.6388447904837	0	31.1544409038876	0.676027246604381	1.20472763153868	4.27740698685234	2.88023073912445	29.5695015799606	44.1989553078843	9.68051049093856	6.94186621129776	0.0618183665083072	12.0095532762311	0	0.0323481582659857	4.22224518938682	0.0978709804140298	1.19045000015675	22.4253649519467	6.46877481510034	0	2.39791515209819	0	14.8409444534318	35.9528437395459	5.74047539133645	1715.59387876928	10.5221595511333	8.63820185257864	5.49585532139615	15.603752714889	0.0033207725079018	0.0676038140781172	1.62562469146845	2.31335764364859	0.554351389666981	0.471895784515623
1	15.9339054511835	27.5739306312296	12.4565104238129	4.53685833970832	0.387591944976674	7.01477154161901	2.24645488336875	0.610441331566025	9.63467443668684	3.5625329975914	0.0362361492890651	13.7690718463715	27.9028223135961	0	65.0438879738718	0.81945200549637	1.85364540512796	2.66672404856518	2.65647914750439	37.664389940906	39.6664434418152	11.2755059929586	6.39707404756956	0.174088261709031	18.1065711050757	0.0245977631880517	0.0182192929386361	4.79215892778094	1.09221223564682	2.10468107425731	23.1365441734942	6.16477511463764	0	9.45820017301375	0.00930015238407563	18.4126153373624	29.8343794621749	6.26984161300035	2644.15817444203	11.5926787856554	8.51224870530062	6.64236490429554	13.8859436658097	0.00935171124837274	0.0761523226349143	2.04569533713722	4.71243319462578	0.573485714860065	0.39747109997587
1	18.3347881891782	8.72437980197844	5.99917344378088	8.05191808451077	0.3868314343563	3.70952314890293	4.15482661561759	0.726824927114863	20.6414965016036	16.3757339955213	0.0158422116430087	11.8668339103521	14.8543396717546	0	30.5479167985842	0.904694827329179	0.987729057571858	4.13355546975637	2.88270438199024	35.5247280842986	24.1966059738153	19.3982960641178	5.64167015377015	0.490488403182121	13.4030139773391	0	0.015930715618668	3.99885769201812	0.939323586568962	2.22151234563764	27.8209972330347	6.9739301512558	0	0.0237221332054758	0	15.800259646288	19.8215648547149	5.39635278089403	842.545509839748	9.08256728330445	12.324802293593	4.70391822630875	10.7347375335468	0.0130832258263808	0.00634158212544457	2.24163058863108	3.15722392035694	0.616647839079444	0.785960628385509
1	12.7136905594052	6.79247164028799	4.4587275251956	5.78427080384722	0.402863181179991	6.59860868039362	9.18554693565256	1.93397247306687	19.007084888072	3.78701057092183	0	11.0455105099836	8.89389079944814	0	32.557183636172	0.961963656990192	0.339585097626962	9.00367123489222	1.20039165333984	25.0542068507817	20.3335067996302	13.3019528836009	8.27388761558141	0.0281000653065047	28.318794827193	0	0.0275702456394128	3.76921164779205	0.245201788419457	1.17568203476381	26.3920521223037	9.40816719088104	0	0.0903195513300584	0	14.4915744783491	25.0644420689327	5.06960252816313	1004.31382101471	7.34303033450555	10.1517683994938	2.97960363420764	16.3765323505569	0.00905691265661766	0.759467276544726	1.9634732798259	4.80189781066195	0.732215234942134	0.806811045274805
1	17.432773978164	7.29085352838204	7.93550296120543	5.69307514663772	0.434888621910996	11.0663414739603	2.9827096555681	1.23419955840115	12.9074942983184	5.29990180538131	0.0236772694151542	10.686051299166	15.2331293404881	0	25.6435122231083	0.486766198636419	2.17471270343141	7.16792663206204	3.32195564940105	26.877164758489702	30.0172489159125	13.3067203101921	10.8346829462591	0.439841090203221	29.7506769349779	0	0.0357143169949254	4.13762294122919	0.0737122538396311	3.8702948991765602	23.2569668918449	8.05233755174023	0	14.5540112617185	0.0121537314488434	14.8631189425649	34.1925314296935	6.24305390691111	933.633077881279	9.96791468556202	8.98683676014606	5.40206008348826	10.9987714349312	0.0513286628116706	0.0805623918573446	2.10588419739489	6.13388552734024	0.516841099383739	0.696210090900734
1	17.6731519029008	82.7546795219419	3.35208533493492	6.4297973143411	0.392407593420757	8.67362777718544	2.01398126485987	0.472770370373367	12.692447248206	5.59908496619129	0.574329487258141	3.31680924332146	27.5356225327407	0	65.7993716499306	0.499779104213031	0.585932424262028	5.65645567324377	3.48678891295338	33.3498037154863	18.0820079904275	10.0863636033105	25.7095185322717	0.00934343853190672	52.0933775290831	0	0.0165010866251341	4.29506652952925	0.126940749205303	0.308622044254967	20.9866953610238	5.81718581404854	0	0	0	12.6420245997545	26.6298233295327	7.00637242910526	1882.42998392487	11.2361499427138	8.44908031490096	5.03558630293438	14.4823833758359	0.00903443167547012	1.86549126688359	2.05968857523653	4.45079835593842	0.79200293022481	0.314123101541661
1	12.9315476071701	11.4723395330402	24.832445342194	7.3304249976851	0.543810492851742	9.86231746498719	2.26935812844249	2.72485312201654	15.2017773918127	5.60282876564976	0.0285981149334281	7.97934632887488	16.1947929983229	0	18.9394124637381	0.574865660590737	31.2569307642787	6.39038797623923	2.00924161721887	30.9533001371022	24.5896173291958	13.6624485274745	15.3444714842805	5.07072056385452	34.8842529587949	0	0.0115031523754571	4.52970821584287	0.123025852921162	2.24763254626141	22.0276755682204	6.62955814628759	0	0.156303319331124	0	2.37328413767106	24.4780877529774	25.122356666225	732.959256986108	7.3497806816608	10.8524689560572	4.65313328516824	15.6363957939108	0.00944705459854019	0	2.58318972707765	4.72501065257986	0.752269349575502	0.767354661386772
1	9.67663975682071	15.8196285518432	1.85524275461843	8.40169850093735	0.42686348312428	9.13798499095913	18.7766050510996	2.22923639812232	17.7048882160703	18.6257626297696	0.033563119877261	4.6367252162809	10.9022001849657	0.0381358963360777	14.984577992407	0.429335340561918	7.72432902250796	4.75213043460648	1.81168954894791	15.3893547939799	22.1221605683822	6.60865805587821	4.67310895573293	0.0900931738444017	84.576017816786	0	0.0385721409603	4.9114774193468	0.124843949947763	0.900714018727373	20.0002053972565	7.91027586383832	0	0.071796324768392	0	15.3304004749453	30.8120183854841	8.65280481787538	1531.06731789061	6.5839635289328	7.90429253526501	3.68235372367664	8.55683455683987	0	0	2.97960506852311	3.54470593197222	0.758531824691493	0.864716435309619
1	8.88484217156713	55.4686291966494	9.12016965170562	4.01851687803269	0.433874320136755	9.91634866131729	2.58117284372555	0.343390994966115	15.1072435025697	3.10901272128613	0.0602362181123195	5.81417661247444	12.0119553747959	0	65.6138283090136	0.458651406946595	1.47451540501215	5.91061226928672	4.50302168403322	32.210306786808	27.3869928115951	11.9235119119125	11.3103953258554	0.137192809935532	36.7409059470275	0	0	5.15111758738533	1.32121893501078	1.2428579238049	24.5092025685807	7.91311315282936	0	0.580647911855669	0.00515328862177638	16.0009889262097	28.4379934621722	7.1453809376278	1565.78011717626	11.690491533416	8.74238057837906	4.58104161336256	11.8621624582531	0.0124364587194236	0.164767712998116	1.91918389044492	4.48572487416335	0.746985161468638	0.409481016355149
1	13.5308210988036	15.6450218208845	1.89398660829898	4.56800101134252	0.212296238381342	4.96732890784175	10.5516915877335	1.68959162134486	8.70275486724564	2.49664249602128	0	4.26302398379005	15.1557557511203	0.0192467956870241	68.6690802729527	0.131556407829432	1.32899646216459	4.99849290622516	0.422701356309035	22.2194870219123	33.8394035386201	5.68558476590864	6.48415850129309	0.137440690672128	19.5362698703045	0	0.00425839834742001	4.3378514762691	0.860531245923136	1.92835562387127	13.0369260146154	4.14452965144138	0	6.91497174253487	0.00434745230525579	16.2782819628697	68.4395929350438	6.10240091444771	1397.40453873259	9.51167107139604	5.68655833099516	2.86659362258803	21.6000949314222	0	1.29170574749754	1.11036256717038	2.42462199341772	0.631432299770415	0.652771272847653
1	13.4815601885196	9.87929821100747	7.44274187028309	6.45171994503936	0.392657810541914	10.4098631835594	12.4300790883826	2.57365797152074	20.4537676102663	26.0109322603096	0.0642853687463471	3.81324293730626	10.2786524197157	0	42.2606424106421	0.634369324075628	0.136291955745839	6.57417452418396	1.7129845025405	21.249357137691	59.2735900288146	11.985678490351	7.77503191531805	0.0878490448348658	58.0296200586073	0.290920587664173	0.00861926731794598	6.45532851189253	0.223179393383545	0.580346340593944	20.3486415592364	8.13781852091496	0	0.0641739556289358	0.00439975907769676	13.2291671583147	62.4066355133418	9.29693711568406	175.680337049191	10.271015407446	5.10200413511494	5.79161722120936	14.3981396030388	8.07672967042616	0.0205865673079481	0.72274630616214	2.73726484950953	0.427925169435738	0.593803617636012
1	3.28252186515085	4.89692210070293	5.95197447678208	0.759383414832794	0.321217394988656	12.3449235024966	17.3056914912316	2.63622231873568	17.9190732065891	22.5265383119525	0.00906416294124494	2.36649494478852	16.9178773109629	0	31.9373810764561	2.07049407287321	0.375490236992603	9.75464360140632	1.08532654718136	55.5176079909023	49.4433984602122	7.50381906017692	36.6562912192373	1.34704428621491	170.020676681396	0	0.0273444021691188	5.92568369135114	0.141093102387303	1.20034698667525	13.974091874371	11.4427077619254	0	12.0508439031882	0.00465270721318657	16.608410588572	35.2698991553262	3.29587009444637	5414.49508112409	9.03298552429441	5.34425842947215	3.97428682808432	4.67298353983263	0.232053661076567	0	1.20403105593863	4.96178351091843	0.397193719077057	0.469567944265776
1	15.7025873249634	10.5984982021232	21.5143005777769	7.475802985589	0.361861639732518	7.03833202947009	3.3364499142942	1.24103247822937	13.9139691462527	6.52126814468826	0.00900330782249663	11.3516017802359	36.7835415505489	0.00511497761614748	38.3619202871596	0.658109810375388	1.28843927830971	6.21706291495055	1.67395098871901	28.9196784692876	38.8844181460298	14.2735807983509	13.3235442365337	0.165327645423782	26.518314278452	0	0.0271608168946826	4.12123101786513	0.631930284899764	2.66845427053739	25.6274679082324	9.17815548329376	0	27.6742646006799	0.00924293958963533	15.7418877114026	36.2999922478516	5.6685962766491	709.363791832538	10.1167237261033	10.1227483641824	6.2192080189246	12.9956651920026	0.0111530175281549	0	1.92391540420837	4.37638300623482	0.240963418200018	0.597667927263588
1	24.0344644533459	12.2522748081232	30.5270280525684	3.96442611805761	0.314257167384609	8.21698942348927	1.59009251522801	0.358795398932722	10.3903061518624	5.75495112948682	0.00826313827119253	12.8541075712239	22.2436027037036	0.00938894195990314	22.5978868373048	0.634206348530107	1.70462043437185	6.21929123862765	4.72759018408244	24.5351206444056	44.7704381608789	11.7051741851205	20.7226485259618	0.476380213499356	11.4634648397179	0.0112183398276404	0.0249279031644914	4.0830945532126	1.15995752335231	2.19128066286953	27.6322804789001	6.60762662977305	0	25.8940689447504	0.00848306970806838	19.9792892246163	36.0263228297372	6.44453653403194	640.747698098636	15.3293449645602	9.58808910634841	6.32829266369176	15.5414322141756	1.12085497834207	0.0926157528987628	2.46727587438666	6.04339839034165	0.494157147831624	0.432084082227537
1	11.518156536061	0.94538501041425	6.11998640291248	2.60537575161804	0.400988262976687	8.65400151770018	7.93690460525532	1.26052639779286	18.9119308468858	22.9474025935331	0.0170246291059929	5.55815092996205	20.6765744094515	0	27.0247482026	1.15110690198896	0.292076937936213	7.88345789911668	0.488656153157337	35.148680043409	33.9872090561579	4.66113192076303	15.5780147491253	0.588894643808722	49.4849219347527	0	0.00427993469145073	4.11512085304371	0.0530012038205439	1.63863363122218	11.3845299247083	6.18234365528066	0	0	0.00873887805820928	8.11222048657374	58.5510196513933	6.27395442204496	244.189865875489	5.28946306813645	3.83662315257758	5.61288925756043	10.272989521514	0.8347959024445	0.00681489971626106	1.34212343465533	3.64213022290504	0.38431495388455	0.646114453986066
1	23.0457290457154	16.4842993103841	14.3800131205401	3.15589165311664	0.375857292569747	4.72107866010255	3.29660468379679	1.10375558378171	8.93741659569288	7.68703695514498	0	5.4934215688901	18.0541917537295	0	52.7622157627809	0.41860628983696	1.84557435001267	6.61257293261245	2.48329423835987	30.8604875506175	34.7755401526589	7.861120710173	3.74735626517226	0.135958461628692	10.9500337928672	0	0.035138194862273	5.70089024149219	0.0549417966487322	1.29892537910052	22.9635768825229	8.88547019556636	0	0.0174412114533015	0	16.9119017375215	30.2464138113278	6.93445245727386	2179.17894750464	10.1103819101703	9.08628504647069	4.75463490670095	17.3977438475813	0.0064127821376123	0.00621669076387137	3.42179624934378	6.05366275820306	0.375410517730646	0.532573006559508
1	22.7572377479076	1.84853957869404	6.29999760469811	4.43647207099934	0.362671752460442	7.35049572398137	4.23110298878452	1.01830058701027	19.4251438478928	6.93963004276333	0	13.3154977860845	33.7832182155284	0	32.7274149764619	1.35992354952387	2.02407838647654	7.85025535148684	0.822456654776	24.7674962153398	48.2975401886223	7.66058712696419	19.6509251480289	0.297514381950807	9.54541408021933	0	0.00398052031463513	3.74735108161793	0.322647457956086	18.7372999696215	15.8155533651359	6.52519041762637	0	16.7594944300361	0.00406376313490317	8.91856658244322	46.9158857163066	7.16397712959596	188.137358760454	12.7814144613156	4.29544095336297	5.58805174262348	10.512154805143	0.0392284043701148	0	1.54085728517477	1.80821515552135	0.463463666178192	0.520451107182837
1	10.0717030754495	4.88530206754663	9.95449699001844	3.28856742583085	0.300805056333744	4.41535965122515	1.8489354932803	0.394644106704685	16.1910522584245	4.2399068385215	0.0169763287212743	8.30095750629796	26.283936306155	0.00482231326117208	65.2998174770059	0.209403445648206	2.44364418695383	3.27342678325527	4.45997313581403	48.0397961742194	25.7845442741491	9.75203332255165	3.75231010629141	0.177617104770628	5.80428762946426	0	0.0170711685465328	2.80311294174608	1.3861332554965	2.32420234951681	19.6879194889635	3.75658804143873	0	0.197007793964736	0	15.5982592362969	12.9406116046799	3.13465352428695	827.452985653983	11.4363996720493	7.39573433459951	3.67211048955564	11.6641172731775	0.0368020584399255	0.662567610952625	2.47563895309706	2.04690662093834	0.475766018051014	0.60107330931528
1	8.93054908628328	91.3595387449746	3.37395778192437	3.9760587933161	0.34628834615427	6.32529936699442	2.37379261886913	0.759302050022666	12.494360559923	8.71430987796647	0.0427345470142974	3.26037149514584	23.8338253930625	0	32.1531015688007	0.985931554213104	0.478342139962437	5.06461109394222	2.34336524365588	28.4519405784346	29.5135194159198	6.57461157171866	20.2624291209254	0.0364992572364106	40.5028540035507	0	0.0376016265628594	3.30926555885631	0.0574497448069564	0.397139736236126	16.9012336677998	5.05543432146076	0.0123206916111696	3.23153163834978	0	12.708732567654	23.2825259648309	5.78847716444737	2329.35053855457	12.1450317126908	4.75246157678618	5.24320019136956	10.9007819599633	0	0	1.59191900802992	4.99074078241613	0.760081865571263	0.847329405803889
1	16.6089844852202	0.960660006883434	5.59458037316524	3.86837763006474	0.32930564225319803	6.46581871292454	2.2430732146414	0.881016437960759	14.4782589491459	8.77975475346663	0	9.88788188210242	29.6867502413817	0	11.7627253543947	0.786057475019811	43.3524163172685	8.7508767626763	3.33978435844792	36.9536049521132	45.2140259631395	11.1038063351262	37.2516801908294	1.9978816515292	32.2893952547997	0.0111235214207706	0.0535539556670853	3.6577552332179	0.24348006694796	2.2815337192677	14.6456265071819	8.2476301087744	0.00944875738411427	0.156425242912088	0	10.5327266345024	48.9692652812051	5.54370028225354	238.721140515343	17.9410818794366	3.87346547746211	5.19833213117945	12.2329571032769	1.53597309338989	1.49228554004873	1.33914408830648	2.09999311002422	0.694841716216749	0.380149415723261
1	23.2714546878471	3.11254786368845	7.04630539686506	4.10045348250101	0.318857929079168	6.13189665199155	2.57318097130566	0.499983279736392	9.19558711840821	8.48007369913296	0.0318803255223016	9.62978031949659	30.1330503827376	0.00517483302984681	28.1814157039377	0.790650567703202	1.72658775209286	6.57710058322801	2.69834699456738	33.2935011026214	37.9662079973523	5.62838795966017	8.82532174013777	0.147813202218297	20.8949870498097	0	0.0228988770710866	4.56495727338105	2.62174860292567	2.66037943422561	15.9239006953272	10.873514294423	0	5.30398950808966	0.00467555018523707	20.4297367898211	10.6578177040697	6.08307190986717	1248.35287955313	8.96155639201906	7.36295759721887	5.22977471864746	13.130687487062	0.0658205917875851	0	2.95120727692164	4.68804218152145	0.564854709832275	0.527189646471081
1	5.34289453048635	1.32711725301625	6.10833417103752	3.35251696968796	0.355741022383035	10.4665537193659	9.47131066609881	1.87713045084768	20.1017149219026	20.0011775752124	0	4.44372284775613	22.7354003463747	0	12.2420249678562	0.783127307450728	0.85221997221747	7.41303794225689	1.23422802549513	28.267691544331502	32.4214705284601	9.73274856615804	26.5461580264237	0.0543589301179639	143.238848736961	0	0.0256003229549964	5.08844833711205	0.317025383008729	1.9546562504040501	16.2065458112142	5.546359030832	0	0.00635349436248784	0	17.7498253551121	15.4092274206162	5.30346623512451	1096.17269057605	10.1565636631045	3.76449584576921	4.4649588907663	11.2024461539567	0.0280326228037124	0.0135877177433487	2.57793883155586	4.34419923705985	0.571898068104952	0.535585550696348
1	25.0771558199396	16.5433938755408	13.772571844556	6.9768432944353	0.431583566789291	8.80645285247286	10.1105959958545	2.3909752743304	11.9806854031109	12.3485277918305	0.0430446732681369	19.0985661143389	35.4530941892447	0	20.2347394510911	0.534890153098473	1.51298440871189	3.83836589131907	1.32402068381769	24.7030490484362	38.0637272182869	14.0598222364201	11.0013462875773	0.19484990888637	27.9093462485215	0	0.0216425731515772	4.96734554550013	0.0998961285279403	2.84586933872584	30.4887449041247	6.26410659359108	0	0.249763546103505	0	15.2276134448713	22.8737607660852	4.80667576729646	582.68779607183	12.4356943536475	8.56800853198074	5.2713169109903	14.6022455122536	0.0106644803203031	0.0206767592866958	6.03601411928552	5.81288448956888	0.498946531973704	0.615856483622151
1	7.08055643346129	5.27813551666733	4.90958946912697	2.19981250840506	0.288610825519155	8.00661280898313	6.77607324418811	1.75989659806141	14.0630050100199	10.0376317390276	0	7.18591706355956	12.553435864784	0.0101173200487094	18.5748904850318	0.268481319211372	2.85402895506565	6.58688569440251	1.78140080675973	42.1074153611407	45.7443353150867	7.71505127606158	20.0509401893673	0.140692356715316	49.4280838278457	0	0.0268617673360286	5.25749887765059	0.506530150410363	3.14147295844961	16.5947779476225	8.57065326893517	0	0.121664718814518	0	13.0996930267573	26.9022940522252	7.27562080409556	497.907741973835	9.07617714041664	6.85740892460913	5.7644281293594	6.34085550709979	1.27582867867922	0.595240037787919	3.5894790743295	3.90488697770898	0.563534392686385	0.568042284940998
1	8.37460876590539	3.58049178314123	9.47788749238633	1.17641957737754	0.392298747527916	10.3832787651078	4.41282989888643	1.23284615592412	18.5057221895749	11.3279681948467	0	5.94657043038398	24.4693139563286	0	35.5814007226483	1.08708185040786	0.497842211229016	4.56527345114843	1.77070392533357	37.5805588581082	49.981607744308	6.93027791102441	19.8395950263262	0.342482603264561	62.2279480018813	0	0.017724405092518	4.11494746643818	0.900419286692939	3.32866942177882	14.1088236492507	6.10706556432239	0	0.0874270872336488	0	9.73160529982313	18.830643315089	5.30295382491856	530.518322084316	5.10590046336594	5.76606776664459	4.4010606788573	5.38494310965441	0.0400298454909209	0	3.04881567661744	4.9153591581022	0.374872656264188	0.559265169042343
1	2.61598017784019	0.116623831280466	2.87034751360554	0.971186933751838	0.193450634999947	9.08948700399044	15.625576507353	4.7303793863092	19.0849840020553	67.447745342205	0.00860813990143994	1.54804365456904	9.97441823729519	0	25.9441851290355	2.63487734038999	0.180100563610134	14.9324564909757	2.41362545447514	41.5288671568676	35.0776894408098	3.0135389967586	11.779423862128	0.147042959170504	212.170152999301	0.0175300900569864	0.00432811503424354	4.50889103716306	0.387366295564797	0.697116480278873	13.1919518645591	5.84924313427479	0	12.8044365373453	0	3.72622730993929	14.3810942725201	5.76658921489288	357.794849073934	4.07131682855575	4.52925998388669	2.27254893398014	3.68648487566758	0.00355449860200923	0	1.9140452251437	3.89071448636183	0.738890436020241	0.835180323439968
1	6.56711100068002	49.6528075614106	5.36657418946149	5.11210751210424	0.291003133378725	6.90751501293463	1.08599896890228	0.35642528153069297	14.1890482352436	4.79300585424603	0.00437239556465509	7.36054685274947	23.2742496767747	0	56.5749965235372	1.19053450806142	0.625721823231695	4.96456496042041	2.62239670517989	32.9713243508897	38.8849344760516	10.0579117692284	15.7908286497484	0.0410787341305674	62.7848241842791	0.0059361247137995	0.0307777564886336	3.97615650114014	0.0098997635426153	0.708182962014696	17.2124959972875	6.14517101534423	0	7.61442457543068	0	12.4285932667991	23.7089067381381	5.69101471485667	2385.80620638217	10.0933614241947	8.15913408130322	4.84057822819354	34.814235672193	0.0108327750942325	0	2.31816463027895	3.54277011722943	0.43178816228978	0.523183375220957
1	19.6722839640939	2.382191992329	7.00534459482671	8.04462308167157	0.355478502735956	6.01877542784178	10.9435649185786	3.50673362765946	25.9237334796318	6.52220675261231	0.0268218834038996	9.54514547924095	24.3940279088654	0	26.8996279934761	0.302256757140391	9.28924646922811	6.07124012128268	6.20488790208418	15.8216796560834	29.7224590589081	10.4831100606464	6.31043935994185	2.06938943842186	40.3889313055546	0.279176863085215	0.0134858631639718	5.50866201052909	0.161943446966941	8.73895537332954	16.9003142612173	7.5224976826144	0	0.261060133789081	0	10.7783521764719	83.7016381031999	6.2663923866442	201.816598978302	14.7312626594857	9.13026887909018	8.01630443476547	12.499288260837	6.58984602383707	0.0286312172732508	1.17729421914015	2.24533814370635	0.711689082396916	0.602824526429393
1	12.5624354378053	2.94955383390663	10.612867510602	4.18941163146635	0.321068660728298	7.54399325052954	4.18101013499409	1.37946927195457	10.5019446630406	5.86443216624708	0.0293256792090649	10.2812064705982	14.9321244517656	0	39.2199083682973	0.64308088417848	0.871248772472336	3.98933044957298	1.20815749411086	32.0533206969442	35.8999903592636	10.9750913673204	6.15344083066008	0.15863000853302	14.5604324707865	0	0.019659673212781	4.13980284644388	0.818905759045587	3.41634249372229	17.9100060421896	8.98467895643013	0	25.1928422410159	0.0150531052974288	13.1065252824141	33.9715482223517	4.51876319519882	1224.9572006671	8.04017938406163	9.64734364980634	4.66203105374879	6.43500082804678	0.008072830827959	1.33041628435491	1.0952435486423	3.80869012655913	0.589363420516937	0.695684773650855
1	12.013751212925	4.36188479462732	7.59192166339237	3.92516017883587	0.317596508336653	6.93190488361194	8.93251295606164	1.43600907755293	16.1748039035621	3.23625430202864	0.124135647261839	18.3904797586032	20.7833515500661	0	11.1916381809631	0.181477494474161	3.33270305253204	4.2853822525889	1.8783136637014	14.3988804479688	64.4771390117248	9.50734772103021	10.1249971384659	2.77357027675706	7.56636326167403	0	0.0649111540989284	4.38183370597375	6.09623137156822	2.45884716130102	9.48853892178215	9.02745064293092	0.00572627865639238	0.39964363666134	0	7.93808462914022	48.2283369336657	4.62147931659687	106.943464627154	7.76303053682833	7.62619141753933	3.01592329470611	7.28578070637722	0.213235188689731	0.98189548594717	1.68049130350958	1.61820616388486	0.666457118635662	0.422374267318684
1	40.9429222601312	12.7753420297286	15.5317654755689	4.46729339865175	0.413212944423777	8.53249428034081	3.51273187007137	0.91513535205455	15.8391673360133	6.34338166641188	0.0551612792796484	18.6192090574021	55.7730133577633	0	28.1882131507305	0.604814026619495	2.86599285215066	4.56911127484521	3.74554057401437	24.5121154637171	30.0894978243199	13.5205933240357	19.1129175560328	0.314085575969528	79.9225646451795	0.0124814962543516	0.0369796285673621	5.68979537575354	0.437127118819855	5.30931551025995	19.7735858066981	7.43826387344639	0	11.5465845951403	0.00471912085092049	12.4068313611389	18.3831257536276	4.91940476330408	714.277345772586	8.10456153425358	7.81891428863894	5.78769114903388	10.6798930145074	0.0208792454547321	0.46369822611654	1.75218181241236	5.06744766588158	0.245858633462816	0.479453551774767
1	30.4013798635768	6.43600144423077	13.0314841555237	5.40806152937217	0.413773484764875	7.14768499461837	0.968681426520913	0.596135143716928	11.5711755014497	5.28485295465005	0	13.9402963258633	32.8355332400261	0	28.6894742980748	0.516135163851251	0.973525164811559	7.12375683244024	3.38179071492824	27.5857298547763	30.773903040609	9.60975443778992	14.3527658120054	0.588765801239813	16.8081430320507	0	0.0577664770071185	5.14960665824981	0.970071116239562	3.06011432300432	24.7136179001109	7.78817759794041	0	29.0385772656463	0.00491454343359041	17.1903494252027	34.1998876730497	5.53850947412105	1211.75894890818	11.2607676286221	9.07142009942678	6.73438626565551	16.0603573535163	0.0395343123084466	0.0153301695838017	1.77497540232729	3.82274037842865	0.465010930086632	0.543972784884444
1	27.3737173279628	13.1964450670342	16.2631487265507	5.99116506090263	0.418581433173147	7.82994691524812	1.9976110433681	0.775631067414428	11.9501982367811	8.73405901153297	0.00436284201493032	16.0592612222967	27.4495278641818	0	33.2182997241129	0.613898378953647	3.63659194003894	6.88433304423182	3.40727404707474	29.8283228319911	33.3418574127812	11.8331816429799	8.91689601760693	0.372627076008284	15.2187009714458	0.0473852357121282	0.0263232926040489	5.0400460087767	1.09647274790324	3.53607406776172	21.2034121925614	7.13020806807783	0	12.9286509467603	0.013436889855869	15.3791355938865	28.1734596306878	3.8082540629607	671.230605984122	9.51497084723141	8.664966409984	5.35622758140676	11.1492120449149	0.0306257998065841	0.0139714436653069	3.04885665513954	5.63921336498247	0.490444111532772	0.480242795708458
1	26.8091015013674	4.87978019471966	15.1537406005061	6.23973839248324	0.40114505604676	6.58125597268619	5.06206154671203	2.51059900760993	16.84341232831	6.4380532870276	0.0136500748238134	16.4011284360109	20.2140127118422	0	20.2021107392438	0.407423553116866	1.53456246062677	5.02274434667398	3.05640390184298	26.9016896321157	33.7596144972469	12.9153233012329	9.3732221116617	0.718936325239992	42.8655683038608	0.012354561751283	0.0137263322250637	4.12934086855835	0.149378177317203	5.49392439927839	15.0636794312219	5.12381867552902	0	0.0272528356967643	0	9.638374197856	36.2455364417088	5.24068869849706	155.91322610988	8.874725184995	4.78139613470114	5.8268319401755	10.9546065272938	1.49741138155172	0.0218563095770473	1.12996341322262	4.07229409289191	0.517880833371627	0.474736822914633
1	9.72497430412572	1.30122141852939	5.98960984971958	2.74272921646788	0.265114945458862	7.63111026104767	3.29690117749492	0.929006135793057	17.4378150307633	5.79289963144674	0	8.92388183197032	16.4978670771161	0	22.9294834768789	0.679405474749215	5.46831907807983	4.23292908965351	4.24862211583133	34.232447072123	37.7375770949452	4.57318853479239	5.04421917895478	0.36120112532115	16.0339991602312	0	0.0373862789177641	3.86522469128277	0.249903173347712	2.76405698737554	13.8774392963417	4.40755568345039	0	3.10888939244245	0	11.3988717236229	16.8858619152312	4.11898098188525	765.183753332959	5.66316963237571	6.38402298796387	4.17544022750789	9.5357613129395	0.00767594409437557	0.059529819952081	1.47084018914491	2.27981171077091	0.614970326928958	0.634446818369957
1	19.8226882072327	14.223942090628	12.6748706695199	4.97480749671045	0.339513150587478	8.33971154243022	1.61910063005639	0.547518342955034	8.7874491200804	4.88464277188572	0.0218221029660007	8.89741192674315	24.8441966533222	0	69.6314842032518	0.5383523878922	3.58403310627187	6.51244936568532	5.00151173889536	27.9488180018252	33.7068411752505	11.6579883941412	17.0642294469033	0.265592854603994	9.83726546403841	0	0.0219440141557549	4.63083312997646	0.0524965684559451	1.68031534086083	22.8043832290907	9.47415202624873	0	7.62994513132209	0	15.4809602809701	27.9293942558381	5.41012825326388	2257.0240279271	9.8132356652233	9.8408824870129	6.75478017962976	11.8273433817548	0.0225271183361506	0	2.38199339968987	5.3149872219201	0.592847028833309	0.269193296872047
1	6.07664558274484	4.80691131219664	5.05550221212108	2.49000282255408	0.304593763546107	8.34371658890637	10.9980728784417	1.70847468009579	16.3706964155491	26.0808638435997	0	7.00384017673198	19.7808335772548	0.0094214167788064691	31.0182396946823	0.386385692945036	0.562076395589848	5.09170256327804	0.989283330638306	25.7451456479682	28.4243498586507	9.48895030614253	7.37574084162136	0.30806244697439	118.879561536895	0.0112571422353935	0.0125070623578988	5.25336279025637	0.377820786260258	2.18509987053316	17.4084425837554	8.60902142719488	0	0.0341440634768842	0.00851241126260033	16.2822865718506	59.1331002076095	6.31265112363877	1861.40436271514	6.01423508381324	8.9489633912937	4.0284998426198	5.92217397410096	0.409149022927371	0.0331914627437196	1.11579048077195	2.45085760899626	0.521520490144549	0.63799478453424
1	16.046499394905	8.91153513889623	5.62394548625041	2.86735928636723	0.287872668715881	9.3813673771607	3.54289695935033	0.918134996648534	13.1981449246714	5.29523476063049	0.0225035597823131	13.4763703257105	31.4250255427694	0.0102278146511933	48.3493874001211	0.64152280069782	1.87575584553573	8.4912901187803609	2.07850412066325	35.0265390401746	33.0976417252329	11.083657103845	9.10748196578299	0.13838488008483	44.2584297026623	0.0244413270294388	0.0226292779933875	4.95710351771026	1.09290873357875	3.07121723573637	22.6674705277014	6.41942619295971	0	7.53629786750708	0.00462050276899205	15.6207834007784	29.5841321226495	5.66741014339759	1364.42278822448	11.2975046641083	8.64553182480978	4.4868636119812	10.66736024933	0.0557534189980459	1.99979744010652	2.36540091487244	6.36318839517334	0.661694389184853	0.658045116308996
1	28.5756644842089	15.2563563821248	26.6664597177761	5.69673283091755	0.323616409928681	7.44396740648773	1.48864800032486	1.21888397367101	7.59667380132163	7.65489467501815	0.0394111797471625	12.1053788801376	36.2490500500646	0	48.6436769853239	0.338496020975629	10.105875484303	3.99273615703997	6.05622109850526	39.4578490959853	39.8719504537293	12.174974309388	10.8419933657916	1.73689697504933	19.1325638315431	0	0.0158525415742777	4.67819183920622	0.974868993368491	4.0601993266751	26.8053385149656	6.69565117459553	0	20.6697635534962	0.0161840586033975	12.020339066727	26.8347942856705	5.08081917842329	1559.24784753858	11.9224654103466	8.88352483819597	4.72691626629044	11.2372844888967	0.0195285371639543	0.0441732422369976	1.7253245020437	3.89389998711487	0.626892947057136	0.591532895293979
1	8.1284056823857	8.1837563562857	4.44207712374643	6.72052598327338	0.282972595925296	6.93690573534261	9.38955467912148	1.53265642701052	11.9421509795373	11.1000117179683	0.0662561992542679	9.41860656123325	16.7126191720486	0	58.3122334715567	0.470064883332757	2.57021563978176	3.95219435718274	0.687900656139698	27.911723636033	26.3065401981496	5.96657264344221	15.1916156409554	0.452711397039837	104.569728033122	0	0.0274343776077481	4.11626182802912	0.679475339744101	1.24957098156102	18.9403762503871	8.70176004841233	0	0.0481470270450017	0	6.37806006381352	35.762628528309	5.19760843369289	2023.19393319508	5.82802419435303	6.46896277185266	4.51381599987447	11.6891288715074	0.0193120276706807	0.689575268739749	1.48110429185445	2.92161307333652	0.6423131342522	0.669332149111406
1	4.87016736768255	12.8784012517331	5.37456334983767	2.73250226533216	0.338902214142389	11.8144664345251	6.21578686358987	1.75476583173593	17.2061918680591	4.07196977318413	0.438907873726073	4.18935552132666	7.68363843900619	0.0565200670637257	36.5934668981355	1.42767596692217	4.49838907481637	5.43375715953829	0.799748991966715	39.7673196652985	27.3696711771079	23.5564230681006	8.75905304174388	0.044984152182601	73.9817538519351	0	0.0470783864555341	6.3954295203954	0.154031819835942	0.786635132013047	16.4360198359595	8.85507919100121	0	0.375711225287317	0	18.4502055988721	41.7846123609611	4.46741466192575	1028.18608205511	9.72035970732203	15.933281614221	7.17558103301908	8.17047692198405	0.00724940552283171	2.66819547135121	2.59908568475564	6.8686352189155	0.773152758796684	0.616799967033305
1	3.61219382742652	5.71711357362357	20.4572594809376	2.48942362321381	0.40607573558596	11.6463508769184	3.87407431074118	0.629832896164945	15.0646146769107	12.8177682180353	0.282541312605934	10.4492662955222	20.5431042074124	0.0111989265483678	42.4411904961958	0.342211529611249	3.05741252973179	3.63297306626746	1.6002759620471	28.4344021857401	30.9683423165043	9.84226611862356	26.3618108502347	0.0869861526851011	50.3171763948346	0	0.0198223085367292	4.54273210004332	0.189683285777569	0.386005040792373	16.8260524415105	9.84294674861933	0	0.08609134348881	0	18.76656597829	22.8232744488014	4.20828273822325	927.589327945068	6.69630544296069	18.1006945080182	5.16358148404692	8.16199768347544	0	4.71864985260615	2.33763318555498	2.59182216659989	0.722858839245667	0.699271286018156
1	25.1533908373653	1.1673934326656	15.0236715655157	2.83532864030861	0.324125360970149	8.05821236187571	3.21255625040913	1.09565190529346	19.7302052765979	5.24073960222491	0.0727031191620543	20.606121142319	103.767254995848	0.0130434456150534	33.9658325128719	0.650307354941378	3.3432256333775	5.88803836045552	2.3048128851374	36.8116592190977	36.3123235936621	9.40393873570232	9.41270994329541	0.362766640658761	63.7649478872942	0	0.0538699971444801	4.23556229772855	0.229588797353856	5.08256257104559	18.4831002225736	8.13641520419754	0	11.8291151451877	0	12.9097327345112	25.4197667948233	3.96065380112304	558.476439628014	7.14967755950925	10.2579170715198	4.70715903497803	7.27301491179725	0.445571682419488	0.986431926955484	1.79447586209837	4.81675099826405	0.444679003075317	0.508911896605371
1	6.05460336254352	3.4123393777474	18.0603236352776	3.62774547678221	0.32263160797203	8.77089054513135	4.82019211768386	2.25053787514052	10.2761695922304	14.4152487695374	0.0554067975192417	7.2321521644575	21.1807640331623	0	32.8180674367975	0.618164003313794	4.54661362917739	5.62160928942782	2.5385402944493	41.5950006704828	24.5144659314148	7.32134120157219	11.1264421553304	3.49937668542579	82.6556476141683	0.00791813706318846	0.0322568241952657	5.0540827711478	0.402758448699949	3.25590438008455	17.9493290148074	15.6932159177197	0	0.0109165997119002	0	14.0735255170957	35.6474678433777	3.68112336550099	1351.47671334906	8.73210066070542	8.62756281377079	4.37511813285542	10.3539087246267	0.00602072073577368	0.0046692943170989	1.93682078578379	4.05257958344717	0.745228135540367	0.69295809010508
1	16.6176417336017	72.4562393490066	7.18118762589611	4.95357250258967	0.32941307255484	10.9834398333073	6.54536029965642	1.20990429156793	13.7760546942434	2.10227589303054	0.00544446606028138	12.898289741416	22.0487523889749	0.00309312117049126	33.2775234241024	0.472590708785845	1.28034603639999	5.55740259519553	0.819844587784219	45.3298185244756	31.5103586062242	12.101771493831	15.2277527655254	0.44873250518191	21.1832939793043	0.0369580348529471	0.0301118513948523	4.38005136494007	0.907582219671433	1.53596184491036	29.0891835538673	7.55296236476105	0.0125574444102592	0.079487317316829	0	34.0027920908072	39.7401743755403	5.14045082489235	931.743971047863	10.1293112864119	10.1103327237996	7.16324211500405	10.9140368308039	0.034846248078421	0.143840452474743	2.62242752396612	4.46394116789386	0.638340029444025	0.679480563730898
1	18.6253687181063	7.79807098693836	29.0597182792247	0.880798292659741	0.427701584153019	6.58207025457573	8.87320593516884	1.73282022872543	15.4117049976563	9.10927027887201	0	2.61287242724826	19.1107063231354	0.0137132736146367	16.0989305309762	0.253631752221979	27.1749184877962	7.27853841249501	0.739360856648884	53.2222022855756	40.9890966525694	10.8402878293498	2.46179418658853	1.05141604603609	3.98466938081735	0	0.0424773119157286	4.71263131676087	0.471372218752169	1.75448566624828	13.4916965498942	5.99528596396732	0	10.0864632995199	0	13.7716042672605	16.3336469060376	3.62795769686966	393.181805599324	6.42568520959366	7.24005639185167	4.38938446911161	3.31581013088105	0	1.72472370857829	2.4047545277517	3.2014479296486	0.675994867473585	0.714913127578683
1	13.2552092995217	17.437092883774	5.34150955699689	4.14012168682493	0.390362562424346	4.71800369983777	3.75971392918039	0.628780124349343	10.0458488265615	4.73539277926418	0.00554144537320177	11.2255448355522	27.6856348581514	0	71.2774434438266	0.799993433572885	1.2057635496281	3.27043355698076	1.50984053865325	24.979424152178	22.6296876709535	10.8211435170521	5.76954914710055	2.04461585869594	18.7599915745472	0.00752326964557877	0.0222896126743312	4.95115278905301	1.8114253035985	3.52758807740168	23.5544212828467	8.07355262768392	0	10.6003912393851	0.00853340447204075	17.3498973603012	28.0191113682583	4.97728330192143	3689.3984367424	10.6414685489073	7.25799888486066	3.45274673253341	10.9411546224918	0.0137291401331858	0.0576737531799502	1.77622585919633	4.1330167692569	0.720995007542818	0.790836559190911
1	16.3975210351172	8.3716078340547	10.1676966948703	3.73405795384428	0.33304950070624	9.44946949905342	3.00712642322331	1.40546290638816	13.6578387290922	5.05786843399286	0.117271234216068	12.8810846620973	36.4938585973156	0	21.9741527567102	0.45309727041567	2.08622974743554	7.06438356751194	1.91195904906065	38.2377464000469	27.7809856125673	9.57722913181002	8.48426419444513	0.217491338291925	56.8050158011328	0	0.0101079754950801	4.54483425482184	0.320520300525857	2.75124555383788	20.7892690096806	7.45607614911251	0	9.28934509980227	0.010319359013038	15.3971506078198	31.8741963335363	4.44068355480364	521.856802532924	7.91735386278528	11.4132500771107	4.32795289001365	10.891250510584	0.0373556456262451	0.115346311913464	1.70289657752408	5.19424195297416	0.549611391206766	0.692513151470118
1	19.7282225095635	3.34563750660467	9.2977713647708	4.2137499589339	0.44595005929658	5.59598775556002	4.15264370058428	2.75911472594244	14.8648876303836	32.9927521904589	0.0113393284308318	3.34250112369382	5.22783207219822	0	47.1025842731162	1.19149288587928	0.740197618762707	8.42080605842199	2.0694161937553	34.2943448287788	45.4549355559095	4.06170654053483	13.5791117276385	0.0774786853636908	202.423211530964	0.0307893770089211	0.0285066915858901	3.64065641012551	0.112323536343146	3.7823316161109	12.5991218826761	3.7094339088657	0	0.233468321938097	0	10.7458967903314	63.4072661297565	6.26087109515255	210.65878176532	12.5440352144628	5.39967040759811	2.35509128948046	3.60096775191547	1.17290839750612	0.0090781873278713	0.589402525923452	3.58995542397742	0.472262828761885	0.448744929357954
1	20.9061498355611	23.673783501060498	14.7838566572184	5.97251474613033	0.54153165708456	9.13708965523094	0.602759562250691	0.329322871403452	9.8317228885699	8.36954768450704	0	10.2674942967464	16.2644040448262	0.0188995211330922	70.1010426543319	0.71937035162284	1.40129831868146	7.6254243570646	3.71726192250582	49.8759374724855	32.7121002429507	10.3999970109577	11.6801542415293	0.0331482704254723	15.2287363638801	0.0150546782627313	0.0278770869599692	5.58789420373403	1.07018208235821	2.57259422066501	24.5790086426026	7.63194545375995	0	2.00499353120116	0	15.6042719963564	37.6920887520544	5.01147632149805	907.598796906489	12.9421694010459	8.31990869974201	7.59503371456245	14.2881553734265	0.476200971910644	0	3.47752199518476	5.26791044768288	0.53067092873657	0.482067615761412
11	19.0186813320317	0.645584809052127	8.07796187793393	4.38495686494201	0.41314766025787	3.95804316753031	0.232321565697265	0.203143012155572	9.61167374206922	1.63353491773929	0.00597486112838204	14.4212317848053	156.157798271553	0	5.48648117527951	0.42582259006337	1.72009330214374	3.62615908127824	6.03306921616985	20.709835343857	48.1572593777821	10.2547295887606	34.1892091044558	0.107164768993045	83.3749192886226	0.146010434111561	0.0300412012041555	3.35431275035283	0.348345677107557	17.7879731614364	21.5190723527789	6.72833785054896	0	0.903622671589481	0	10.6871708118618	11.6365502825993	4.43151249487573	78.1284479608324	6.09027530234259	5.78692877608356	5.6990983070721	11.9940514539549	0.0296058880611093	0.0861017793445122	1.29747144760074	2.99280508042134	0.104803109993571	0.272529281859181
1	32.1063552992289	7.8670840854499	5.05742691923138	3.24403877123352	0.408990221946962	9.47044048512351	1.43612828455223	0.943173682918145	10.4364185295167	11.7313993530076	0	5.8290564502148	13.6590400890496	0	24.8742398155659	0.543775711648725	0.440903146234015	7.86994052149225	1.74916211985967	26.8104241070474	39.7188042757714	6.56700414446909	8.26994667176037	0.00833275500805467	66.0948395714287	0.0198681999516376	0.00981077160864537	4.91636320222681	1.36403661991521	0.686476633690611	19.4930221092175	6.02523233985734	0	5.35421245250135	0	15.0295560830446	32.0169117204889	3.20487082644081	1938.99813416174	8.09859083094478	8.64402186792858	4.43985211358014	21.717387637595	0.00402858677411016	0.593620772263951	1.59460189533417	4.50375440775058	0.7662192804073	0.343975726730857
1	15.7287672973441	8.53172192161449	6.4016108751324	2.95869441988571	0.401700674289708	13.5733721778921	9.46714314497146	3.24567002423731	13.9617927653583	4.06845137107473	0.0113352527670504	10.0969024005363	12.3282456184418	0	101.731429398893	0.579996689806435	0.787363082555905	4.53390048287737	0.660421232219103	57.7056062379878	38.6153510406127	8.74813465554863	3.99647410878819	0.101654224103085	8.93865646773115	0.0153891552337076	0.0284964455037579	5.35850646661627	0.205317785969214	1.70425908535701	21.0711073033572	7.2712343770389	0	4.36428841198759	0	14.3575119922472	37.9605856607555	4.91205128516484	1019.26695578964	8.02659834889585	9.83475221704781	6.06523217289249	7.09058745352799	0	0	2.36330927744257	4.43604303503628	0.123722943326214	0.737057207508462
1	7.42337125842253	1.01168467298617	8.35600951806342	10.3915015150344	0.242538381955856	4.79512602772527	5.29730900304925	1.62909282122253	17.0820680701813	5.19349206380494	0.204390155315234	12.9609610416412	46.0587216298603	0.0157448884344869	44.7640045391949	0.170925949381749	0.97702034986482	7.98271242871203	0.675258824665393	22.0619016272	38.7963921552264	6.44182008481388	9.62369749649125	0.130186382781161	62.2463427002541	0	0.0627046778923736	5.59935730404837	0.386295432655271	4.80837352666638	18.558023941548	5.76188706219962	0	13.527322544433	0.00711288804989535	13.4575458804125	38.6029597737822	10.5603154147651	726.615652937304	10.9045434548438	5.27815334329862	4.19759286378822	7.47140843269372	3.76641223773924	0.773791529187801	1.35249854611208	2.94059270733639	0.6398732339218	0.551220082623828
1	29.4750962403949	2.74926781223018	31.8273172327894	4.38459779949622	0.251254514537999	4.7779182213202	2.5583452636202	1.13662962850539	12.8349485727421	4.82804109113241	0.0105704550813209	16.1134465633222	41.4546174099278	0	33.9081815608632	1.36181802012144	2.2956030539256	6.53141871405298	4.89293409464363	36.0035885878271	52.5603806063893	7.80900312861349	12.3692173249903	0.966011695687973	52.3959002030934	0.0430525134676049	0.0106295079030042	4.1630594100568	0.272239078981189	4.29419052891816	23.7152863878659	5.31849696924297	0	7.04948595686759	0	14.4443276051091	28.0238992705319	5.35589944981246	519.942848555416	13.0023821045861	5.7196974589723	5.25920795892181	9.62513802364748	0.00872956718625621	0	5.78130408501163	4.73758693003584	0.482117567795669	0.318913110418488
1	14.9900023804726	8.89394640294483	12.3493417264821	0.932893437417706	0.362487806281747	15.5244616924037	0.85779742120882	0.318406817093731	11.1595933527182	3.03557575077032	0	2.948119004904	14.238685705044	0	86.9628279808597	1.29491202424313	1.36152674903519	7.48776388257228	2.72281226498248	37.1907293636715	60.3521497013318	11.821911002891	23.8717579541407	0.305694787915049	17.6152639220588	0.0196332176227938	0.0763460700646142	5.66448067294806	0.225105438690065	0.979138851340575	19.9306126861626	6.04238886394662	0	26.0718786013099	0.011134665840493701	15.9862483139477	24.4285882577038	4.5338413886619	2341.43364809526	5.97245890182983	10.4481636456206	6.80349442801931	4.60424584919993	0.0208999373604526	0.0173664469446989	3.47025258244195	5.67437251705394	0.727198754322413	0.540115760211399
1	19.7975373734265	6.35952500853106	7.24331878425219	1.30907192484798	0.252106691102168	5.97826910088599	2.12440639253608	1.00490668947365	16.8486052997218	7.81511838195733	0.0104169084170688	8.1796623065772	49.2492696554228	0	32.6547433422025	1.38962615837851	1.70432083934901	4.70918008475699	1.00632045850572	49.4030398084818	58.392852614056	8.80781963793517	12.0593793051934	0.564959730520028	24.5309925834337	0.0141423772349896	0.14141389638814	4.08347528820405	1.26771809981308	2.02255769450032	15.7665635465026	4.34023784043553	0	0.187179387293187	0	10.4019469687139	25.1940494211924	4.38496546566424	375.940916041788	6.86376976929683	8.83128909820661	6.51297166261037	5.41182657004638	0.344110452010989	0.562930039736332	3.41117542153809	3.85415643098131	0.420305634568092	0.407963745486682
1	6.61165824063155	4.47267428553826	7.82622702855458	0.910020963478797	0.565679029745776	7.86529753086092	10.8776494517827	3.6191979114391	21.0414479659007	16.7216880240738	0.0306777755063953	1.76298702543174	9.7976623081869	0	21.6611771401678	3.15809790492232	2.50747133701246	8.20481178189627	1.50261472412919	37.9475106728677	39.5677899638018	6.85546843029687	12.4011885752494	0.135375237110072	26.4510597699586	0.0138830913668162	0.0257076331059178	4.92164629471796	0.390707518241827	2.22305453731039	12.0544383745051	5.84378641681187	0.02358568965788	0.254567052209048	0	9.19011422082067	51.7601538440268	4.32569838847708	125.298735909745	6.30396840189503	7.30922876252169	6.84665020532473	2.90996814857629	1.14008020616388	0.397060015079067	2.39778805776189	7.35914331477815	0.226063484362732	0.474881977296721
11	10.1993955027699	0.314544168286794	9.3343894857257	3.8045728463407	0.491805706828545	3.53374775209909	0.352028252050265	0.0948115570294105	10.6237534795917	1.39330782428747	0	9.29745649904907	139.958127898158	0	8.32732405452511	0.370091939669265	1.89665205590177	2.72829344955679	4.96809683334852	16.546394758299	41.217668023737	9.82405327857252	21.5473988096049	0.0123552130342053	70.0241177580725	0.013092953598787	0.0242445171970089	3.32043901639361	0.786071289647927	8.59098133796841	19.7579893208761	4.51476579048879	0	0.0036102060963033	0	8.68577021732382	7.96932772612771	4.30863680941047	41.7325514742473	5.17213421446022	4.67738269083995	3.86944152209028	8.47228146971456	0.0119466005595508	0.0154417265942699	1.10281177988841	3.2159969253666	0.100725854792349	0.174680483043355
1	10.267841803088	20.706735252592	22.5115228108075	3.95525244258508	0.337664541573622	9.88122793136763	6.5622758828003	1.46541807609014	9.7926890438325	5.51693467178951	0.0131682847907691	9.81605023687677	17.3692188052193	0.00498746188813978	55.3296974860836	0.360958060254584	1.32978758150564	4.71541129003256	0.872522924018273	21.5026078256427	38.9353427661278	9.91975601773566	7.80906464665345	2.39559686300397	39.8587955719744	0.0119184978621669	0.0353116016735707	4.94190964208953	1.05594736529752	1.03727558622309	19.369374880931	9.36002831921241	0	8.85839874888492	0	17.0346066842742	42.7517927764842	14.8633472174948	1102.08611560945	7.71919455138158	9.1779570040013	6.26135059384671	13.1318758386715	0.00362499141630806	1.43025729247108	2.51479030186067	3.21180136600117	0.673027744081781	0.759418066032788
1	29.2657609008048	3.73034835403578	10.8154572929545	0.952511744145043	0.289256027944959	9.87281775560154	4.44248218069095	1.31276605739011	13.2785185818177	2.84427790666206	0.045376698922439	4.37239879616859	29.1158908603557	0	64.7407119626015	0.601183676079014	3.59813839653869	6.03911659375717	1.42150924133265	36.9308534465826	33.8383487746129	6.09516370145046	7.17939403401366	0.537738104668049	19.3319142710835	0	0.0627415250463891	4.6065314738476	1.33561604375481	2.21765716952534	16.1068275227466	4.90221065205084	0	0.944889146539176	0	9.70568486152976	23.8679553481451	2.13276995222253	684.347425762384	4.87463581134903	9.15057309569737	5.42775129418405	3.73258991222888	0.0515269722040313	0	1.97861819793352	3.70482292063397	0.355874587415273	0.28097159798914
1	6.36613350330684	4.44606124010667	8.67106057695796	2.18895213177493	0.347962576578262	11.1908166663052	3.32139994684076	0.664481161550315	17.2145785697681	6.72750261096175	0.0236807864615762	11.9839987340092	20.3080488366536	0.0134535767377708	15.5675430999579	1.08186334088419	1.59040198576118	4.72463124580739	3.46954989585394	44.3568438733289	34.5720249212952	9.29814928139603	6.40180960834617	0.141579079200882	37.1976290196441	0	0.0357196220370143	4.33736533910613	0.231222773469164	1.98062779452445	19.7856690381725	10.3408806695565	0	0.237136194410723	0	14.9399403348836	25.9360620253359	7.17354555738478	1392.64184236104	5.32817695385464	10.7689840034451	4.52120861520246	7.48138389186957	0	0.848400600213474	1.97626927015699	3.14489908625602	0.639985629650838	0.660944858725376
1	18.6324058971838	1.15178470739787	18.9837587197527	1.19545421599269	0.351711448665593	3.98932388328367	2.89543224816796	0.718025164073258	12.4319175212559	6.82528922940891	0.0223577256363278	14.1953917750271	49.733572733461	0	67.6253155246979	0.64553676862656	1.53054700783862	3.0685088083954	3.23356034462919	37.6145452550647	45.007804070824	7.67618233851347	13.3431577748843	1.76061122021588	26.846305221221	0	0.0359722066104045	4.72535468760366	0.161988049893394	3.54700438921261	20.557261502519	6.18820599824906	0	0.947440591124745	0	13.1526044429206	26.90764340516	5.31658375590748	1261.34155195909	9.74287550143974	5.39116822991906	4.46053824695229	7.6347442488433	0.858577695627131	0.125296075471192	2.82008634293685	4.17766405612623	0.453298759076815	0.624678082749345
1	14.2454244297482	11.7685441597094	11.6339419864925	1.8930378873305	0.262285845785931	12.1237393292356	10.6385373919148	1.60575662267041	30.6491760220769	20.1688547823122	0	7.0434755421613	18.7405240248167	0	12.6397910840846	1.13632827213365	0.241463373961702	13.8545487131574	2.07571341087308	33.7148950388677	43.7604562911755	10.388026135264	15.9530426613109	0.178448021326383	249.525567725646	0.00675368959226634	0.0250119183922154	6.63203904530712	0.146421972575309	12.013136777515	17.1781279326945	5.84971171294599	0	0.0242091095037859	0.00510699626487441	25.4352619502665	27.4156613065675	6.54676377810176	62.5906290450223	12.5155765351159	5.05695719963454	5.57460506475771	12.3656193001997	0.0164329881725035	0.465967033555079	1.52845024469768	3.63997371293655	0.435521908167645	0.572622553250286
1	44.4141753229924	5.93009475076936	12.7815960456894	2.10129277326301	0.378724641717863	9.36868605165964	1.69659674521499	0.769846170549325	15.5784046570527	3.49540117159209	0.0316744604970864	13.2335314774065	35.9587117752209	0	32.1426916522607	0.540234453148275	2.56242826493283	6.91736580661148	2.40404255117513	33.7112209861933	25.2540312759206	8.40737934436691	10.1013598410783	0.802569959926174	25.8624483804781	0.0143341367428675	0.0371599815887605	4.36806234963783	0.430294557696268	3.71449727279906	17.1937594991514	8.2758288124578	0	23.552623790908	0	10.9626615702483	23.468015213111	3.88273444027412	603.096076431001	6.35076540536114	9.35707673128715	4.8664965973985	6.17209292217114	0.137330675601973	0.0507167047247639	1.96957554363701	4.28469065633314	0.363871900013451	0.541030623208938
1	5.23032043737158	83.9979802867622	11.8926977583122	1.75646110623501	0.305904007662946	9.22898856561285	2.89306560744304	0.718918007435637	17.8871292305413	4.85593043865791	0.339369533615418	4.5346530394704	17.8361213272427	0.00550866606003835	47.6887970715231	0.841656131228956	0.985931703127585	6.21368025467178	1.04262813138174	42.8251474216795	27.1314498555322	8.46257232091903	10.8452715711695	0.136644977439457	55.2225798917062	0	0.0341265452797627	3.59937051378294	0.0960479812119109	0.714437082971575	12.3402072701226	6.79748277258238	0	0.934673605332487	0	13.7432910694383	27.8180824486352	4.57241149041671	2063.03821118822	7.20594274923724	8.80937905060398	4.21862435632705	8.8972070986568	0.00400381348886749	0	3.20879208835089	2.97958563594212	0.415996340827833	0.25104308362775
1	7.62165491948752	21.1614315759358	7.33202344601814	6.37503101878944	0.564568631161097	9.40620228299643	1.6125396464856	0.710797321668086	10.2607782492479	3.21440097123675	0.0593795037572215	15.7546353087967	26.9165510764342	0	38.9208264240571	0.325532304861925	1.47977128309356	6.91114365853962	1.48955169282296	26.989568592439	30.4408875301996	13.3800228506252	14.0995684718836	0.608587084771523	7.17161978358823	0.0179146208695577	0.0132691628507757	4.95479256719375	0.160586079343429	1.95766231194675	26.2973479780935	11.8929244795392	0	0.694030109772447	0	17.0526847773881	27.7689111678585	3.6462593411895	587.764285707042	8.36994007402475	7.82532702723882	5.76945468984696	13.2382196805482	0.021794809255183598	0.0158462723147515	2.94166696688182	5.9731803205350396	0.714979025585058	0.653740570145561
1	13.2895688671824	10.9201525860929	13.9327428408653	2.17420260796366	0.282896555433549	3.63786531060946	2.40147120038624	0.748079550543097	14.8271004642817	7.35704437336916	0.02371707233053	8.79350710401016	20.6544034153025	0.00538967661588057	34.7877892235983	0.416072091240161	2.27066386716904	7.27631383676827	2.07272724151621	28.8974360947875	23.9397479497308	7.71341930736885	21.2156109081415	0.656313005132389	32.7973228799329	0	0.0286194839295781	4.54561999199273	0.327564093319773	2.04663611260382	17.7584497143952	5.75666337487083	0	0.61616707290048	0	14.2879819083363	21.4608603509505	7.72720591304935	1198.17553540054	7.41398922565671	7.27591796273446	5.84388662224259	11.8087277438073	0.027421306338185	0.0151901782754469	2.83265550940636	4.14733294678635	0.467485149344072	0.44015421039909
1	25.4568485574212	7.17398153221904	31.2609075360582	6.62575596720366	0.319752452380367	9.72929284283151	3.90558064435601	1.33749008348686	19.7862817532971	5.32137934091338	0.0482524987016025	18.0455491474507	42.7935239166146	0	48.4576300970489	0.3429111582855	5.5906343323236	7.82971518754498	1.59859130962231	32.0841743518125	30.3976045627598	15.346035158205	23.9397575171703	0.178585760319098	38.7313531024221	0	0.0161740219111517	5.37061786228028	0.157806913992662	5.23155548307478	14.6182334286363	9.32510738385347	0	15.9679811301192	0	18.0673987957024	20.3165043495809	4.23126645716204	616.55217661455	10.9079224855285	9.55550502752169	5.9519663355686	9.40751207621968	0.0132830430377189	0.13735329504385	1.81450037898218	2.86282767416206	0.43406577063954	0.47701816029401
1	20.6851466780205	8.51099731896811	10.5920501193359	4.68763094473989	0.436054083877335	10.6327654237115	4.25350974590394	1.18592588655496	10.4901233648768	4.87295254185394	0	10.605026707271	23.4471793685165	0	39.5317042891918	1.32000936016374	1.29058976814371	4.36690580762641	1.49322303246041	45.283356920244	52.4798007047957	8.66061680879262	9.21944713139649	0.176269679005089	31.142997352475	0	0.0403541036549127	4.7996182436855	1.91455385759	1.40040680443748	22.4692101889189	8.25015154357427	0	4.49820669244806	0	17.2016223611233	28.5270167481315	4.60140995993952	2751.46091810144	9.57163094852653	6.1282798550997	6.27261427957013	39.3302723897456	0.0639150284176836	0	2.44347951154528	3.55491242586818	0.410151500689991	0.627813090404546
1	16.1047107426535	31.2187798449238	17.5188211946767	4.05453505634904	0.506290711764803	8.52462932771861	2.33743999492933	1.01501151837137	9.63544072072847	6.1264468904277	0.00842806080935414	10.8810131131702	35.8759813558289	0	34.1739543947986	0.777777388396235	1.26607041340674	5.60637588422594	2.59782186930453	27.1398064189963	36.815823152918	11.0389017710975	15.711296848357	0.107975156276423	32.722280539175	0.394757442811484	0.0296630073178386	4.44549187084563	0.987514294831871	3.09937144649832	22.5615657788584	7.92799761892066	0	7.93336139255829	0.00432619090974452	15.6593975084537	30.5323813566159	4.98428502957787	2408.56491852742	9.24744494453235	7.46104166618424	4.92717401162242	11.4079601341297	0.0713428661132099	0.0202423402685748	2.22933475868392	6.43984497134267	0.471509938119232	0.575471737046272
1	8.54163419086677	16.4059160258361	5.90268401939798	2.68648232511064	0.401472622558899	27.2451634413737	16.8761391510276	7.63606562276204	14.5491537228025	7.62340395589646	0.439709172518537	7.27761577588246	26.6538986833875	0.028147433526907	13.3662971976853	0.905385298386635	5.80484925133748	5.85394691948772	2.17556437576423	25.6950217668974	72.955947343995	9.29782166259243	11.5700342369014	0.82515720610967	73.7744108633381	0	0.037366111127549	4.04114703430575	0.0595938554303624	1.32372951024565	17.3271548150686	8.87913816740454	0	18.1320705608362	0.0127158439008199	14.013499195273	77.4260242797961	4.71492059137221	1018.17968305581	12.3841988574264	6.38057916739449	6.44843267520142	10.8175984764092	0	3.25254131433752	1.54515863169578	7.10030009314655	0.63542246129915	0.684896253375224
11	27.9164665353997	2.10280047571115	27.3532928755431	2.55137861403804	0.484204696440812	12.9512381255075	1.53481972211235	0.376823930608306	19.8638605600416	3.98083128511547	0.0412777424699762	14.9223096474161	84.0147471319039	0.0134004544578265	49.2871628101132	0.80819365242158	9.10006638443649	6.50382755944131	3.55437220760906	33.6441512070014	29.9936828286697	11.8713983768934	23.2797174230297	0.0705100227245146	152.516110408794	0.0480344385751003	0.0415083443832163	6.43347775212365	0.0400538740948556	6.86959637172649	20.7245140604269	11.5344672739323	0	5.30456292982328	0.00605376994399434	14.9667017401013	23.7460306663914	4.74520602511996	707.091134375223	9.17566738732208	5.57556468291601	4.12958865326004	10.1538263247674	0.00243493251045003	0	2.1796161646484	4.15226439085541	0.26458412391544	0.252409188545749
1	7.71064127795305	4.92237219572624	8.86245643197268	1.52663110977097	0.473957725612046	7.21309704454723	1.14570587688287	0.519304557906619	9.62955999599249	3.18099939944083	0.0503066750044386	9.43070159973117	23.0204441423581	0.0114321323524027	68.1721063712323	0.376917016784525	0.93463993793601	4.4763146534038	3.37280214567641	53.1716444752594	53.3438702827777	7.52543499475216	12.4632191763342	0.46403879577048	28.9766448025567	0	0.0556464896697142	3.47338250092934	0.096816619819863	2.08375380571551	25.5712253062091	5.70909432110204	0	11.691096897808	0.0206582543744463	18.8257151488783	18.8107721135269	4.29245132835577	721.540606472949	10.9157463194141	8.07143159404398	5.89129861744288	12.0529342966648	0.0332364497830893	0.354421526495319	2.89960142175316	4.83521764348882	0.568142501682925	0.448161339458322
1	14.7457672820904	3.29309492286325	9.16105995572443	2.48322986215721	0.372376765444523	5.22268186030817	1.07347110422337	1.04122136684821	17.5921955298956	3.52243178014241	0.00861638460042466	11.5168651853676	27.585343559316	0.00489515800550165	29.9100933259959	0.952613485265224	2.45892454137497	5.35283361902488	3.36828521369239	40.8745861967409	48.219562599607	5.95980990949213	7.57142568753264	0.283328803231046	10.4545466485153	0.0116979200106331	0.0476548645498347	4.06004432695208	0.880334388892444	4.26963834822027	21.2191778814029	5.18787442012231	0	18.0436949362765	0.00884571803085422	14.1715549305117	33.3190229603442	5.37158025333791	1145.06950364306	6.38220906724394	9.50409304698781	5.7106745936353	10.6143402859299	0	0.00689821747105903	1.92583107357941	3.35717430996068	0.606076737940086	0.619179158872412
1	7.30355645200974	7.53129248646693	7.36296059065173	0.966081364210092	0.309487251032794	7.47795027885634	8.06936274261537	1.04702215674499	11.2979987459335	4.22553564741751	0.0661033025923891	5.03234132946463	5.77368219236793	0	91.318359465312	1.04691524917895	1.00960565214722	3.82755671559294	3.29441449333906	31.4223926161205	55.8750748278144	5.64328795678512	8.57606636822459	0.0988020892839979	81.3455350102532	0.01495737833643	0.0110787657976071	4.31206141486026	1.70558993009608	0.972657076866499	12.9903372311729	9.39206599687562	0	0.17322043937555	0	10.53677149132	23.3330943773002	3.3231846812587	999.946829318213	4.60991482657401	7.11378884419069	5.04419047474231	8.37413539059899	0.00909852377490349	0.511577819914412	1.68616445650105	2.42905915746195	0.505140645191655	0.684355266347782
1	6.03573988529905	0.691773708224224	2.17656935332175	2.18093112176381	0.232468973173283	12.2897533828023	3.2108446044652	0.996449692697531	13.0450222595047	1.55660778185652	0	6.86942261155596	18.335752722626	0.0271641809087631	33.23072221829	0.666240605406318	0.760281325256577	5.09536330238299	2.71663494099165	24.6937443723179	59.9878672316994	6.17461610918703	7.1815175865812	0.387956919827447	6.13233380207339	0	0.0120202765147948	2.36484306456614	0.0608951744192908	1.33699902925993	14.1923058676566	3.58046167324144	0	36.5366825013185	0.0122716511187164	11.8494137871361	20.7145674562789	2.76593978270998	442.697159650883	7.76351052824343	6.71694905533791	3.71110113096343	4.82263391292692	0.00246793671896189	0.392365349186416	3.23089605624832	1.87778574209304	0.479993970900865	0.359669637976621
11	27.6034944339794	3.26306249257967	22.8200793999316	3.5585126854754	0.502156658126906	11.4898800865566	1.88556135511237	0.775827751380388	14.102567586836	5.39745508919377	0	7.4890423153464996	37.4842670829041	0	68.958299195641	1.04043290937898	7.23956004887042	9.0618568384589	3.23802305582217	30.5550831317807	23.6772803520102	12.750079574152	33.1144852870371	0.148859963067513	215.537044683512	0	0.0701055580256501	4.85328154447447	0.730045771704215	9.87251718182972	22.041049801462	10.3316236492285	0	5.16309817344331	0	19.4935929993235	30.6380487604579	5.12518232097036	324.743513710143	16.9891264865546	7.29765626881839	5.58443698371958	11.3579055127394	0.0527768471621124	0.0744189466958717	2.16082575052536	5.27974237812249	0.197361272736519	0.383163144646961
1	45.4152051206248	1.0195342297992	23.5739179391659	2.18588579667321	0.572356337188297	8.67488759760598	15.3395655252765	10.9162052681117	6.98568247440075	11.8142683359054	0	3.30998779399144	18.1771098342963	0	140.601624222835	0.845506936543112	8.79215533240457	6.73453791641621	3.52964353603542	57.6950040506231	46.3601537334272	4.38530067155518	18.8391438071653	0.14139170488667	75.0853062256192	0	1.28908281694162	4.34033980466378	0.170591793915938	1.10452785282089	23.2565964831451	7.67440023471192	0.137065579783357	0.0572051121170599	0	14.024666834827	93.6197396507036	4.62162529556391	145.811535184189	10.705528555676	2.08578234801405	4.90042640244822	6.18862972728772	0.0210331674578115	0.00679667030960044	8.54111752267809	4.0535341726457	0.6880653610475	0.709363040686606
1	11.1405968278394	0.43540393053807	3.50740417517303	0.748305989307121	0.291453698524417	7.35588741492711	4.34543973255962	2.93657647846428	16.0096682414256	4.0633401147549	0.0269756589856488	2.24516677355785	15.8039140013743	0	23.1756096328879	0.998236314748121	0.767567762846203	5.807405806583	1.63234302985352	23.8602257361875	48.4477358091088	4.01634586039835	3.90362584908648	1.84893662656084	12.6485867688264	0	0.0542527219823105	3.06019451935724	0.141240478651274	1.1773457557289	10.9480217674897	2.67823152160415	0	0.123704668415991	0	5.00817395997477	49.0800288465863	2.31286281346108	146.947076448381	2.53012017934872	6.46571487930459	3.0378742119223	1.98538512049089	0.21442322703561	0.0431930492283183	0.880243161125289	2.10952234670548	0.490551181520421	0.573655326973039
1	14.7126164562722	1.58328420758257	3.68952471787868	2.0255429315317	0.474057752655977	5.88534523397407	8.05319201314514	4.990940994076	18.7248949606312	20.5828210642285	0.0731277977708202	6.348029564289	14.9383950923117	0.00923233638348072	36.0127908442387	1.02453158298205	0.80579409864476	6.75623193564038	3.48089477687363	21.6488489097781	62.0866139287122	4.12974216669682	5.46331877529842	2.13050855664454	55.6441923637437	0	0.0571949256308091	4.88705701750408	0.577203686807417	17.3511094354317	16.6030730383854	6.09542640939202	0	0.243336866065814	0	12.0286693568448	102.227199456387	8.63684406383632	157.086460085772	9.93805105924176	4.92804066084511	5.98772908243126	5.5656354689107	2.82501727652979	0.0195152017772389	0.854070108724445	3.60810454838611	0.476349077066653	0.569884111953272
1	10.1994109650626	0.915415058345219	1.38761977082501	2.42325771415748	0.296751011960493	9.37544865248973	9.09067071843669	2.11576493123606	16.4674555312176	29.9429692735823	0.121173329883868	3.69689824338351	20.7340113988616	0	25.7273809101256	1.21788422928964	0.329576433856936	7.76420792056766	2.29921707060485	24.4578251213101	30.4138907078058	5.88261305899138	8.73334609284951	1.80681940289469	98.0734617583877	0	0.0406167586202909	3.77620283700944	1.03454588249906	4.25968568082841	9.6751511381881	4.89035772928007	0	0.132303635748417	0	3.33824909706993	19.6527051666836	11.7087858933694	46.6977037669099	6.28293376191696	4.9395515037486	3.49849152433937	5.23657831246774	0.58999898913059	0.460799986882315	1.34716231459124	3.20036737300933	0.72932516188504	0.803555881502324
1	29.4673464865447	1.24946001930163	5.80464272500043	3.39018839068762	0.213828872107889	8.06219205720815	11.5438525294366	1.92742011972083	27.7856364046061	2.40727441082708	0.130970184166082	17.2255831211463	55.0360267087007	0	64.1142286416891	0.177286205300957	1.39241451124265	4.27913203487765	1.54192584928572	41.6519750355379	38.8522718917047	8.8240833500274	11.2606509813339	0.0745737703436765	117.403490191912	0.0131711058872238	0.0487784671009616	4.27766717027158	0.362433214044503	0.479767853490995	13.287645176808	6.69666183171416	0	1.43454343835293	0	14.1222069318041	39.4062655363109	3.75811145383305	110.96422896753	7.32518129512042	9.43674486411452	2.93731421582734	4.82447048932479	1.24185072350175	3.72813570939774	0.885274399924746	1.86157301640849	0.613971062064876	0.615014116644154
1	1.30395836793885	4.56703704159375	1.07909018103172	1.39280001059865	0.336858432981712	4.54018166480692	0.695040831243867	0.4805814749995	7.99243514608342	4.21167516331722	0.43392228042335	2.96978001097082	6.09698245063508	0	64.4035693826412	1.45374977197671	2.10488452185213	2.55745344037125	0.70398339029413	18.9551591689236	36.5331723000085	3.6826870893645	14.7788664114169	0.0514735801213938	43.8820168597441	0	0.0525231810568301	2.50868996779298	0.013645354730294	0.522733662956217	14.0093284933539	1.63616690343488	0	7.11572377359746	0.00412473650592538	11.2336791448918	21.0515323763892	2.24535584609309	167.529382354614	21.9465171594528	3.80087967111585	2.77908058801051	2.57814711358792	2.45538128475075	1.30273182780917	0.835358400815005	0.966117230416262	0.821390035342459	0.53601757265138406
11	12.0880133077964	0.493504726915976	15.2606270944279	3.74978658314695	0.271457111302707	4.53798996992678	0.344314304112078	0.0931019559997817	12.2540383387367	1.11373436995435	0.020661894528066	10.1051449818144	166.998552085131	0.0281723464580469	8.23601082753519	0.264304437617901	2.35511975009717	2.58299280408205	5.1675553937024	20.181941122643	53.9407599401333	8.97214820424742	14.8765640602075	0.0423532072888471	60.5714916920549	0.022441077149276	0.0415546482128702	2.82789499151284	0.250281816736196	10.0835125049766	18.4465499958076	5.84400020389456	0	0.160883465746439	0	10.103777709114	16.3370599343341	3.4448743749175	57.0178434303062	4.84928546017244	5.39929185963804	5.05294577566366	9.34950951250834	0.0836113522022753	0.0992506127070926	0.973738738486312	2.65358042183989	0.204862780690641	0.225997633246861
1	3.88696042365299	7.02009950908527	2.40664307361501	6.22831753339069	0.32256256999656	8.26823584439107	3.70170767092856	1.15501828275398	15.1108736749155	5.73816946654709	0.0165860877041441	5.37389241614269	18.0309302760828	0	44.0540912107028	0.591037236970009	0.603808136645246	5.4016337486744	0.66081184014448	23.8479964652115	29.4973045650878	9.61162120522516	20.5988006674638	0.0920793481084157	57.272024113643	0	0.0458665553829684	4.19676856772186	0.391963676404538	0.723895567222663	17.3244725405228	6.33289804312235	0	3.67262549295021	0.00425688562748946	13.3985513337849	30.7493678085509	5.15287149419708	1478.30221868569	9.092500835716	8.94633030947774	5.4759606481682	28.8237812078553	0	0.0199180593630196	0.924386128623476	3.93114086369609	0.287089546565547	0.628426062033398
1	20.7393015376934	7.69884226945302	4.47731156986514	6.52854441170475	0.345056839970043	5.93993983710105	2.74338442068967	1.53064675199638	12.0844771323789	4.57270897472862	0	15.3393941884595	28.5591840836508	0	21.9670518866455	0.590914217342607	0.972214023780608	5.94832340783066	1.465665541301	32.1914335017498	36.938704297439	8.5063270432597	8.29131772197248	0.136385455608563	42.5876393824705	0	0.00802883652779457	3.15426891185164	0.908394683753211	2.75330862865844	20.2842964114216	6.46789960332168	0	0.239111831704717	0	13.3485749623009	29.7224130162167	6.35485290958487	1302.6691156718	9.50032657187953	6.62026647957176	3.59904606301916	18.7145551105975	0.00329687265564954	0.0319606020417026	2.06582393209701	4.06806164823897	0.588920657820132	0.579645465610674
11	44.820406762028	5.07687586090124	32.9037360882848	3.79126658023636	0.53563767340465	9.27212523999121	1.56645303791083	0.415240404788659	12.0432277870591	5.46660807621928	0	11.011654845768	39.2446902096946	0.00932627683469641	77.5833220999107	0.772467420923884	13.7932346158922	9.47259827755758	3.6358680760991	28.1603183530953	31.9711516058108	13.4464594441074	37.6926785911478	0.290930790393219	99.4391129999068	0	0.0165076836710967	6.38494022599887	0.982635443808514	7.25733374738583	29.3333263386637	10.823186407835	0	3.52434182762275	0.00421322534761356	16.3884178793312	22.0769651620483	5.26111957390782	523.429569140318	20.6084047515182	6.44791472064692	6.79873890190088	16.6631921321153	0.147433086107813	0.154424547136698	3.65962105530724	6.18685868435634	0.275998942447951	0.429270421038776
1	19.5831627653655	19.5542495210782	11.3706056840984	3.99671371698342	0.364985092737016	14.0198502764951	8.29061851765897	3.20282942705314	15.5238756282455	4.76549319082855	0.00908102097520712	14.0814143599037	26.3916244194718	0	19.7492464860809	0.572519190416611	2.60672096866	5.02959981198507	2.61429662156538	45.2056662742393	31.7972179929643	11.0424487120965	16.0606289540127	0.139608578693576	65.6139801256235	0	0.0182635058719249	4.63162922581459	0.436917046920343	3.41785740895995	20.1169337799304	12.2861204942223	0	4.64199129045995	0	13.4390958708671	29.7765547359493	4.19316469248301	718.330150445371	5.98912984727043	10.0077011650836	5.49890747052542	10.5661762062466	0.00374976205437725	0.0145404042301315	2.47023195169431	5.00542400164527	0.479676526682374	0.632352985315018
11	24.8985145649378	3.82524332790432	26.1043492098312	4.61225144977143	0.507546074859442	12.9572402874339	4.78227580357671	1.98254071478484	17.2611077469435	5.33404596315546	0.0123621602443835	10.889135131961	28.2999153387433	0.0702321570959188	56.6186939192764	0.530882617601443	6.08844773973286	8.66642132955373	2.77243877785384	26.2733140615572	23.3475397996209	11.3422200895513	21.537991080937	0.242843859604971	181.586398256389	0.0167833225190876	0.0372936677763524	4.78176198354381	0.367366082734038	10.7211157640012	21.6309326001803	10.9505086395372	0	4.10946487375166	0.0126911911254127	15.808029184317	38.9177218979824	4.02257954580513	247.139603544738	12.1979885035526	7.39172506442806	5.34045322557367	10.6404046390357	0.0280754088517063	0.0494852967529065	2.16331193495832	5.21269118668435	0.254242294762044	0.40958621188076
1	7.88824521141354	2.45589200837232	7.80954625427718	3.12154406232418	0.252143687112886	11.3432654684767	10.0531411002892	1.43680778276587	18.9103562939879	8.14475536401386	0.0208368741433565	10.1714532056854	37.0635189122156	0.00789192497802035	22.0206501816458	0.571163047584392	4.19094851038327	6.85735996144374	1.91920752720642	19.2459554910341	85.1185251046766	6.03810020266403	7.68892383961606	0.172033978692481	17.066392155511	0	0	4.18389330194463	0.0471778282491091	3.57313330423876	19.6545179026984	5.40447089030804	0	3.91054320144851	0	13.2450694060984	32.202567618	5.85465341784066	630.327949680584	7.72910383941725	7.31242427410584	4.29132751588307	27.0501004155463	0.0573601582229657	2.97493103040064	1.42002740151302	3.68962219281023	0.576806839495747	0.544362413771208
11	35.2181608720375	2.84120960611682	29.1604887358386	2.70960289012053	0.398781922040242	9.67082538216321	1.84165274917776	0.363666864770436	18.1335807392232	4.28433403286125	0.0629138903521821	14.6629767936407	93.4039844612805	0	72.493821868611	0.715366062887756	8.49447210768245	6.36042728657813	4.05783362604713	28.3534820134516	42.0098720430835	11.6523081089152	23.0408844216622	0.113439043102392	194.107660011452	0.208790283506927	0.0702948495555107	5.63446256970618	0.0118705453494683	9.14590863312729	21.103492811956	10.201107955141	0	1.79517208103696	0	12.3342851462447	23.8206085761656	3.56000550285518	211.467621754997	9.00284872875644	7.07877585073951	4.53410190982564	11.3727592388742	0.0288650997601294	0.156701758030639	1.76024317819581	4.65261765207333	0.24885591270429	0.356426669535506
1	6.80615474635286	18.9494131701572	57.2074299570471	1.49864982379758	0.460107104444153	16.316560943765	13.5069069945143	1.51043453644515	23.0495703927323	6.11519279896936	0.038950123780689	5.01706181542085	6.32329257453256	0.014752282547131	37.2679300290012	0.664326984279771	4.38426577325291	7.78657784252888	3.13424121783045	26.1294324350453	40.6354580705701	9.42062212242756	23.4226898202372	1.60790546567969	98.1790421646573	0.0528801177663659	0.0130559074125214	6.69342217721602	1.56902857116549	8.60110662072891	21.2900153021148	7.59873340344734	0	0.00972065480835219	0	25.5203728433796	117.116072601384	3.21212785496987	33.4512308809147	15.1027108654872	7.19707118204847	6.2120453824586	10.3729707760386	3.54370921615475	4.65669085496628	1.54467442758069	3.39928352995104	0.217110949159391	0.734865882204169
1	10.3894060020069	6.8454248032265	34.7136654987264	6.63666148288713	0.303737955572108	5.08368938723729	12.2566151371442	4.54275110092513	13.550103381741	14.777164467365001	0.0163445553612123	11.6722617786433	27.9311527605305	0	30.0597692077947	0.470424512172962	24.6555179555768	4.80746890743904	8.99936015876156	20.6599680848094	22.5131730825632	18.8578173509233	41.8202894276931	4.35195598621317	33.4622341347485	0.0110949841546884	0.0205448321579484	5.5775101035566	0.136461617874272	1.96647001349557	12.6048611930551	8.22922131692222	0	0.530787310846439	0	7.23752757103446	20.9151983654178	3.17839459635396	1052.78501865977	16.983631198969	5.26881144109407	5.58732338655594	7.64415198278078	0.0253089081295774	0	1.97288397654162	4.43977558357293	0.628448965961273	0.649727530451806
1	8.90648660027346	2.30187458259122	14.5528331574294	4.92350332951679	0.254675854976101	5.6900426173661796	5.9711865496612	1.58391522044739	19.4194257509353	7.04833144665526	0.108792301125688	8.25523965697767	30.3277066687094	0	31.7468548284888	0.936055585827621	0.864943052731158	3.45728454285262	0.716579198806843	32.5983678192273	41.2576854050712	9.59508852212732	8.43191362007913	0.0658174063749714	61.8101444173354	0	0.00911667327868895	5.05366728360466	0.197570924214103	1.61884548878482	17.9742254052225	9.5105965206573	0	0.0033938672794842	0	3.07186878986402	35.1471359889832	6.27467791284456	393.154800600866	7.53677871978357	7.0575581691924	4.95423402049287	15.9079568029549	0.0187178495532631	3.5419999002522	2.46615275118605	3.63543268450625	0.629439472169521	0.671779928507771
11	16.960221672978	2.73275964989716	19.3401495468123	4.38454621488157	0.351271212689482	9.31631935509876	1.15526080611156	0.356131720770876	22.3769100072398	2.4729767576833	0	14.8632146884805	136.787327959462	0	20.7025329075449	0.300825208682478	4.46449639600941	5.46244836410741	4.19169231240353	28.2988953274828	44.452565055499	14.0436842536283	17.1470898074028	0.518459578961513	46.4785226935449	0.0977776467881374	0.0413844735408158	4.39813141044769	0.0465900676968933	8.58137073422459	18.6717806869912	9.42194467045008	0	5.54816246634103	0	14.5629510527246	23.4775663875313	4.52227795552291	297.311166532867	7.22431267540878	8.72254513388501	5.30577247869184	10.5699891071858	0.0233662861026189	0.0782516277866834	1.46769924758831	4.06898480232025	0.221403780443525	0.295094228804685
1	53.9583909266041	0.776641459624039	2.89297156743637	1.85711929036784	0.250385434051145	9.79314963897937	6.30983611911572	2.5830831552044	24.6528409734435	5.57045387867176	0.0251897423387202	7.62486567636454	25.7306011115516	0	28.8185255104141	1.50371253758046	0.474320603510966	6.04286314440733	5.93342832034068	43.4061315659779	39.2883260456608	11.2096877429583	5.25440066269965	0.423115956721564	29.9717950112773	0	0.0295522116822975	3.93079795793008	0.546569880934495	1.35718058599399	11.5490352701661	6.98562028733995	0	0	0	9.74802326949936	53.683626315663	3.04445322039281	120.855990513184	10.1803282135211	9.15469166111856	3.03827046054718	8.18800352701213	1.1632257999123	0.080666928764471	1.52269971869996	1.80209104042366	0.411261839493792	0.602785199177826
11	9.73951554346955	0.964142130168327	17.29281341959	0.514949051057055	0.406826217982554	12.5384248733297	2.74358876302533	0.749795713084353	20.5065024338122	2.38678793011823	0.0116216131543027	4.6808445935798	74.9176050377222	0	23.849571342743	0.77516749668801	2.29046190597858	5.6036744630561	2.65116609481932	32.4837089467495	46.0831767414606	7.84354083788793	12.7397300821689	0.158814927090827	72.5631388948655	0.0552227501235253	0.0876490377559145	4.24300752965359	1.97019234323415	10.5494532683403	11.3339934402693	7.13811141387681	0	2.50156733754662	0.0119309336565085	10.4275289158454	19.5925931043178	3.67356357267716	178.988109927631	4.32673451922378	6.73542201427233	4.27675364078341	4.00337502235847	0.0383906471623688	0.046520912552435	1.83236172321637	5.03254773644505	0.170636695028943	0.288038107968311
1	19.7811265486256	5.79869075572405	20.675444486747	6.44525922234773	0.383174988266554	7.84426824392945	3.85658790541709	1.93870258500128	15.0388377478195	11.7276945831403	0.106723301130106	14.6048992345401	31.1647250334235	0	42.8892035578379	0.562578900920121	1.42217156144884	4.36642875733262	3.84227330434846	36.0041717388588	50.9426446361188	10.3528347364195	11.2533090304052	0.175291488305676	65.9521332942237	0	0.0330213909813821	4.79710965102367	0.469334691472019	4.1170540553212	23.9469809134647	7.7306791065273	0	0.726816839745411	0	14.3618818285056	40.7148201562538	5.8726672490311	1168.55683300227	12.7355475326154	8.88434195691038	6.45644396895978	21.9917419498163	0.00338988471745406	0.0131449124959245	1.52195944203147	3.80668699268341	0.289793070214703	0.47127994263989
1	8.91999147332479	1.38502740188522	8.55273583804902	1.84540943141549	0.227458490191997	6.69492658661514	2.01863142820282	0.661160965460037	17.6345155568502	2.50054246626187	0.0175437891046235	12.6460138527547	32.6307306859986	0.00996701327353674	29.9693684313329	0.52898531614956	1.75084432296355	3.55890511190516	2.50087722750041	34.6932204025234	31.8689608193012	4.0834135983096	11.1918183327468	0.172316220387049	16.5078701289219	0	0.0573358470737694	3.58078073769056	0.178748039933899	4.25935595219257	13.416865311583	5.85423504176157	0	12.3649963437325	0	11.4338574538867	22.7053028916534	2.89057208145618	400.135483482155	4.57856928864854	7.42378029768564	5.10929119616188	5.58154795032599	0.00362211665704327	1.22897558961224	1.97072103706802	1.61671472801458	0.549233569697052	0.601774699283888
11	25.2419800064963	0.478727240613238	11.4359133759474	4.82036618108849	0.367913778789672	7.12660653429089	1.03952374759544	0.234488283151123	19.592328504997	0.76074429240667	0	20.3167493969307	205.152858755903	0.0166775478095991	11.3784751977302	0.207873216998199	2.29089478070436	4.04366517689307	5.49884253839725	24.119063901262	51.5109831721538	12.7242288220223	16.5583604469345	0.141032110258221	33.5865027229033	0.109599057902743	0.0147597850959255	4.36693231733079	0.421640181627865	13.1921453272	17.7401411780569	8.17793743192621	0	0.00824194585425857	0	11.0067586272927	20.5023703961227	3.28639214977327	38.8311391670565	4.8898092138694	8.50306231379037	5.03335163693027	9.59020794516207	0	0.0117509334270007	1.02147973676973	3.0793855178793	0.171934907147018	0.246068665938989
1	46.9573044153139	5.36015472799204	13.4757869094976	3.62045337643839	0.297364412892539	7.47256239723104	1.1466118313143	0.341750548920871	12.6815886049733	4.3797791159666	0.00430042631839384	16.8990183862844	35.4535582492065	0	40.5661084364664	0.471518824757903	2.06940313345415	3.6456959256359	1.11828142692831	33.2972905660478	42.3518208397549	5.24945025863739	12.4317014472443	0.767649053845676	16.4262633215602	0	0.00864890209285912	3.618786830826	0.910392137592055	4.48745653737943	19.7134244273698	6.5824263034402	0	3.7992813172694	0	12.1239595265713	25.9318918935818	5.22418503918283	440.203326538748	8.52189720142036	6.41734019101558	4.00138128825322	7.26608976388035	0.140283836163396	0	1.67896002488394	2.47704555939485	0.334388004848819	0.396476119397321
11	31.4991134749883	0.518219035913768	15.2997270987677	4.09018734327664	0.351134193001872	5.98836659888405	0.808067878925279	0.201911816666952	15.2988699711992	1.69847000433054	0.0216662802052266	15.5478419391984	184.691460426813	0	44.9528213649311	0.296949018041177	2.62463354086252	4.46248677430482	5.1050259587087	25.5945520758266	69.2128771250376	10.0038295777239	18.2630888754301	0.0971512920234362	91.4660933870171	0.0735373432484123	0.0108936604383821	4.41226557927956	0.692912168827531	11.5236112941567	19.0213491978697	7.4376984338042	0	1.22878224165656	0	12.5347405111908	20.6032839515063	3.79921487328953	185.235654049034	6.69162323832723	7.28682851882928	4.82658057494895	10.0544685457685	0.0581522795032273	0.0780564283153458	1.21377514133665	2.57507368563555	0.118344298126718	0.237411395247262
1	26.7606948667132	17.9549945504514	9.31585616000706	2.43869662881546	0.346867730270484	9.76400457217662	1.30471982071002	0.406982128734614	13.4892482359965	4.8414554205867	0.0155847259609123	14.3338014890589	31.1596849273531	0.00885402632182285	36.8883687526984	0.334636501597253	2.47809823105711	5.33618258543059	1.89613135530782	30.2880163020731	40.2546351644798	10.3580648595923	20.9683277318751	0.212972767579726	9.48936647397769	0	0.0195897393363422	4.67012286439115	0.747625768973951	3.03370532211464	17.5915654112193	7.28805698364057	0	15.4108900921351	0	12.0608151689067	24.510441253364	3.54177990273817	1430.43480620554	6.73675517533603	8.59326731436938	4.90079690216995	6.52653878128206	0.00965293674504984	0	1.8361640768493	4.65215255143251	0.454614756137813	0.515168749018375
1	15.2954635004995	5.36555332274718	6.78092419740263	2.04896724965983	0.294402823565537	13.1307607328759	6.36395624632229	1.23397636771861	14.0636228817257	5.53107077125187	0.137127779814807	5.98703376754033	14.2257566497516	0	62.1517718442537	0.606263313410803	1.28087159918503	4.22774770767888	1.58423986691396	41.4640419240365	48.8260222088525	5.63740644485281	9.75787438086648	0.105785636592297	23.1705925954358	0	0.0133445667868076	3.68446058152902	0.297958718161205	1.70305214973124	16.9596099293538	7.72058665054085	0	0.25832491019398	0	14.7137385054778	33.4969889061096	3.28543106653071	948.956898910227	4.58509992849802	9.43985392903315	4.6984128627366	7.96881432171063	0	0	1.55838849994815	3.02642004804427	0.623739849865416	0.748982915857262
1	12.4224955825271	5.91659515960709	11.8877448216753	1.82496551988161	0.412387520633617	5.42445100390637	8.66961826450304	2.22288602358767	13.4631612342291	6.30699301475489	0	9.49284659048308	45.6356312588241	0.0109517735382591	31.1870753975337	1.16250018506871	2.18195523623803	4.21453078961303	1.99852272990392	36.7533288834775	50.2305761784688	8.55824313008874	11.6596012507032	0.115251285467468	35.7392232621946	0.0523427316058592	0.0290772646595398	5.39345389837229	0.409184777834719	3.23422465161172	20.2402500540906	8.80393246194603	0	0.775763279322281	0	14.6426736017025	30.788407391106	4.48546357439113	776.421581960216	8.56801233937504	6.37942919968415	6.6432023007915	37.36876481344	1.18802666156085	0.0771657579548944	1.85926560955641	3.21421103801453	0.47566803785346	0.525751898942531
1	16.9355046720919	8.71529876933498	5.4766375833929	2.13499820450496	0.390124987344207	8.16306237574387	2.35791284369583	0.905616171208338	10.050125391563	3.93681565704802	0.0835838771753407	11.4163307028536	40.779594353217	0.0047485842898142	24.9952133570432	0.496411859366237	1.67530458505801	5.93149655813325	2.00700770366207	36.8332998983766	47.0186038980642	11.1873418289856	10.7630315685785	0.103513129028536	26.7574545217821	0.011347653972265	0.0252152478629519	5.59974113483763	1.62752002348965	2.33027945216561	18.0966533487293	8.47007598968361	0	10.1988554407371	0.00429042715538821	14.2293672697927	35.3778297723975	5.2711806386216304	1198.88643084274	8.06917607874286	10.2903146295741	6.46296256435788	9.39870362326572	0.113895216307748	0.00669166696437123	3.92942556697249	5.60627858275022	0.571508053059472	0.661435086620118
1	14.4394175811481	9.71759581952484	8.65952582238047	2.83562184768173	0.298869109492953	15.9698469921248	3.93172540784169	1.25576991082237	22.5970559993337	18.4732370954833	0.00843353550838856	11.2808208910372	46.4345409566501	0.0958255481226685	37.4668981846584	0.49316918302861	1.15043749778901	5.02564083242362	1.53911186699699	23.9959487429041	47.6956246136545	11.7275156097612	7.36233409390844	0.151263412677147	85.2081590761823	0	0.0169613004637982	5.66555937510873	0.200495372463577	1.59267862342192	19.9522437552176	8.17156766187059	0	10.6583518705114	0.00432900111647321	9.91765606589708	64.2639605010001	8.02795141908987	654.146465382946	8.12270497416139	9.73003139579744	4.5437294385195	8.47666258054413	0.0121884015376443	0	1.86060930980791	4.54684584251303	0.587576128499007	0.7220875319311
1	60.5546312702196	10.48139026023	13.0948767202937	3.50274300539344	0.352056943345373	9.20214227170531	0.2819532130491	0.13489850524738	13.2726216698532	6.26023424729989	0.0259985313658419	13.2835798974905	20.5891366653087	0.00984689246891433	35.5916126495278	0.43550839343796	1.38161897022041	6.51849903236311	2.569121036834	35.4510782947927	47.5432635614582	7.85426573827787	13.6675206167146	0.088820605377965	5.81046542271513	0	0.0392156618367447	3.66217138310692	0.255079930381845	3.02874101725978	19.3216729336048	6.47783912087021	0	9.08533773047294	0	16.7361461517707	39.8418323575028	6.67382673167349	1184.18511095518	12.4828483856313	6.76751972736434	6.29297784855249	15.670776743443	0.00357846350284958	0.0867260127103694	2.72776034972095	4.13190056386509	0.443693345653395	0.385033834047659
1	13.7298219597599	14.1407867449333	5.05667665715008	6.37317070969825	0.385003243704398	12.812797092759	8.76701231859507	1.91585295148522	16.715105171284	7.45575154682138	0	10.6790021392805	35.5848453022878	0	9.7847978298662	0.673867810239289	0.571379185933885	6.63352685528388	1.29195688279157	30.400313898828	54.0828957405909	36.8249123483983	4.74950815107112	0.221401385006799	21.489001630623	0	0.0257000860202439	3.69528651499781	1.8682323088283	2.33873265012214	20.6694200872138	10.1201614071571	0	30.1140131188439	0.00749644008303693	15.7795891581992	30.5796899045357	4.17884768236689	346.012785894973	6.43116008727343	10.8661825644547	5.75179849470895	13.6535595209459	0	0.704443086409384	1.67846496096643	3.15450198694194	0.439305432434263	0.472136631119031
1	2.82154477240262	7.41807085962541	3.6236727976462	4.18681888802458	0.254122374668628	8.192228006691	3.17380642776584	0.522640855652282	9.04078705977935	6.96141166649557	0	8.37098765080649	24.7967638146366	0	17.466674411092	0.27370301353664	1.16989215239683	5.08179298717299	0.830572657962801	24.9300750662782	30.505721430956	10.1811914115736	23.3216516106238	0.078175092966113	29.486837871694	0	0.0111565267259917	4.22359189726086	0.171128139112284	2.14308169869767	16.8274929405774	7.01414555264222	0	0.0103831106617982	0	13.4664285000461	23.8796983016364	3.44106019946482	1788.30951861974	6.93383854058003	7.77111424308765	5.35610544875472	8.8794832473902	0.0194700692948917	1.57659338206778	1.70120327611571	5.17313731546362	0.554375033114336	0.70384468348874
1	6.51966180469282	17.9510336882791	2.94927671813553	4.12948525993335	0.433690074408255	17.6661597666396	21.8700663187374	2.57449771853631	12.1627263609871	6.8030622847724604	0.0103454705607697	6.58085822753692	13.6543297826311	0	19.9622601516068	0.434824854026257	0.783546139178323	7.67780400148022	0.740146398389692	27.8141804384589	44.7037760795865	16.3006468410812	24.1140690541797	0.136957830911257	48.8306210468328	0	0.0156048997285352	4.39711789519462	0.281084483160534	1.00606044998462	19.8702907316638	10.3235480927693	0	0	0	17.2812077543111	24.2145826381792	6.88233542269393	1112.06591303058	7.85808008767344	11.8902752780272	5.99082326011338	16.480031973073	0.777482582077952	0.46382065197579597	2.74249019592766	5.3032169090842904	0.65119484511424	0.801476060307515
1	6.14486108970666	0.805155918956244	5.67959056626661	8.16268147388347	0.243060507866033	5.90615112539302	4.77008335033753	0.409984965468309	7.52029211337505	15.013695696283	0.0181424196283517	14.902083616198	16.2866527813536	0	34.3654238467474	0.176819521250941	1.86246241949945	2.97664123813842	2.89515883240218	20.2533104491376	21.6725476953262	8.37459907253414	6.67831656863529	0.105884584307818	10.9238484323091	0	0.0152031449399595	3.43945758299669	0.181424196283517	0.991532853935486	17.008660881315	9.03265222556092	0	5.50913280402558	0	21.5256388865149	39.4776039922954	4.46662727148516	1758.45782355119	8.96004100141899	24.5430027273557	4.66864931769584	8.6923221860544	0.00499428106764031	2.43530715070566	3.77207099010864	2.19584041587935	0.589337280568171	0.686889586354342
11	17.969470738264	1.05269190032816	16.387030242048102	4.74575076513866	0.393819589636179	4.79867075905256	0.882196391249809	0.218991475051701	12.9783508310996	1.66485754990539	0	14.4794203312031	180.683199050882	0	15.0185351811369	0.405207706026843	1.74384718064718	3.66663115083931	6.37885570192117	27.7422967629412	64.2215358519092	12.8076036528167	19.4061363485995	0.469571854394746	19.2202435229377	0.0453622740394256	0.0152724263578649	3.2972355591524	0.347308422797282	9.04914634992756	18.5752844606043	6.31977476381429	0	0.885796493767917	0	12.0383790293217	19.3781919494793	4.4838441440512	118.618745839569	8.11411140416703	7.52234717774492	5.5908985130331	10.8601823405297	0.0639672629574223	0.131317959829612	1.3437840434004	3.81523625019666	0.136102341277388	0.25051876830351
1	24.6315142036999	10.7692745423442	24.6282692076743	4.44539773772412	0.388965768827493	7.89180187504782	12.6846706367942	5.28756790575189	18.8114816634353	10.2864583073283	0.0153850183016762	3.3688955671964	24.9727772547453	0	33.6798118038869	0.569323773701623	0.376608080705116	8.13145869955142	0.543754514351191	27.3212504009251	49.8854142156777	9.05989504598709	24.6093903442028	0.0854114895039677	77.6479431619202	0.0104436327880643	0.0309419362491812	4.65261770905617	0.0566052560156012	1.12338056191711	25.1259902819904	5.53515466801223	0	35.9284705906642	0.0236917582212124	18.6517797281381	59.9307109187993	8.49067595397816	323.458074642644	12.6432258031987	6.10138630094056	4.26520045840316	10.5509555414317	1.54850165089515	0.874516829779491	1.40834622079194	4.75949159479989	0.548382888530704	0.471150148023604
11	20.0893351139439	2.65081559067531	13.0470533817279	5.84097461617213	0.419134201160231	5.55630655361612	1.43281989230878	0.550694644332458	12.6476641655961	2.57459654324992	0	12.4452470749472	123.458510971344	0	18.2104517711117	0.525919929807942	2.11817222386554	4.51401111483525	4.05511863153946	26.3821762822573	42.0246045829547	13.7887551673938	28.371953529117	0.252537966587444	40.0197227426389	0.0535234458411603	0.0158576913097367	4.20957052304409	0.0624832931166669	11.6376107245274	24.1389949101044	6.51207039345229	0	6.17785422126751	0.00809465801647205	13.6448031566351	21.8931681019519	5.52637129441746	248.089809175966	12.7992339194184	6.8294605817759	5.94149743345349	12.6746523559554	0.231162759153634	0.179906624647787	1.64391682579231	4.39767923373493	0.260050579537585	0.315399856262339
1	25.3495594228302	2.86092054577506	9.43101318703618	7.23427407198779	0.438712603688732	7.43441419752406	8.20381032312194	0.889506695730016	11.0733370184739	7.54594543184272	0.00763257307587121	7.92555184421474	20.0539098477917	0.0043362329941824904	36.3907810217407	0.230139513049112	1.55537703796405	5.20852190289009	1.1951138024472	31.9464564645501	29.3155896076741	11.3680981191363	42.0433056271976	0.0651892362351989	27.5063395419968	0.134709397844415	0.0115128197233812	4.18460356937713	0.259219462954116	2.52564517061312	25.4092753418466	7.75511285925198	0	0.0600023422394312	0.00783572140868907	12.7902466486309	42.4198775891747	5.47574152203535	795.289392921412	6.9037405853461	4.83298197169817	5.3874223495534	10.8009757185215	0.0267891496220599	3.90771899227666	1.69271695509375	3.75741712263271	0.782917350018327	0.760094226397613
11	11.8830480914894	0.381638367457536	11.6963598515401	4.06526363018485	0.375817521855443	3.87212634152028	0.902139132479067	0.130722094675385	12.8586827069633	0.599569002743726	0	12.9519968596145	181.517775076672	0	6.83331462504987	0.204106735895225	1.60573492886676	2.83267765863338	5.28217695791658	21.8445648126921	73.7539690157397	8.91983102617582	14.5166334308285	0.238487704456462	9.77112786945733	0.0108312005849042	0.0160451025424419	2.83222862282084	0.444810102951359	10.8457398240422	16.0403793178846	6.36349066835163	0	0.0209059065708974	0	11.3232910014241	21.2187826089228	3.58494091669222	32.8255541332276	5.11281395673892	5.73567836054207	6.42166145037095	9.78123010228844	0.00658858349477446	0.04790337323179	0.95838169710192	2.61372417291612	0.16066246305289	0.2386957581341
1	21.0989800415464	43.9371126681171	4.10688782848945	4.91410585264775	0.360926182674154	8.89081023347914	1.89998443388292	1.13615855062916	10.1661978536348	4.16967141776568	0	10.0170777122997	21.463029026849	0	36.7036557530724	0.805079021777829	2.38530038031635	4.91362742524413	2.70794132103082	41.2363848681571	56.7265679431804	9.32920127016082	7.93843772651003	0.127606831178896	7.34565927791582	0	0.034671000865001	4.00386581563357	0.179981502393892	1.58935391180987	23.6969393016822	6.05977210506395	0	12.6158618683039	0	14.7594720414811	22.3728947457295	6.07057002615473	1885.37800768351	11.2985429386812	9.38587794158334	7.26344627010339	19.4973581653096	0.0316375920720585	0	2.27889213172201	4.92001593391293	0.711868794490975	0.681132342273739
11	17.8544967588359	1.50509582153941	14.3848539595921	3.84594007742337	0.346673100197777	6.25589898795973	0.973722902913633	0.222857791519682	14.140761432998	1.7443319073016	0.00794220826360694	14.5700903560309	164.438769305675	0	18.0253596243601	0.333814641739419	1.95413403166251	4.06865975189096	5.68039588725868	25.9345224057058	68.5858465653825	10.3939472634587	18.1287981569784	0.169584518084134	22.5306581090767	0.183304768975265	0.0519127579241347	3.55051788219276	0.305700091655814	10.7918354891528	17.9972102543022	5.99548862140604	0	1.53266725430868	0	12.3158411912482	21.1449925467286	4.66003657314877	169.424302006358	7.31569648190145	7.14377224846493	6.57859219865535	9.9771345342937	0.0623108826492886	0.0413300978580583	1.55497395158918	4.44064444426819	0.210168888673929	0.252959800025547
1	8.60616462920392	1.42744276751617	5.21386118574727	11.8242456702537	0.385019873562753	7.74901856671648	8.95915787889047	1.29604907501861	10.7092738083994	19.840003780447	0.0416305237120682	6.28216060757416	22.9480605122584	0	11.8520290985488	0.601001063132599	27.3563349060157	3.40987146256123	0.688414626143872	45.3840062493023	33.9238473508973	12.8966189929987	16.0273610989051	0.0817795341247746	48.402422235898	0	0.0125589289410709	4.26187182500127	0.737567203125133	1.61107823909445	18.7776765792284	6.91858049789368	0	0	0	11.5025809681998	32.6703912757427	9.34912857331796	1167.01456294805	9.37113520097171	11.2356525080593	5.75654072498568	9.7287151153155	0.00343803980952274	2.55967543274558	2.59667608865007	4.54055556995855	0.654335829095257	0.699587197004644
1	8.7546083091961	11.1828094747057	7.69235356530194	1.98975163079189	0.341187174329878	7.29039194146534	3.4759024618488	0.652002860471762	15.607478885945	3.21733490695708	0	6.9180773479819	14.6534423343147	0.00964548085784353	29.1206735877417	0.542945912755177	1.04787629555877	4.85175369390921	0.838251016467732	32.0118346953783	26.2987487398243	8.48976684779285	9.25976718695381	0.677904913743025	20.7452943907458	0	0.0384135316566212	3.8338560739798	0.132138790761508	1.72992321665749	15.2904492924942	8.07952246264114	0	0.239925903442361	0.00435742849590317	10.1514941261773	34.1385465684575	3.46815465246571	408.418585040134	7.0796401350203	8.6232294321075	3.57056877555693	6.23187621131699	0.00525790263164611	2.81701130519283	2.58862010975443	3.76079298507784	0.653661061418148	0.617165693850968
1	4.80697602602279	0.71976923651945	11.8713344810589	13.0239789219988	0.364890383410044	2.40162600805317	6.71074071858923	1.66793989694529	12.522331719181	4.94071054975475	0.0136179968360469	7.77874971565094	110.893537505176	0	38.8882622691983	0.298628153968135	0.393186022558007	3.54019712438685	2.98115830776579	18.4876612468165	28.9445338233615	6.86740024814197	13.2127783936084	0.0232620586523221	18.9614394040958	0	0.0753174126686393	3.42285188877945	0.905725261265384	1.82148031435804	21.2045044451546	5.30732675694413	0	0.193720135234442	0	2.2047952507625	48.2477151969501	5.56364530707707	130.326543083965	11.1115409263599	6.46806975148618	6.36065206065206	14.9145835770564	0.70852112768085	0.806783029753053	2.42240131954152	1.10247132280341	0.559837392417652	0.59639776400927
11	12.7030208022678	0.625081161739383	15.6151593029973	2.96633626477817	0.385844539084109	4.67333643178366	0.619909856924901	0.182860895727516	12.3265458097709	1.18279396240602	0.00572308584503317	13.6405813213261	142.488463589998	0	11.0281375935596	0.413108023940973	1.28839279325768	3.60463244037789	5.14628233392408	23.6669793024277	50.5267717788261	10.05588618679	15.0967058844273	0.298170735840874	15.0580747567095	0.135972749806571	0.0230202335666139	2.98721748031409	0.824448309940156	12.0978366462132	16.1149212962033	5.80919073272348	0	0.930889172838914	0	9.53217450656046	19.1993619447269	4.06741435322186	130.727076868438	6.2724499395883	7.4145958532844	4.85669869556969	8.1550811023271	0.074440596615572	0.109964703560608	1.1171953245299	3.33395764499751	0.13760634567772	0.211602579181856
1	15.2272857144627	2.43849565312323	10.8173056757801	3.49121093583904	0.405805660857044	6.27428232784593	1.43577220123549	0.570214733632827	11.4655524553492	5.3434602076623	0.010982329938074	13.4142611097739	19.8705360367299	0	46.3263326344321	0.903115456836541	2.10932219949711	6.5182557901482	3.22870044966424	37.9134224612608	44.463384324919	8.4539730978216	10.9559558624253	0.159458740737871	22.9060024422686	6.31066352984664	0.0524574977489009	3.47062769826711	0.899825806718609	3.83092288448341	22.108033905994	9.00010323189373	0	4.07834627468109	0.00281865882441062	15.2121043186221	32.1425911085503	5.97016472530306	579.43531441983	7.79582817073418	8.00322660263818	6.09941708868417	12.2708439940371	0.0249417089780767	0.00879237682217932	2.41023968266608	4.51547165664389	0.540769385656808	0.699081842802141
11	16.6692256180588	0.359187696912912	17.569965010623	5.5325389310569	0.304350520250692	2.02290911067433	0.341509162020217	0.0908171126971796	10.3287548779892	1.18287534731839	0	13.3179775157392	222.077611125522	0	8.91348411736884	0.301871008586057	0.93861391233884806	2.89171898434453	5.29269073658458	23.5525563691488	86.2810894330231	9.65164970456424	18.0601999131593	0.0742568379739691	11.8407242869365	0.0118036167967422	0.0131142139131402	2.53619688911812	0.39862261535979	6.26754640302638	17.5517549277206	5.5741743512761	0	1.04150041309487	0	12.0238035200356	21.6977879726601	5.20007745259403	87.4004286442845	6.93717021901258	5.44347253925658	7.56264958302916	12.9320527931645	0.0179502526511344	0.00696054645056219	1.30050924326651	2.24336302845119	0.186116889708056	0.265173722795326
[truncated: 56 more rows]
[truncated: 305 more columns]
