# Supplementary material for: Unveiling Epigenetic Regulatory Elements Associated with Breast Cancer Development
Source: Int J Mol Sci. 2025 Jul 8;26(14):6558. doi: 10.3390/ijms26146558 (PMC12295874; doi:10.3390/ijms26146558)
Supplement: Supplementary file 1 [file ijms-26-06558-s001.zip › ijms-3654605-Table_S8.xlsx]

## Sheet: miRNA_genes
Table S8
Ranking of features that significantly contributed to multiple mRNA gene expression prediction
	attribute	freq	sumRI	meanRI	position
1	hsa_mir_139	73	65.628	0.899014	1
2	hsa_mir_141	73	38.5195	0.527664	10
3	hsa_mir_10b	73	36.6901	0.502604	2
4	hsa_mir_183	73	33.0198	0.452326	4
5	hsa_mir_140	73	32.8248	0.449655	11
6	hsa_mir_200a	73	31.1825	0.427157	15
7	hsa_mir_96	73	28.4167	0.38927	8
8	hsa_mir_429	73	25.4524	0.348663	20
9	hsa_mir_204	73	23.5458	0.322545	12
10	hsa_mir_99a	73	23.0415	0.315637	6
11	hsa_mir_592	73	22.3524	0.306197	16
12	hsa_mir_378	73	22.3205	0.30576	38
13	hsa_mir_145	73	22.2183	0.30436	5
14	hsa_mir_21	73	21.6996	0.297254	3
15	hsa_let_7c	73	21.6863	0.297073	13
16	hsa_mir_335	73	21.4063	0.293237	27
17	hsa_mir_125b_2	73	21.036	0.288164	14
18	hsa_mir_200c	73	20.9837	0.287448	23
19	hsa_mir_486	73	20.7681	0.284495	9
20	hsa_mir_452	73	20.4033	0.279497	52
21	hsa_mir_182	73	20.0028	0.274011	7
22	hsa_mir_200b	73	16.7091	0.228892	30
23	hsa_mir_451	73	15.4572	0.211742	22
24	hsa_mir_100	73	12.3524	0.169211	18
25	hsa_mir_125b_1	73	11.8146	0.161844	21
26	hsa_mir_378c	73	11.684	0.160055	25
27	hsa_mir_193a	73	10.4966	0.143789	41
28	hsa_mir_584	73	10.3983	0.142443	17
29	hsa_mir_133a_1	73	9.82687	0.134615	35
30	hsa_mir_195	73	9.68891	0.132725	26
31	hsa_mir_144	73	9.35775	0.128188	19
32	hsa_mir_210	73	8.46042	0.115896	66
33	hsa_mir_224	73	8.12787	0.111341	89
34	hsa_mir_143	73	7.79127	0.10673	83
35	hsa_mir_365_2	73	7.32097	0.100287	68
36	hsa_mir_33b	73	7.26929	0.0995793	60
37	hsa_mir_365_1	73	7.17231	0.0982508	61
38	hsa_mir_101_2	73	6.9617	0.0953657	33
39	hsa_mir_1301	73	6.88316	0.0942899	40
40	hsa_mir_215	73	6.63472	0.0908865	91
41	hsa_mir_1247	73	5.86579	0.0803533	47
42	hsa_mir_891a	73	5.74738	0.0787313	84
43	hsa_mir_493	73	5.74067	0.0786393	57
44	hsa_mir_190b	73	5.26202	0.0720825	50
45	hsa_mir_92b	73	5.01889	0.0687519	36
46	hsa_mir_196a_1	73	4.96922	0.0680715	55
47	hsa_mir_3199_2	73	4.90865	0.0672418	42
48	hsa_mir_218_2	73	4.8248	0.0660932	78
49	hsa_mir_1258	73	4.80687	0.0658475	28
50	hsa_mir_511_2	73	4.76648	0.0652943	64
51	hsa_mir_148b	73	4.72553	0.0647333	32
52	hsa_mir_203	73	4.55866	0.0624473	117
53	hsa_mir_381	73	4.52562	0.0619948	37
54	hsa_mir_511_1	73	4.48609	0.0614533	59
55	hsa_mir_337	73	4.40837	0.0603887	34
56	hsa_mir_3677	73	4.39279	0.0601752	49
57	hsa_mir_192	73	4.22867	0.0579269	58
58	hsa_mir_22	73	4.19234	0.0574293	54
59	hsa_mir_342	73	4.08323	0.0559347	70
60	hsa_mir_181b_1	73	3.94394	0.0540266	45
61	hsa_mir_10a	73	3.91508	0.0536313	88
62	hsa_mir_483	73	3.58093	0.0490539	74
63	hsa_mir_1_2	73	3.54581	0.0485727	72
64	hsa_mir_3610	73	3.46796	0.0475062	39
65	hsa_mir_551b	73	3.1747	0.0434891	29
66	hsa_mir_181c	73	2.90748	0.0398286	218
67	hsa_mir_671	73	2.90533	0.0397991	80
68	hsa_mir_3664	73	2.81952	0.0386235	158
69	hsa_mir_495	73	2.74901	0.0376577	46
70	hsa_mir_148a	73	2.73126	0.0374145	162
71	hsa_mir_1307	73	2.71523	0.037195	115
72	hsa_mir_760	73	2.68194	0.036739	43
73	hsa_mir_301b	73	2.67877	0.0366955	77
74	hsa_mir_130b	73	2.48099	0.0339862	79
75	hsa_mir_32	73	2.3494	0.0321836	82
76	hsa_mir_769	73	2.17414	0.0297827	120
77	hsa_mir_142	73	2.10013	0.0287689	75
78	hsa_mir_3127	73	2.09484	0.0286964	92
79	hsa_mir_33a	73	2.07874	0.0284759	230
80	hsa_mir_155	73	2.00883	0.0275182	102
81	hsa_mir_375	73	1.81373	0.0248456	105
82	hsa_mir_497	73	1.7158	0.0235042	65
83	hsa_mir_542	73	1.69944	0.02328	203
84	hsa_mir_3065	73	1.65112	0.0226181	139
85	hsa_mir_3199_1	73	1.64966	0.022598	53
86	hsa_mir_585	73	1.57498	0.0215751	108
87	hsa_mir_503	73	1.56393	0.0214237	137
88	hsa_mir_383	73	1.54114	0.0211116	24
89	hsa_mir_126	73	1.52817	0.0209338	71
90	hsa_mir_940	73	1.47539	0.0202108	106
91	hsa_mir_128_2	73	1.39727	0.0191407	44
92	hsa_mir_188	73	1.38318	0.0189477	113
93	hsa_mir_184	73	1.35717	0.0185914	90
94	hsa_mir_196a_2	73	1.32956	0.0182131	116
95	hsa_mir_450b	73	1.2174	0.0166767	160
96	hsa_mir_191	73	1.18258	0.0161998	97
97	hsa_mir_7_1	73	1.18083	0.0161757	143
98	hsa_mir_454	72	2.19137	0.0304356	85
99	hsa_mir_223	72	2.02342	0.0281031	169
100	hsa_mir_331	72	1.96412	0.0272794	86
101	hsa_mir_432	72	1.88703	0.0262087	93
102	hsa_mir_937	72	1.82542	0.0253531	67
103	hsa_mir_128_1	72	1.43441	0.0199223	69
104	hsa_mir_1468	72	1.36326	0.0189342	62
105	hsa_mir_590	72	1.15071	0.0159821	177
106	hsa_mir_146a	72	1.09628	0.0152262	254
107	hsa_mir_190	72	1.05583	0.0146643	135
108	hsa_mir_34c	72	1.03424	0.0143645	569
109	hsa_mir_31	72	0.935459	0.0129925	429
110	hsa_mir_424	72	0.820474	0.0113955	259
111	hsa_mir_379	71	3.08197	0.043408	48
112	hsa_mir_758	71	1.73814	0.0244808	264
113	hsa_mir_146b	71	1.43221	0.020172	250
114	hsa_mir_301a	71	1.35819	0.0191295	159
115	hsa_mir_410	71	1.33606	0.0188178	268
116	hsa_mir_147b	71	1.27891	0.0180129	141
117	hsa_mir_1277	71	1.11119	0.0156506	110
118	hsa_mir_193b	71	1.08738	0.0153152	472
119	hsa_mir_151	71	0.930133	0.0131005	125
120	hsa_mir_181d	70	1.15618	0.0165169	271
121	hsa_mir_3607	70	0.989868	0.014141	188
122	hsa_mir_28	69	0.977173	0.0141619	63
123	hsa_mir_330	69	0.886153	0.0128428	109
124	hsa_mir_135b	69	0.877268	0.012714	266
125	hsa_mir_150	69	0.852763	0.0123589	124
126	hsa_mir_130a	69	0.841308	0.0121929	73
127	hsa_mir_362	69	0.665134	0.00963962	278
128	hsa_mir_211	68	0.737899	0.0108515	98
129	hsa_mir_659	68	0.69597	0.0102348	212
130	hsa_mir_450a_1	68	0.543381	0.0079909	363
131	hsa_mir_652	67	1.75066	0.0261293	322
132	hsa_mir_133b	66	0.819932	0.0124232	128
133	hsa_mir_181b_2	66	0.720043	0.0109097	155
134	hsa_mir_98	66	0.681595	0.0103272	100
135	hsa_mir_675	66	0.669111	0.010138	154
136	hsa_mir_411	65	0.998585	0.0153629	217
137	hsa_mir_218_1	65	0.966839	0.0148744	568
138	hsa_mir_103_2	65	0.901767	0.0138733	222
139	hsa_mir_433	65	0.724803	0.0111508	164
140	hsa_mir_766	64	0.532155	0.00831493	232
141	hsa_mir_127	63	0.803397	0.0127523	342
142	hsa_mir_93	63	0.776188	0.0123204	129
143	hsa_mir_1226	63	0.604054	0.00958816	523
144	hsa_mir_326	63	0.552656	0.00877232	127
145	hsa_mir_15b	63	0.523914	0.00831609	51
146	hsa_mir_877	62	0.721355	0.0116348	275
147	hsa_let_7i	61	0.751504	0.0123197	228
148	hsa_mir_377	61	0.662008	0.0108526	76
149	hsa_mir_3619	61	0.644572	0.0105667	204
150	hsa_mir_217	60	0.580731	0.00967885	257
151	hsa_mir_3652	60	0.563422	0.00939036	134
152	hsa_mir_340	60	0.494223	0.00823704	81
153	hsa_let_7b	60	0.420333	0.00700555	468
154	hsa_mir_676	59	0.578759	0.00980948	95
155	hsa_mir_30a	59	0.56708	0.00961152	167
156	hsa_mir_9_1	58	0.656217	0.0113141	531
157	hsa_mir_431	58	0.639554	0.0110268	207
158	hsa_mir_1254	58	0.524504	0.00904318	239
159	hsa_mir_654	58	0.519564	0.008958	131
160	hsa_mir_187	58	0.475668	0.00820118	331
161	hsa_mir_487a	57	0.629591	0.0110455	273
162	hsa_mir_488	57	0.610507	0.0107107	96
163	hsa_mir_496	57	0.588474	0.0103241	554
164	hsa_mir_939	57	0.581272	0.0101978	243
165	hsa_mir_505	57	0.482575	0.00846623	126
166	hsa_mir_9_2	56	0.61515	0.0109848	457
167	hsa_mir_3200	55	0.661361	0.0120247	478
168	hsa_mir_382	55	0.60107	0.0109286	544
169	hsa_mir_4326	55	0.587058	0.0106738	145
170	hsa_mir_106b	55	0.520262	0.00945931	185
171	hsa_mir_484	55	0.478429	0.00869871	258
172	hsa_mir_3913_1	55	0.453574	0.0082468	339
173	hsa_mir_17	54	0.642219	0.0118929	402
174	hsa_mir_455	54	0.475281	0.00880151	263
175	hsa_mir_504	54	0.356781	0.00660705	180
176	hsa_mir_101_1	53	0.546756	0.0103161	290
177	hsa_mir_134	53	0.495701	0.00935285	255
178	hsa_mir_29a	53	0.473475	0.00893349	308
179	hsa_mir_16_2	53	0.40614	0.00766301	502
180	hsa_mir_708	52	0.390824	0.00751584	377
181	hsa_mir_30e	52	0.384001	0.00738463	280
182	hsa_mir_944	52	0.352065	0.00677047	181
183	hsa_mir_205	52	0.344796	0.00663069	114
184	hsa_mir_197	52	0.331103	0.00636736	248
185	hsa_mir_3648	52	0.323765	0.00622626	313
186	hsa_mir_3170	51	0.367593	0.00720771	165
187	hsa_mir_629	51	0.366999	0.00719606	179
188	hsa_mir_3150b	51	0.302628	0.00593389	211
189	hsa_mir_639	50	0.395559	0.00791118	178
190	hsa_mir_328	50	0.342755	0.0068551	136
191	hsa_mir_324	49	0.477832	0.00975168	522
192	hsa_mir_605	49	0.377464	0.00770334	274
193	hsa_mir_665	49	0.346907	0.00707973	56
194	hsa_mir_16_1	49	0.301864	0.00616048	311
195	hsa_mir_369	48	0.422034	0.00879237	349
196	hsa_mir_26a_2	48	0.414445	0.00863428	305
197	hsa_mir_655	48	0.368417	0.00767535	144
198	hsa_mir_18a	48	0.360412	0.00750857	432
199	hsa_mir_3687	48	0.280239	0.00583832	161
200	hsa_mir_518b	47	0.364347	0.00775205	234
201	hsa_mir_181a_1	47	0.298924	0.00636009	292
202	hsa_mir_889	46	0.352351	0.00765981	431
203	hsa_mir_744	46	0.321797	0.00699559	210
204	hsa_mir_934	46	0.307069	0.00667542	166
205	hsa_mir_1295	46	0.272498	0.00592386	190
206	hsa_mir_628	46	0.253998	0.0055217	227
207	hsa_mir_202	45	0.366244	0.00813875	335
208	hsa_mir_3926_1	45	0.322432	0.00716517	465
209	hsa_mir_1266	45	0.317329	0.00705175	206
210	hsa_mir_185	45	0.287664	0.00639252	260
211	hsa_mir_3615	45	0.281172	0.00624827	277
212	hsa_mir_19b_1	44	0.312782	0.00710868	479
213	hsa_mir_1262	44	0.296904	0.00674781	119
214	hsa_mir_615	44	0.287667	0.00653788	262
215	hsa_mir_574	44	0.25314	0.00575318	240
216	hsa_mir_589	44	0.233552	0.00530801	437
217	hsa_mir_450a_2	44	0.231984	0.00527236	515
218	hsa_mir_1306	43	0.346372	0.00805516	530
219	hsa_mir_345	43	0.340713	0.00792356	419
220	hsa_mir_132	43	0.297009	0.00690718	364
221	hsa_mir_299	42	0.379259	0.00902999	104
222	hsa_mir_485	42	0.309054	0.00735844	299
223	hsa_mir_199a_1	42	0.280524	0.00667914	171
224	hsa_mir_370	41	0.378109	0.00922218	333
225	hsa_mir_487b	41	0.323416	0.00788819	301
226	hsa_mir_154	41	0.262071	0.00639197	236
227	hsa_mir_129_2	41	0.249322	0.00608102	123
228	hsa_mir_376c	41	0.230441	0.00562051	101
229	hsa_mir_3917	41	0.202457	0.00493797	326
230	hsa_mir_651	40	0.263516	0.00658791	360
231	hsa_mir_107	40	0.257145	0.00642862	142
232	hsa_mir_30c_2	40	0.233976	0.00584939	226
233	hsa_mir_935	40	0.173821	0.00434552	366
234	hsa_mir_361	40	0.173403	0.00433508	224
235	hsa_mir_624	39	0.296581	0.00760465	567
236	hsa_mir_423	39	0.209942	0.00538314	417
237	hsa_mir_186	39	0.193861	0.00497078	193
238	hsa_mir_2355	39	0.19058	0.00488666	281
239	hsa_mir_15a	39	0.18322	0.00469795	170
240	hsa_mir_3682	39	0.167141	0.00428566	219
241	hsa_mir_1228	38	0.314757	0.00828307	435
242	hsa_mir_409	38	0.286723	0.00754533	386
243	hsa_mir_92a_2	38	0.232178	0.00610995	186
244	hsa_mir_494	38	0.221287	0.00582335	265
245	hsa_mir_99b	38	0.211922	0.0055769	282
246	hsa_mir_296	38	0.196301	0.00516581	99
247	hsa_mir_3934	38	0.180663	0.00475428	455
248	hsa_let_7d	37	0.244149	0.00659863	404
249	hsa_mir_199a_2	37	0.233148	0.00630129	172
250	hsa_mir_1296	37	0.199851	0.00540138	140
251	hsa_mir_3614	37	0.193334	0.00522524	223
252	hsa_mir_3613	37	0.181113	0.00489495	168
253	hsa_mir_380	37	0.17601	0.00475703	347
254	hsa_mir_2277	36	0.214629	0.00596193	332
255	hsa_mir_545	36	0.182779	0.0050772	415
256	hsa_mir_106a	36	0.170252	0.00472922	616
257	hsa_mir_1180	35	0.259891	0.00742547	399
258	hsa_mir_3928	35	0.212897	0.00608278	269
259	hsa_mir_374b	35	0.159301	0.00455146	252
260	hsa_mir_19a	34	0.175434	0.00515982	365
261	hsa_mir_607	34	0.168059	0.0049429	163
262	hsa_let_7a_1	34	0.147699	0.00434409	501
263	hsa_let_7a_2	34	0.143068	0.00420789	596
264	hsa_mir_214	33	0.205442	0.00622551	367
265	hsa_mir_129_1	33	0.173559	0.00525936	156
266	hsa_mir_3940	33	0.17071	0.00517303	477
267	hsa_mir_491	33	0.15485	0.00469243	293
268	hsa_mir_656	33	0.153006	0.00463654	174
269	hsa_mir_1229	33	0.152577	0.00462354	557
270	hsa_mir_374a	33	0.140888	0.00426934	383
271	hsa_mir_92a_1	32	0.176165	0.00550515	297
272	hsa_mir_539	32	0.1623	0.00507187	294
273	hsa_mir_194_2	32	0.138497	0.00432804	413
274	hsa_mir_329_2	32	0.137337	0.00429179	130
275	hsa_mir_338	32	0.13025	0.00407031	216
276	hsa_mir_1245	31	0.209146	0.00674666	610
277	hsa_mir_3074	31	0.128582	0.0041478	471
278	hsa_mir_329_1	31	0.127187	0.00410282	94
279	hsa_mir_501	31	0.121317	0.00391344	466
280	hsa_mir_1179	30	0.46431	0.015477	235
281	hsa_mir_20a	30	0.197673	0.00658909	350
282	hsa_mir_199b	30	0.184693	0.00615644	215
283	hsa_mir_520a	30	0.157544	0.00525145	401
284	hsa_mir_556	30	0.146934	0.00489779	270
285	hsa_mir_3662	30	0.137232	0.00457441	157
286	hsa_mir_500a	30	0.126868	0.00422892	412
287	hsa_mir_543	30	0.126501	0.00421669	378
288	hsa_let_7a_3	30	0.125698	0.00418993	580
289	hsa_mir_27a	30	0.121197	0.0040399	379
290	hsa_mir_3174	30	0.12015	0.00400501	112
291	hsa_mir_532	30	0.110253	0.00367511	291
292	hsa_mir_508	29	0.20036	0.00690897	504
293	hsa_mir_23a	29	0.16671	0.00574862	356
294	hsa_mir_30d	29	0.131893	0.00454805	151
295	hsa_mir_942	29	0.129741	0.00447384	571
296	hsa_mir_149	29	0.129256	0.00445711	325
297	hsa_mir_541	29	0.128698	0.00443786	491
298	hsa_mir_550a_1	29	0.127627	0.00440094	627
299	hsa_mir_206	29	0.125071	0.00431281	111
300	hsa_mir_221	29	0.12027	0.00414723	191
301	hsa_mir_29b_2	29	0.114954	0.00396392	513
302	hsa_mir_577	29	0.11106	0.00382966	424
303	hsa_mir_376b	28	0.127051	0.00453752	201
304	hsa_mir_7_3	28	0.12048	0.00430286	132
305	hsa_mir_323b	28	0.111261	0.0039736	354
306	hsa_mir_320a	28	0.0990027	0.00353581	433
307	hsa_mir_1287	27	0.156402	0.00579265	357
308	hsa_mir_376a_1	27	0.127358	0.00471696	369
309	hsa_mir_1224	27	0.106551	0.00394634	372
310	hsa_mir_19b_2	27	0.0999346	0.00370128	348
311	hsa_mir_421	27	0.0996523	0.00369083	272
312	hsa_mir_887	26	0.122053	0.00469435	553
313	hsa_mir_136	26	0.102236	0.00393215	359
314	hsa_mir_616	26	0.100454	0.0038636	587
315	hsa_mir_181a_2	26	0.0907534	0.00349051	319
316	hsa_mir_212	25	0.123936	0.00495746	306
317	hsa_mir_425	25	0.0979813	0.00391925	338
318	hsa_mir_643	25	0.0892554	0.00357022	488
319	hsa_mir_29b_1	25	0.0846568	0.00338627	416
320	hsa_mir_222	25	0.0815356	0.00326142	205
321	hsa_mir_3129	24	0.173715	0.00723811	476
322	hsa_mir_526b	24	0.0988708	0.00411962	225
323	hsa_mir_24_2	24	0.0963227	0.00401345	454
324	hsa_mir_194_1	24	0.0895003	0.00372918	480
325	hsa_mir_3651	24	0.0847502	0.00353126	643
326	hsa_mir_1292	24	0.0799037	0.00332932	200
327	hsa_mir_339	23	0.0829153	0.00360501	449
328	hsa_mir_500b	22	0.0900774	0.00409443	666
329	hsa_mir_29c	22	0.0887805	0.00403548	533
330	hsa_mir_1185_1	22	0.0738252	0.00335569	509
331	hsa_mir_1271	22	0.0730971	0.00332259	194
332	hsa_mir_582	22	0.0720055	0.00327298	392
333	hsa_mir_30b	22	0.0697433	0.00317015	147
334	hsa_mir_7_2	21	0.130044	0.00619258	546
335	hsa_mir_1274b	21	0.0886731	0.00422253	562
336	hsa_mir_874	21	0.0800727	0.00381299	253
337	hsa_mir_153_2	21	0.0776241	0.00369638	602
338	hsa_mir_135a_1	21	0.075826	0.00361076	409
339	hsa_mir_579	21	0.0758239	0.00361066	626
340	hsa_mir_125a	21	0.0663176	0.00315798	303
341	hsa_mir_548b	21	0.065485	0.00311834	251
342	hsa_mir_23b	21	0.0642276	0.00305846	324
343	hsa_mir_509_1	20	0.0653162	0.00326581	425
344	hsa_mir_3605	20	0.0652839	0.0032642	579
345	hsa_mir_103_1	20	0.0643959	0.00321979	279
346	hsa_mir_664	20	0.0606269	0.00303134	315
347	hsa_mir_625	20	0.058205	0.00291025	517
348	hsa_mir_3678	20	0.0551739	0.00275869	376
349	hsa_mir_576	19	0.072258	0.00380305	470
350	hsa_mir_25	19	0.068762	0.00361905	316
351	hsa_mir_24_1	19	0.0666244	0.00350655	436
352	hsa_mir_509_2	19	0.066589	0.00350468	486
353	hsa_mir_517a	19	0.0636929	0.00335226	187
354	hsa_mir_598	19	0.0610275	0.00321197	588
355	hsa_mir_1976	19	0.0548758	0.0028882	285
356	hsa_mir_20b	18	0.0793294	0.00440719	663
357	hsa_mir_363	18	0.0755474	0.00419708	559
358	hsa_let_7f_2	18	0.0625999	0.00347777	496
359	hsa_mir_320b_2	18	0.0575436	0.00319687	451
360	hsa_mir_658	18	0.0568395	0.00315775	153
361	hsa_mir_449a	18	0.0489838	0.00272132	196
362	hsa_mir_3647	18	0.0465013	0.00258341	351
363	hsa_mir_152	17	0.0937885	0.00551697	464
364	hsa_mir_9_3	17	0.0679808	0.00399887	443
365	hsa_mir_660	17	0.060194	0.00354082	458
366	hsa_mir_196b	17	0.0598467	0.00352039	422
367	hsa_mir_517b	17	0.0567247	0.00333675	202
368	hsa_let_7g	17	0.0481535	0.00283256	529
369	hsa_mir_1269	17	0.0467102	0.00274766	238
370	hsa_mir_133a_2	16	0.0670347	0.00418967	146
371	hsa_mir_3136	16	0.0538843	0.00336777	414
372	hsa_mir_26b	16	0.0500064	0.0031254	382
373	hsa_mir_509_3	16	0.0494466	0.00309041	403
374	hsa_mir_502	16	0.0412438	0.00257774	450
375	hsa_mir_3926_2	15	0.0502496	0.00334997	608
376	hsa_mir_27b	15	0.0452268	0.00301512	607
377	hsa_mir_105_2	15	0.0417861	0.00278574	209
378	hsa_mir_2114	15	0.0395761	0.00263841	122
379	hsa_mir_34a	14	0.052172	0.00372657	550
380	hsa_mir_412	14	0.0509243	0.00363745	537
381	hsa_mir_1270_2	14	0.0501717	0.00358369	411
382	hsa_mir_3653	14	0.0481789	0.00344135	321
383	hsa_mir_105_1	14	0.0347824	0.00248446	184
384	hsa_let_7f_1	13	0.0606287	0.00466374	614
385	hsa_mir_1248	13	0.0515637	0.00396644	576
386	hsa_mir_34b	13	0.0471452	0.00362656	500
387	hsa_mir_1251	13	0.0439356	0.00337966	473
388	hsa_mir_3922	13	0.0408919	0.00314553	340
389	hsa_mir_632	13	0.0378874	0.00291441	247
390	hsa_mir_376a_2	13	0.0350123	0.00269326	175
391	hsa_mir_26a_1	13	0.034974	0.00269031	573
392	hsa_mir_18b	12	0.0519595	0.00432995	621
393	hsa_mir_153_1	12	0.036729	0.00306075	647
394	hsa_mir_548v	12	0.0365411	0.00304509	460
395	hsa_mir_3193	12	0.0348605	0.00290504	421
396	hsa_mir_642a	11	0.0584803	0.00531639	541
397	hsa_mir_2110	11	0.0319843	0.00290767	485
398	hsa_mir_372	11	0.0312712	0.00284283	652
399	hsa_mir_627	11	0.0308955	0.00280868	368
400	hsa_mir_219_1	11	0.0292773	0.00266157	503
401	hsa_mir_1284	11	0.0247156	0.00224687	244
402	hsa_mir_4286	10	0.0733192	0.00733192	267
403	hsa_mir_1270_1	10	0.0331826	0.00331826	469
404	hsa_mir_1294	10	0.0297521	0.00297521	444
405	hsa_mir_3690	10	0.0286889	0.00286889	150
406	hsa_mir_3187	10	0.028292	0.0028292	302
407	hsa_let_7e	10	0.0256734	0.00256734	323
408	hsa_mir_519a_1	10	0.0229319	0.00229319	512
409	hsa_mir_3117	9	0.0266785	0.00296428	182
410	hsa_mir_3676	9	0.026652	0.00296134	423
411	hsa_mir_3130_1	9	0.0242412	0.00269347	629
412	hsa_mir_320c_1	9	0.0222815	0.00247572	408
413	hsa_mir_548q	9	0.0218751	0.00243056	300
414	hsa_mir_2115	8	0.0265163	0.00331454	358
415	hsa_mir_550a_2	7	0.0297123	0.00424461	551
416	hsa_mir_323	7	0.0241228	0.00344611	337
417	hsa_mir_653	7	0.0227924	0.00325606	536
418	hsa_mir_549	7	0.0158392	0.00226274	107
419	hsa_mir_548e	6	0.0216297	0.00360494	221
420	hsa_mir_1291	6	0.019277	0.00321283	583
421	hsa_mir_3176	6	0.0162955	0.00271592	237
422	hsa_mir_1275	6	0.0141878	0.00236463	246
423	hsa_mir_3612	5	0.046103	0.0092206	31
424	hsa_mir_95	5	0.0142569	0.00285138	447
425	hsa_mir_320d_2	5	0.0133335	0.0026667	635
426	hsa_mir_520g	5	0.010171	0.0020342	199
427	hsa_mir_519d	4	0.0168936	0.0042234	173
428	hsa_mir_2116	4	0.0129006	0.00322515	638
429	hsa_mir_1249	4	0.0128845	0.00322112	428
430	hsa_mir_518c	4	0.00805174	0.00201293	370
431	hsa_mir_516a_1	3	0.0158753	0.00529177	518
432	hsa_mir_3157	3	0.0156489	0.00521629	394
433	hsa_mir_30c_1	3	0.00936577	0.00312192	645
434	hsa_mir_489	3	0.00872882	0.00290961	655
435	hsa_mir_1288	3	0.00868233	0.00289411	287
436	hsa_mir_1304	3	0.0086229	0.0028743	344
437	hsa_mir_3680	3	0.00821282	0.00273761	362
438	hsa_mir_3191	3	0.00768165	0.00256055	617
439	hsa_mir_514_1	3	0.00608878	0.00202959	418
440	hsa_mir_1910	3	0.0058793	0.00195977	441
441	hsa_mir_519a_2	3	0.00528202	0.00176067	381
442	hsa_mir_138_1	2	0.0178645	0.00893225	599
443	hsa_mir_138_2	2	0.0107615	0.00538076	374
444	hsa_mir_570	2	0.00444756	0.00222378	631
445	hsa_mir_548o	2	0.00366962	0.00183481	183
446	hsa_mir_3150	2	0.00336078	0.00168039	103
447	hsa_mir_23c	1	0.00444554	0.00444554	577
448	hsa_mir_3194	1	0.00409711	0.00409711	192
449	hsa_mir_346	1	0.00408374	0.00408374	521
450	hsa_mir_618	1	0.00393692	0.00393692	624
451	hsa_mir_548j	1	0.00309939	0.00309939	542
452	hsa_mir_561	1	0.00270764	0.00270764	220
453	hsa_mir_516a_2	1	0.00257585	0.00257585	484
454	hsa_mir_3622a	1	0.00237605	0.00237605	318
455	hsa_mir_3156_2	1	0.00231991	0.00231991	189
456	hsa_mir_514_2	1	0.00206992	0.00206992	361
457	hsa_mir_449b	1	0.00200368	0.00200368	286
458	hsa_mir_3178	1	0.00181989	0.00181989	249
459	hsa_mir_767	1	0.00151737	0.00151737	283
460	hsa_mir_3909	1	0.00146111	0.00146111	670
461	hsa_mir_3173	1	0.00121114	0.00121114	507

## Sheet: DNA methylation
	attribute	freq	sumRI	meanRI	position
1	cg07267550	7	3.04352	0.434788	1234
2	cg00914963	7	3.03627	0.433753	2048
3	cg19533977	7	3.02384	0.431978	25
4	cg08113562	7	2.7142	0.387743	12061
5	cg17901038	7	2.62003	0.37429	186
6	cg18253799	7	2.5841	0.369157	2217
7	cg20417953	7	2.50369	0.35767	6490
8	cg20524128	7	2.48786	0.355409	2066
9	cg10520594	7	2.3926	0.3418	4407
10	cg20701457	7	2.15853	0.308361	1487
11	cg16009970	7	2.08964	0.29852	13163
12	cg06976025	7	2.01211	0.287445	3878
13	cg15601264	7	1.99285	0.284694	188
14	cg22608492	7	1.93203	0.276005	151
15	cg11441693	7	1.91278	0.273254	12369
16	cg23556715	7	1.91216	0.273166	1309
17	cg25588480	7	1.84318	0.263311	229
18	cg11906021	7	1.83185	0.261693	474
19	cg20009461	7	1.80615	0.258021	54
20	cg01750157	7	1.76403	0.252005	8739
21	cg05245070	7	1.7499	0.249986	166
22	cg26612727	7	1.72325	0.246178	23
23	cg15759721	7	1.67189	0.238842	1077
24	cg02022491	7	1.64579	0.235113	735
25	cg03421358	7	1.6128	0.230399	75
26	cg26376245	7	1.60744	0.229634	941
27	cg19277182	7	1.59731	0.228187	479
28	cg24092000	7	1.59569	0.227956	2510
29	cg07493499	7	1.58108	0.225869	920
30	cg11731596	7	1.53537	0.219339	431
31	cg02030908	7	1.53183	0.218833	177
32	cg06462347	7	1.51915	0.217021	26358
33	cg01386678	7	1.49836	0.214052	1273
34	cg27399481	7	1.49115	0.213021	437
35	cg20370678	7	1.4637	0.209101	274
36	cg21338747	7	1.4615	0.208786	10338
37	cg10638573	7	1.44798	0.206854	341
38	cg07368661	7	1.40884	0.201263	318
39	cg10460946	7	1.40587	0.200838	3203
40	cg06458238	7	1.38598	0.197998	1071
41	cg11468193	7	1.37757	0.196795	16077
42	cg19122260	7	1.37556	0.196508	1291
43	cg03496533	7	1.36634	0.195191	5349
44	cg06389019	7	1.34861	0.192658	703
45	cg00442282	7	1.34073	0.191533	8864
46	cg19715771	7	1.33445	0.190635	15376
47	cg10996148	7	1.32266	0.188951	570
48	cg04662056	7	1.2942	0.184886	251
49	cg06422947	7	1.2897	0.184243	1964
50	cg03854913	7	1.26123	0.180176	18016
51	cg24075412	7	1.25968	0.179954	2064
52	cg05979264	7	1.22865	0.175521	2369
53	cg27149973	7	1.21804	0.174006	24097
54	cg04308797	7	1.20364	0.171949	1188
55	cg19618897	7	1.18306	0.169008	311517
56	cg16050897	7	1.17354	0.167649	1933
57	cg09940188	7	1.16588	0.166555	1206
58	cg03419151	7	1.16455	0.166365	1005
59	cg20271620	7	1.16107	0.165868	516
60	cg23679982	7	1.15944	0.165635	761
61	cg01507342	7	1.15574	0.165105	1518
62	cg24725841	7	1.14225	0.163179	2446
63	cg11030264	7	1.11054	0.158648	1502
64	cg10308265	7	1.10584	0.157977	637
65	cg12472603	7	1.09613	0.15659	349
66	cg12491114	7	1.09072	0.155817	1109
67	cg10708739	7	1.0896	0.155658	2434
68	cg21040575	7	1.08777	0.155395	1175
69	cg00380428	7	1.07945	0.154207	4165
70	cg18671949	7	1.07478	0.153541	25866
71	cg16052975	7	1.05615	0.150878	863
72	cg14042121	7	1.05117	0.150167	1846
73	cg06381455	7	1.04726	0.149608	1686
74	cg21158087	7	1.03314	0.147592	1929
75	cg19773546	7	1.00792	0.143988	441
76	cg27230784	7	0.988678	0.14124	389898
77	cg21513437	7	0.973519	0.139074	330533
78	cg04650899	7	0.973427	0.139061	11040
79	cg14460715	7	0.972346	0.138907	8385
80	cg06022562	7	0.970077	0.138582	21402
81	cg26855231	7	0.964987	0.137855	8306
82	cg27285599	7	0.964164	0.137738	47193
83	cg05928904	7	0.957848	0.136835	2876
84	cg08378505	7	0.947907	0.135415	14424
85	cg01367005	7	0.939442	0.134206	15547
86	cg23402144	7	0.935995	0.133714	4196
87	cg19760241	7	0.926488	0.132355	130
88	cg02812036	7	0.925468	0.13221	41582
89	cg17415576	7	0.903142	0.12902	1010
90	cg03929677	7	0.901333	0.128762	9267
91	cg04154281	7	0.887004	0.126715	3501
92	cg18410680	7	0.879991	0.125713	47887
93	cg17172761	7	0.878194	0.125456	1932
94	cg13158990	7	0.877395	0.125342	942
95	cg17916916	7	0.874122	0.124875	2447
96	cg26631178	7	0.864022	0.123432	1624
97	cg25639095	7	0.846604	0.120943	3132
98	cg06651376	7	0.845902	0.120843	68230
99	cg12858577	7	0.834511	0.119216	1174
100	cg05945230	7	0.833027	0.119004	6566
101	cg02886591	7	0.832911	0.118987	4541
102	cg26857408	7	0.824676	0.117811	1135
103	cg08362273	7	0.815127	0.116447	396
104	cg22298430	7	0.805182	0.115026	338122
105	cg00847221	7	0.803161	0.114737	94160
106	cg09013220	7	0.792133	0.113162	537
107	cg18268547	7	0.787659	0.112523	275
108	cg17838697	7	0.78504	0.112149	15757
109	cg00235508	7	0.784312	0.112045	14829
110	cg01433610	7	0.781222	0.111603	45455
111	cg06061257	7	0.754854	0.107836	2290
112	cg12317685	7	0.754197	0.107742	2532
113	cg17355042	7	0.746407	0.10663	4151
114	cg03639223	7	0.745761	0.106537	2154
115	cg07114009	7	0.73776	0.105394	67268
116	cg10514113	7	0.736263	0.10518	1060
117	cg06607764	7	0.734711	0.104959	1482
118	cg13694343	7	0.734235	0.104891	3913
119	cg12537162	7	0.727116	0.103874	1597
120	cg00713286	7	0.724982	0.103569	21781
121	cg00282731	7	0.720965	0.102995	1415
122	cg22588546	7	0.713235	0.101891	1609
123	cg04352272	7	0.712957	0.101851	2917
124	cg26591066	7	0.712107	0.10173	5310
125	cg09013975	7	0.707005	0.101001	2337
126	cg07670516	7	0.702842	0.100406	4131
127	cg00545916	7	0.701106	0.100158	6842
128	cg08554115	7	0.700842	0.10012	190112
129	cg16616918	7	0.694833	0.0992619	909
130	cg19375196	7	0.69387	0.0991243	2454
131	cg19442493	7	0.692606	0.0989437	10912
132	cg21138550	7	0.686355	0.0980507	8029
133	cg06365535	7	0.684475	0.0977821	1483
134	cg21068610	7	0.681832	0.0974046	326148
135	cg23663547	7	0.678508	0.0969298	1142
136	cg19636308	7	0.67645	0.0966357	7215
137	cg22095263	7	0.67474	0.0963914	3678
138	cg15326513	7	0.665024	0.0950034	2308
139	cg08677210	7	0.663943	0.0948491	797
140	cg17978367	7	0.663582	0.0947975	2492
141	cg15707978	7	0.660708	0.0943869	1378
142	cg01717201	7	0.657086	0.0938694	1803
143	cg14236443	7	0.654092	0.0934417	1108
144	cg09683258	7	0.65183	0.0931186	31803
145	cg24803719	7	0.651437	0.0930625	2402
146	cg06614257	7	0.650236	0.0928909	17817
147	cg11274148	7	0.644335	0.0920479	15419
148	cg01341751	7	0.643968	0.0919955	721
149	cg23571857	7	0.642801	0.0918287	78771
150	cg02150820	7	0.641126	0.0915894	11426
151	cg24126567	7	0.639477	0.0913538	4354
152	cg05082311	7	0.627792	0.0896846	7779
153	cg11628739	7	0.626461	0.0894944	3223
154	cg09145391	7	0.626208	0.0894582	5514
155	cg27566403	7	0.625882	0.0894117	1516
156	cg16135698	7	0.623891	0.0891273	5055
157	cg12699156	7	0.619605	0.088515	8372
158	cg10606834	7	0.618479	0.0883542	1155
159	cg15951188	7	0.617616	0.0882308	1098
160	cg02009311	7	0.611283	0.0873261	58196
161	cg13407335	7	0.611251	0.0873216	2242
162	cg22177308	7	0.609192	0.0870274	43566
163	cg10450692	7	0.608139	0.086877	45182
164	cg13813458	7	0.606109	0.0865869	3337
165	cg02025583	7	0.605678	0.0865255	1810
166	cg18710162	7	0.604265	0.0863236	12010
167	cg25117523	7	0.601303	0.0859004	4139
168	cg15555014	7	0.600786	0.0858266	268930
169	cg04115702	7	0.598896	0.0855565	10598
170	cg26619894	7	0.598869	0.0855527	3138
171	cg02384546	7	0.597513	0.0853589	114236
172	cg14823851	7	0.594662	0.0849518	1342
173	cg02990439	7	0.588541	0.0840773	1506
174	cg18241962	7	0.587475	0.083925	2206
175	cg06554744	7	0.584661	0.0835229	1612
176	cg26130488	7	0.582219	0.0831741	1054
177	cg08499158	7	0.578672	0.0826675	1967
178	cg07845581	7	0.578578	0.082654	67487
179	cg07181702	7	0.578208	0.0826011	13811
180	cg02459416	7	0.573953	0.0819933	115133
181	cg13853046	7	0.572278	0.0817541	2013
182	cg02447638	7	0.572245	0.0817492	14893
183	cg20170777	7	0.567897	0.0811282	11560
184	cg22160735	7	0.563067	0.0804381	1052
185	cg09954813	7	0.560725	0.0801036	4362
186	cg18455390	7	0.560688	0.0800983	3291
187	cg18758433	7	0.555356	0.0793366	78411
188	cg23987336	7	0.554006	0.0791437	2898
189	cg10303698	7	0.550315	0.0786165	1804
190	cg03535099	7	0.549722	0.0785317	57375
191	cg26169845	7	0.539463	0.0770662	20159
192	cg10828599	7	0.538251	0.076893	76102
193	cg04521626	7	0.537938	0.0768483	27177
194	cg14676825	7	0.536068	0.0765811	9291
195	cg21870038	7	0.53512	0.0764457	4632
196	cg09304381	7	0.532876	0.0761251	412
197	cg17840501	7	0.532792	0.0761132	327
198	cg03214622	7	0.532788	0.0761125	7341
199	cg05560728	7	0.531844	0.0759777	24405
200	cg21793127	7	0.530472	0.0757817	611
201	cg22261226	7	0.530081	0.0757259	2276
202	cg13377102	7	0.525639	0.0750912	1969
203	cg08358943	7	0.524558	0.0749369	2751
204	cg15660077	7	0.522579	0.0746542	8587
205	cg25753722	7	0.522368	0.074624	2399
206	cg05648510	7	0.521675	0.074525	2512
207	cg11117099	7	0.517829	0.0739756	49928
208	cg08014964	7	0.513745	0.0733921	7218
209	cg01320579	7	0.512435	0.0732049	3187
210	cg24361586	7	0.511975	0.0731392	5228
211	cg16228365	7	0.508887	0.0726982	18631
212	cg04658021	7	0.508018	0.0725739	1801
213	cg03271520	7	0.504776	0.0721108	9076
214	cg11235787	7	0.504719	0.0721028	3688
215	cg06772580	7	0.500876	0.0715537	5296
216	cg02459042	7	0.497791	0.0711129	16363
217	cg07003587	7	0.496712	0.0709589	72010
218	cg22433759	7	0.495157	0.0707367	4603
219	cg14247862	7	0.493941	0.0705631	1642
220	cg03828109	7	0.489982	0.0699974	41911
221	cg13540312	7	0.487453	0.0696362	3761
222	cg23716141	7	0.486458	0.069494	8557
223	cg08783253	7	0.486425	0.0694892	4107
224	cg06610548	7	0.486081	0.0694401	166378
225	cg07459248	7	0.48082	0.0686886	5611
226	cg05991442	7	0.479815	0.0685451	9164
227	cg06614508	7	0.479072	0.0684388	51052
228	cg00863893	7	0.478872	0.0684103	7962
229	cg10857221	7	0.477754	0.0682505	216109
230	cg15867652	7	0.477288	0.068184	12309
231	cg12413918	7	0.47566	0.0679515	18422
232	cg10509187	7	0.474576	0.0677966	41605
233	cg08890627	7	0.474214	0.0677448	668
234	cg01388649	7	0.473907	0.067701	5519
235	cg17478203	7	0.471636	0.0673766	2994
236	cg00062245	7	0.453077	0.0647253	1004
237	cg22442557	7	0.449613	0.0642305	81859
238	cg09996840	7	0.444638	0.0635197	46327
239	cg06518763	7	0.439489	0.0627842	42876
240	cg03706109	7	0.43946	0.06278	4040
241	cg14413466	7	0.438335	0.0626193	1596
242	cg00037457	7	0.435232	0.0621761	4335
243	cg03366986	7	0.435072	0.0621531	3632
244	cg10926330	7	0.430182	0.0614545	216804
245	cg02736280	7	0.430088	0.0614411	2310
246	cg02227503	7	0.428693	0.0612418	10028
247	cg10696787	7	0.424474	0.0606392	214364
248	cg20617917	7	0.424068	0.0605811	4601
249	cg18395355	7	0.422624	0.0603748	3800
250	cg03892103	7	0.416719	0.0595313	18137
251	cg04262140	7	0.414346	0.0591923	16498
252	cg02685896	7	0.414324	0.0591891	6115
253	cg19992242	7	0.414294	0.0591849	2134
254	cg20710824	7	0.413558	0.0590797	2517
255	cg09327894	7	0.412739	0.0589626	2571
256	cg10236857	7	0.4124	0.0589143	30530
257	cg22297934	7	0.409649	0.0585212	4239
258	cg08647652	7	0.409589	0.0585127	6693
259	cg11838224	7	0.407247	0.0581782	53475
260	cg21531740	7	0.406385	0.058055	4985
261	cg07195577	7	0.40533	0.0579042	9014
262	cg08896030	7	0.404683	0.0578119	43582
263	cg00264994	7	0.404551	0.057793	24900
264	cg18953011	7	0.403868	0.0576954	2149
265	cg06679334	7	0.40263	0.0575186	5243
266	cg23400451	7	0.399706	0.0571008	16009
267	cg10063663	7	0.398733	0.0569619	1553
268	cg09607679	7	0.397184	0.0567406	9674
269	cg22242345	7	0.395481	0.0564973	3881
270	cg05446253	7	0.394236	0.0563194	2297
271	cg25692139	7	0.393282	0.0561832	4130
272	cg27219182	7	0.392276	0.0560395	4503
273	cg23365801	7	0.391659	0.0559513	2384
274	cg23346516	7	0.389041	0.0555772	7034
275	cg26034341	7	0.388272	0.0554674	5447
276	cg26589351	7	0.385886	0.0551265	970
277	cg08793894	7	0.384025	0.0548607	4319
278	cg18831899	7	0.382442	0.0546346	4591
279	cg13818424	7	0.380394	0.054342	38414
280	cg00735218	7	0.377477	0.0539253	14778
281	cg15246895	7	0.377287	0.0538981	931
282	cg18568061	7	0.375494	0.053642	6009
283	cg13616930	7	0.372897	0.053271	245847
284	cg05982686	7	0.372454	0.0532077	3083
285	cg13896106	7	0.372329	0.0531899	38312
286	cg19457909	7	0.369526	0.0527894	14960
287	cg03550233	7	0.36945	0.0527785	2712
288	cg15298719	7	0.368582	0.0526546	56252
289	cg00443981	7	0.368369	0.0526242	6380
290	cg11607358	7	0.368288	0.0526126	2736
291	cg24805759	7	0.366412	0.0523446	45910
292	cg08354053	7	0.364995	0.0521421	19425
293	cg12374721	7	0.364549	0.0520784	19580
294	cg05514299	7	0.364453	0.0520646	32309
295	cg20552468	7	0.362263	0.0517518	81869
296	cg03114057	7	0.361618	0.0516597	16871
297	cg04191427	7	0.360945	0.0515635	1837
298	cg16929955	7	0.35802	0.0511457	5226
299	cg09639931	7	0.355312	0.0507589	887
300	cg18384063	7	0.354699	0.0506712	1934
301	cg05946604	7	0.352436	0.050348	158797
302	cg18699524	7	0.351673	0.050239	1494
303	cg03131556	7	0.349574	0.0499391	2284
304	cg14288903	7	0.349254	0.0498935	67484
305	cg13348574	7	0.349142	0.0498774	3089
306	cg23599229	7	0.348426	0.0497751	7157
307	cg03837680	7	0.34787	0.0496957	10114
308	cg16700282	7	0.347488	0.0496411	1640
309	cg25362050	7	0.346042	0.0494346	10123
310	cg10095954	7	0.345815	0.0494022	3958
311	cg15738800	7	0.343384	0.0490549	38885
312	cg05393058	7	0.340695	0.0486707	3910
313	cg08840665	7	0.339405	0.0484864	2153
314	cg05032848	7	0.339292	0.0484703	9901
315	cg02081266	7	0.339183	0.0484547	4458
316	cg14530006	7	0.338789	0.0483985	901
317	cg17124387	7	0.336486	0.0480694	42275
318	cg17940464	7	0.335297	0.0478996	3280
319	cg06135689	7	0.3345	0.0477857	41780
320	cg17977470	7	0.333096	0.0475851	28041
321	cg13475704	7	0.332739	0.0475342	33942
322	cg21000227	7	0.33142	0.0473457	1903
323	cg16755922	7	0.329757	0.0471081	3922
324	cg04743758	7	0.329659	0.0470942	43695
325	cg11744144	7	0.329171	0.0470244	4445
326	cg04819180	7	0.326667	0.0466667	17208
327	cg24670000	7	0.325914	0.0465591	4957
328	cg13241663	7	0.321895	0.045985	968
329	cg14329275	7	0.321339	0.0459055	46356
330	cg06618629	7	0.320848	0.0458354	14238
331	cg14330293	7	0.319551	0.0456502	8199
332	cg22186315	7	0.319536	0.045648	1712
333	cg18713166	7	0.318724	0.0455321	4135
334	cg07057744	7	0.315697	0.0450996	172256
335	cg01697487	7	0.31463	0.0449472	9057
336	cg17717010	7	0.311314	0.0444734	17047
337	cg14457782	7	0.311155	0.0444508	18897
338	cg02021641	7	0.307757	0.0439654	52756
339	cg00574563	7	0.305812	0.0436875	13447
340	cg02058408	7	0.305809	0.043687	1061
341	cg13209613	7	0.30571	0.0436728	27884
342	cg16010178	7	0.304222	0.0434602	5871
343	cg21376148	7	0.304214	0.0434592	329243
344	cg10831246	7	0.304111	0.0434444	215835
345	cg24841318	7	0.303909	0.0434155	4415
346	cg17852791	7	0.303858	0.0434083	3137
347	cg04150790	7	0.303767	0.0433953	14751
348	cg27623948	7	0.302177	0.0431681	26825
349	cg05228945	7	0.300548	0.0429354	5161
350	cg25532627	7	0.300448	0.0429212	10051
351	cg19942495	7	0.300154	0.0428792	1965
352	cg14829516	7	0.299533	0.0427905	1486
353	cg25875702	7	0.2985	0.0426429	11394
354	cg11282657	7	0.29752	0.0425028	3957
355	cg21926619	7	0.297036	0.0424338	11657
356	cg22498365	7	0.296619	0.0423742	61534
357	cg02515217	7	0.295057	0.042151	6850
358	cg20993386	7	0.29355	0.0419357	42481
359	cg26621046	7	0.291981	0.0417116	7983
360	cg03078551	7	0.291701	0.0416716	123296
361	cg20247048	7	0.290994	0.0415706	76559
362	cg09151754	7	0.290546	0.0415066	5491
363	cg14754787	7	0.290188	0.0414554	1315
364	cg15723222	7	0.289511	0.0413587	6977
365	cg09043518	7	0.287005	0.0410008	44744
366	cg09175325	7	0.28669	0.0409558	14247
367	cg25918947	7	0.285327	0.040761	13699
368	cg27390206	7	0.284353	0.0406219	9001
369	cg19913426	7	0.284062	0.0405803	16786
370	cg05006092	7	0.282252	0.0403218	12023
371	cg25149475	7	0.281364	0.0401949	367871
372	cg17069533	7	0.27928	0.0398972	10485
373	cg20950167	7	0.278667	0.0398095	39665
374	cg18594963	7	0.278417	0.0397739	301339
375	cg18853199	7	0.276762	0.0395374	9395
376	cg01807946	7	0.276267	0.0394667	36800
377	cg07888884	7	0.274555	0.0392221	27229
378	cg13150534	7	0.273873	0.0391247	240189
379	cg26199241	7	0.273688	0.0390983	3011
380	cg20652822	7	0.272995	0.0389993	4116
381	cg25226226	7	0.269947	0.0385639	1831
382	cg12116288	7	0.268536	0.0383622	7851
383	cg16247184	7	0.267905	0.0382721	3294
384	cg11993636	7	0.265429	0.0379184	4203
385	cg04375492	7	0.265193	0.0378848	6393
386	cg10878307	7	0.264729	0.0378185	216323
387	cg23664708	7	0.26472	0.0378171	11237
388	cg03025825	7	0.262559	0.0375084	4655
389	cg06997997	7	0.262317	0.0374738	5771
390	cg25827022	7	0.262145	0.0374493	374617
391	cg02220125	7	0.261681	0.0373831	16547
392	cg00134787	7	0.260946	0.037278	8760
393	cg05115862	7	0.260091	0.0371559	55849
394	cg20327784	7	0.259766	0.0371094	39657
395	cg23051970	7	0.257896	0.0368423	345714
396	cg19295840	7	0.257546	0.0367923	77262
397	cg11794215	7	0.255591	0.0365129	3106
398	cg01832036	7	0.254393	0.0363418	7972
399	cg08409113	7	0.253659	0.036237	8540
400	cg27376072	7	0.253337	0.0361909	3315
401	cg11212901	7	0.252521	0.0360744	47961
402	cg23146565	7	0.250844	0.0358348	63437
403	cg23524184	7	0.25011	0.03573	9658
404	cg12363726	7	0.246662	0.0352374	232212
405	cg21953146	7	0.246482	0.0352117	12475
406	cg04867652	7	0.242802	0.034686	10972
407	cg01603973	7	0.240708	0.0343868	104145
408	cg06195280	7	0.240541	0.034363	4654
409	cg09464990	7	0.23899	0.0341415	200534
410	cg25422797	7	0.238812	0.034116	2420
411	cg11312462	7	0.238374	0.0340534	12905
412	cg17580614	7	0.23547	0.0336386	7843
413	cg02216727	7	0.234084	0.0334406	2147
414	cg12102573	7	0.233212	0.0333161	73417
415	cg22669656	7	0.233085	0.0332979	19978
416	cg17254701	7	0.233019	0.0332885	1650
417	cg00777079	7	0.232188	0.0331698	16814
418	cg01186980	7	0.232015	0.033145	98827
419	cg10689404	7	0.231671	0.0330958	10861
420	cg01750611	7	0.230281	0.0328973	13816
421	cg13986127	7	0.22907	0.0327243	3493
422	cg27102649	7	0.228863	0.0326946	18776
423	cg17199113	7	0.228463	0.0326376	26073
424	cg04940329	7	0.22647	0.0323529	15993
425	cg21156912	7	0.226407	0.0323438	327051
426	cg01323777	7	0.226381	0.0323401	8512
427	cg14336501	7	0.226074	0.0322963	255401
428	cg22644320	7	0.22572	0.0322457	37191
429	cg05978306	7	0.223526	0.0319322	23469
430	cg06066088	7	0.222567	0.0317953	38279
431	cg22892373	7	0.221304	0.0316149	344019
432	cg00849610	7	0.220053	0.0314362	5729
433	cg27407935	7	0.219286	0.0313266	5367
434	cg12651761	7	0.219139	0.0313055	1183
435	cg00483030	7	0.218321	0.0311888	89155
436	cg01443020	7	0.215274	0.0307535	5971
437	cg24944395	7	0.215018	0.0307169	365789
438	cg07716089	7	0.214888	0.0306982	10721
439	cg01761362	7	0.214501	0.030643	3096
440	cg13148085	7	0.213225	0.0304607	240149
441	cg02958180	7	0.2124	0.0303429	55513
442	cg16318240	7	0.211097	0.0301567	277098
443	cg04591032	7	0.2098	0.0299715	71875
444	cg04070986	7	0.209586	0.0299408	10084
445	cg25743345	7	0.209293	0.029899	2541
446	cg23750361	7	0.208935	0.0298478	11401
447	cg20161132	7	0.20814	0.0297343	42803
448	cg24069602	7	0.207472	0.0296389	2189
449	cg13189020	7	0.206687	0.0295267	16076
450	cg17504394	7	0.205921	0.0294173	21941
451	cg14438695	7	0.205248	0.0293212	1812
452	cg10588135	7	0.203738	0.0291054	4578
453	cg01442005	7	0.202333	0.0289047	19449
454	cg08122369	7	0.201164	0.0287376	1074
455	cg26893699	7	0.200892	0.0286988	23098
456	cg02975107	7	0.199802	0.0285431	18805
457	cg03497133	7	0.199082	0.0284403	128541
458	cg07828377	7	0.198861	0.0284088	42667
459	cg04608651	7	0.198637	0.0283767	4326
460	cg13745832	7	0.197938	0.0282769	8050
461	cg11867295	7	0.197804	0.0282577	57680
462	cg25383057	7	0.196777	0.028111	370181
463	cg04276626	7	0.196484	0.0280692	138416
464	cg25512683	7	0.196205	0.0280292	371490
465	cg19709355	7	0.192233	0.0274618	67550
466	cg03799835	7	0.192056	0.0274366	8227
467	cg24387542	7	0.19044	0.0272057	359774
468	cg11561737	7	0.19037	0.0271957	10001
469	cg15215033	7	0.187207	0.0267439	2135
470	cg21287519	7	0.185585	0.0265121	328550
471	cg07450698	7	0.185353	0.026479	975
472	cg16678925	7	0.181994	0.0259992	281321
473	cg05882680	7	0.181903	0.0259862	6371
474	cg25810857	7	0.181652	0.0259502	374450
475	cg00907505	7	0.18142	0.0259171	18492
476	cg06405341	7	0.181166	0.0258809	10979
477	cg01771850	7	0.180744	0.0258205	106166
478	cg01564268	7	0.180743	0.0258204	103618
479	cg26385993	7	0.180471	0.0257816	5432
480	cg26175448	7	0.180007	0.0257153	43331
481	cg23922753	7	0.178921	0.0255602	7094
482	cg25749101	7	0.178678	0.0255254	4343
483	cg24613080	7	0.178612	0.025516	3418
484	cg05590233	7	0.177891	0.025413	17897
485	cg15610667	7	0.173401	0.0247715	40093
486	cg06241101	7	0.172936	0.0247051	7988
487	cg22156899	7	0.172577	0.0246538	19674
488	cg16201762	7	0.172545	0.0246493	275754
489	cg22280258	7	0.172381	0.0246258	31278
490	cg15711404	7	0.172361	0.024623	1028
491	cg08966188	7	0.172088	0.024584	23007
492	cg06561728	7	0.170879	0.0244113	3751
493	cg03233490	7	0.170796	0.0243994	14808
494	cg08490445	7	0.169563	0.0242233	9763
495	cg04147593	7	0.168903	0.0241289	136739
496	cg20615517	7	0.167786	0.0239694	321643
497	cg00688810	7	0.167564	0.0239377	92017
498	cg14392652	7	0.166045	0.0237207	23086
499	cg21465150	7	0.165255	0.0236079	48762
500	cg23601515	7	0.164899	0.023557	1199
501	cg08070491	7	0.16401	0.02343	2250
502	cg08358166	7	0.163917	0.0234167	5475
503	cg26900995	7	0.163703	0.0233861	22689
504	cg18595542	7	0.162547	0.023221	75322
505	cg03268697	7	0.161977	0.0231396	80829
506	cg11998307	7	0.161786	0.0231123	3540
507	cg21649089	7	0.161512	0.0230732	27454
508	cg07993743	7	0.16055	0.0229358	5664
509	cg22982093	7	0.160258	0.0228941	344924
510	cg17265693	7	0.159627	0.0228039	287400
511	cg05642923	7	0.159373	0.0227676	2756
512	cg01415909	7	0.158594	0.0226562	101736
513	cg10608948	7	0.157174	0.0224534	34304
514	cg26415789	7	0.156571	0.0223673	2482
515	cg22758454	7	0.156482	0.0223546	22543
516	cg11068938	7	0.156117	0.0223025	31057
517	cg08663552	7	0.155795	0.0222565	191359
518	cg06848060	7	0.15554	0.02222	4065
519	cg23668057	7	0.154617	0.0220882	44758
520	cg05248652	7	0.153823	0.0219747	46097
521	cg15230985	7	0.153564	0.0219377	6455
522	cg18988110	7	0.151942	0.0217059	17066
523	cg10227358	7	0.148558	0.0212226	34774
524	cg21286117	7	0.148283	0.0211832	54458
525	cg04428805	7	0.14777	0.0211099	21229
526	cg12131208	7	0.147356	0.0210509	13526
527	cg07371504	7	0.147105	0.021015	32181
528	cg05611719	7	0.146481	0.0209259	154829
529	cg06876648	7	0.146112	0.0208732	17752
530	cg22686523	7	0.145222	0.0207459	6461
531	ch.17.1646506R	7	0.142805	0.0204008	5999
532	cg11637695	7	0.142598	0.0203712	22827
533	cg23757622	7	0.142461	0.0203516	36751
534	cg03079497	7	0.141711	0.0202444	123310
535	cg19619387	7	0.141684	0.0202406	44756
536	cg15663173	7	0.140708	0.0201011	21849
537	cg06220958	7	0.139592	0.0199418	162040
538	cg13545212	7	0.138133	0.0197332	16438
539	cg04433322	7	0.13744	0.0196343	20856
540	cg15672749	7	0.137112	0.0195875	7997
541	cg19378036	7	0.136852	0.0195502	39957
542	cg13178709	7	0.136609	0.0195155	22285
543	cg09959355	7	0.136195	0.0194564	14998
544	cg10704263	7	0.136118	0.0194454	11170
545	cg15227682	7	0.13549	0.0193557	265736
546	cg24085707	7	0.134971	0.0192816	356729
547	cg04947157	7	0.134603	0.019229	146800
548	cg15642209	7	0.132115	0.0188735	30454
549	cg24804060	7	0.131157	0.0187367	8301
550	cg20821276	7	0.130658	0.0186654	17301
551	cg15291243	7	0.129151	0.0184501	266318
552	cg02750954	7	0.128817	0.0184024	2660
553	cg18413116	7	0.128323	0.0183319	12207
554	cg10241809	7	0.128303	0.018329	45546
555	cg15193133	7	0.127293	0.0181847	11598
556	cg24833464	7	0.127261	0.0181802	22374
557	cg26608174	7	0.12682	0.0181172	29972
558	cg00158333	7	0.126492	0.0180703	18843
559	cg18013426	7	0.126456	0.0180651	10197
560	cg16863795	7	0.126144	0.0180205	17259
561	cg03496114	7	0.125963	0.0179947	49120
562	cg13597417	7	0.125372	0.0179103	63947
563	cg01687402	7	0.125351	0.0179072	105124
564	cg25987502	7	0.124798	0.0178283	376130
565	cg11961834	7	0.123508	0.017644	17831
566	cg06643271	7	0.123277	0.0176109	45125
567	cg14318679	7	0.122769	0.0175384	255159
568	cg21915678	7	0.122327	0.0174753	334490
569	cg22842797	7	0.122244	0.0174635	343446
570	cg00221012	7	0.12084	0.0172628	31813
571	cg05117208	7	0.119841	0.0171202	148826
572	cg24930536	7	0.119733	0.0171047	18374
573	cg12426612	7	0.119378	0.0170541	14725
574	cg03840467	7	0.118717	0.0169596	132928
575	cg20290367	7	0.1177	0.0168143	16045
576	cg07678594	7	0.116072	0.0165817	24300
577	cg00933692	7	0.115518	0.0165026	11369
578	cg00969288	7	0.115119	0.0164455	47354
579	cg23730606	7	0.115057	0.0164367	4842
580	cg21333665	7	0.114488	0.0163554	328919
581	cg19881928	7	0.114318	0.0163311	10383
582	cg01125010	7	0.114298	0.0163282	50052
583	cg16842280	7	0.113033	0.0161476	283108
584	cg13604794	7	0.111873	0.0159818	52950
585	cg02569115	7	0.111428	0.0159183	72639
586	cg23832237	7	0.110947	0.0158496	10563
587	cg22785294	7	0.110767	0.0158239	342803
588	cg10094238	7	0.10971	0.0156729	17926
589	cg25583580	7	0.107709	0.0153871	51615
590	cg08293097	7	0.107154	0.0153077	16176
591	cg21902394	7	0.106851	0.0152644	334339
592	cg09671650	7	0.10528	0.01504	202840
593	cg13777783	7	0.103182	0.0147402	5543
594	cg02911077	7	0.101739	0.0145341	27991
595	cg18713450	7	0.101495	0.0144993	7714
596	cg15809959	7	0.101323	0.0144747	271613
597	cg04478251	7	0.0972755	0.0138965	140936
598	cg27354296	7	0.096393	0.0137704	47774
599	cg21659714	7	0.0961348	0.0137335	30247
600	cg24988684	7	0.0960974	0.0137282	366161
601	cg14999189	7	0.0950415	0.0135774	19790
602	cg07622687	7	0.0946765	0.0135252	61866
603	cg05550893	7	0.0944451	0.0134922	3597
604	cg26683252	7	0.0937943	0.0133992	29451
605	cg19106478	7	0.0931832	0.0133119	8640
606	cg03649497	7	0.0925076	0.0132154	18438
607	cg17854297	7	0.0920136	0.0131448	7936
608	cg07042338	7	0.0916552	0.0130936	40015
609	cg13117272	7	0.0914353	0.0130622	28708
610	cg11225357	7	0.0908266	0.0129752	220034
611	cg09975715	7	0.0902796	0.0128971	1777
612	cg02104967	7	0.090272	0.012896	110711
613	cg08885306	7	0.0895962	0.0127995	193995
614	cg17298275	7	0.0881625	0.0125946	63896
615	cg23634124	7	0.0874663	0.0124952	44866
616	cg13020466	7	0.0871229	0.0124461	78990
617	cg11493223	7	0.0868596	0.0124085	39017
618	cg02317299	7	0.0857628	0.0122518	65562
619	cg07836815	7	0.0836546	0.0119507	63951
620	cg23033845	7	0.0825648	0.011795	345486
621	cg18098769	7	0.078764	0.011252	35338
622	cg04548563	7	0.0766818	0.0109545	30386
623	cg26457700	7	0.0751085	0.0107298	49410
624	cg12195273	7	0.0748591	0.0106942	79107
625	cg06344807	7	0.0742615	0.0106088	20470
626	cg11637712	7	0.0692741	0.0098963	47030
627	cg00406023	6	2.38877	0.398128	42
628	cg26080154	6	1.87769	0.312949	140
629	cg12711760	6	1.86107	0.310178	731
630	cg02744216	6	1.71785	0.286309	1
631	cg26959257	6	1.33422	0.222371	117
632	cg06210783	6	1.28691	0.214485	192
633	cg24563501	6	1.20917	0.201529	2457
634	cg00491064	6	1.14901	0.191502	4180
635	cg10791422	6	1.12125	0.186875	204
636	cg14642395	6	1.07538	0.17923	527
637	cg05462570	6	1.0653	0.17755	746
638	cg05184519	6	1.05629	0.176048	83
639	cg25469406	6	1.05387	0.175645	877
640	cg04883026	6	1.02478	0.170797	3960
641	cg13234275	6	1.02433	0.170721	118
642	cg01875106	6	1.0233	0.17055	1192
643	cg06298729	6	0.990413	0.165069	813
644	cg15574321	6	0.981893	0.163649	307
645	cg16322014	6	0.967324	0.161221	864
646	cg07554011	6	0.956581	0.15943	1731
647	cg08080489	6	0.920761	0.15346	1338
648	cg11500790	6	0.916995	0.152833	234
649	cg07204662	6	0.901185	0.150197	230
650	cg11206788	6	0.8947	0.149117	1033
651	cg14394264	6	0.877491	0.146249	200
652	cg04255276	6	0.868973	0.144829	4267
653	cg02940147	6	0.866892	0.144482	3897
654	cg02425416	6	0.864809	0.144135	1218
655	cg22908616	6	0.85005	0.141675	357
656	cg19244380	6	0.845747	0.140958	552
657	cg22791045	6	0.824571	0.137429	335
658	cg27158867	6	0.821796	0.136966	389166
659	cg17242596	6	0.800115	0.133352	805
660	cg18390528	6	0.797447	0.132908	1855
661	cg26159860	6	0.79614	0.13269	1687
662	cg07354728	6	0.795963	0.13266	3577
663	cg06252985	6	0.792124	0.132021	47673
664	cg21561712	6	0.790667	0.131778	152
665	cg10072309	6	0.767488	0.127915	1374
666	cg19112204	6	0.767409	0.127902	4947
667	cg16327839	6	0.754209	0.125701	664
668	cg11755933	6	0.748979	0.12483	3120
669	cg21778835	6	0.732254	0.122042	1059
670	cg02520020	6	0.729195	0.121532	4785
671	cg02940362	6	0.725551	0.120925	844
672	cg11935523	6	0.707256	0.117876	3627
673	cg05516272	6	0.706215	0.117702	986
674	cg19885625	6	0.705371	0.117562	3747
675	cg15887459	6	0.70304	0.117173	1246
676	cg26647291	6	0.702885	0.117148	1438
677	cg19988354	6	0.685304	0.114217	532
678	cg04096519	6	0.680334	0.113389	215
679	cg12267021	6	0.673497	0.11225	3734
680	cg23741006	6	0.672691	0.112115	547
681	cg11983942	6	0.671764	0.111961	371
682	cg01596963	6	0.666223	0.111037	399
683	cg05504025	6	0.661462	0.110244	7921
684	cg16358080	6	0.658769	0.109795	4010
685	cg23493497	6	0.654478	0.10908	817
686	cg07230581	6	0.654071	0.109012	553
687	cg03198203	6	0.652607	0.108768	4076
688	cg05807849	6	0.650616	0.108436	287
689	cg08084339	6	0.647392	0.107899	520
690	cg27475169	6	0.647004	0.107834	3100
691	cg08566882	6	0.645387	0.107565	1097
692	cg04058752	6	0.644514	0.107419	1026
693	cg03793270	6	0.638584	0.106431	3293
694	cg07441518	6	0.624404	0.104067	1900
695	cg07977202	6	0.623581	0.10393	2313
696	cg03405909	6	0.62254	0.103757	1127
697	cg13247398	6	0.6199	0.103317	3981
698	cg04456238	6	0.619796	0.103299	854
699	cg15618210	6	0.618362	0.10306	1963
700	cg06345789	6	0.611228	0.101871	15682
701	cg25009498	6	0.606913	0.101152	8246
702	cg10335834	6	0.599766	0.099961	733
703	cg20129806	6	0.597681	0.0996136	370
704	cg09880665	6	0.59371	0.0989517	16409
705	cg10966440	6	0.593008	0.0988346	961
706	cg11770667	6	0.591607	0.0986011	67860
707	cg10825530	6	0.59119	0.0985317	5200
708	cg03567358	6	0.58511	0.0975183	7523
709	cg26180469	6	0.570419	0.0950699	1701
710	cg11171811	6	0.570142	0.0950237	1426
711	cg08364561	6	0.567145	0.0945241	1830
712	cg01722932	6	0.565449	0.0942415	104
713	cg26192720	6	0.564455	0.0940758	1776
714	cg15918732	6	0.56221	0.0937016	5275
715	cg06582250	6	0.560149	0.0933582	6569
716	cg14022090	6	0.558539	0.0930898	27551
717	cg18988498	6	0.542696	0.0904494	453
718	cg12115882	6	0.542052	0.090342	3003
719	cg25774643	6	0.537104	0.0895173	4853
720	cg10853830	6	0.537023	0.0895038	3159
721	cg27457284	6	0.526689	0.0877815	18761
722	cg22275125	6	0.526533	0.0877555	14600
723	cg27160968	6	0.52546	0.0875766	2410
724	cg00472277	6	0.519997	0.0866662	7555
725	cg03578926	6	0.517983	0.0863306	2163
726	cg06565368	6	0.515635	0.0859391	712
727	cg16146033	6	0.514199	0.0856999	19319
728	cg24496614	6	0.51219	0.085365	17397
729	cg14081744	6	0.508369	0.0847282	7072
730	cg26996201	6	0.508054	0.0846756	2159
731	cg06967998	6	0.506079	0.0843466	2937
732	cg09656389	6	0.504656	0.0841093	3069
733	cg16182465	6	0.501929	0.0836549	18300
734	cg12598870	6	0.500929	0.0834881	1513
735	cg15000841	6	0.500591	0.0834318	836
736	cg20049005	6	0.500156	0.0833594	2024
737	cg23003085	6	0.498552	0.0830921	6255
738	cg18555698	6	0.496118	0.0826864	2544
739	cg01311955	6	0.492542	0.0820903	3411
740	cg10649130	6	0.487355	0.0812258	1817
741	cg07329360	6	0.486422	0.0810703	1679
742	cg25246246	6	0.483992	0.0806654	17989
743	cg15619177	6	0.483851	0.0806418	2016
744	cg03155200	6	0.481316	0.0802194	3413
745	cg12778395	6	0.480704	0.0801174	47942
746	cg12940747	6	0.480179	0.0800298	21426
747	cg16659728	6	0.478547	0.0797578	319
748	cg26776957	6	0.477463	0.0795771	9736
749	cg06928797	6	0.475728	0.079288	9120
750	cg22862656	6	0.475026	0.079171	5458
751	cg24176731	6	0.473818	0.0789696	6713
752	cg24899006	6	0.4727	0.0787834	2791
753	cg17286983	6	0.470596	0.0784326	287639
754	cg03101580	6	0.466528	0.0777546	1951
755	cg12682458	6	0.465817	0.0776362	11508
756	cg13123165	6	0.462288	0.077048	764
757	cg26251098	6	0.459404	0.0765673	3402
758	cg04877287	6	0.45905	0.0765083	2131
759	cg21636841	6	0.457633	0.0762722	2162
760	cg13445796	6	0.454211	0.0757018	1758
761	cg04023526	6	0.450706	0.0751177	135199
762	cg11200963	6	0.444702	0.074117	4251
763	cg16885861	6	0.436073	0.0726788	3214
764	cg26824847	6	0.4341	0.0723501	3979
765	cg24215776	6	0.433998	0.072333	19876
766	cg06272648	6	0.432387	0.0720645	1847
767	cg03625953	6	0.429301	0.0715502	14268
768	cg26077811	6	0.427042	0.0711737	19306
769	cg16594910	6	0.426757	0.0711262	1116
770	cg09186818	6	0.426745	0.0711242	4443
771	cg11944284	6	0.423735	0.0706225	1923
772	cg14778531	6	0.420585	0.0700975	9215
773	cg04913291	6	0.41834	0.0697233	6671
774	cg04396791	6	0.417653	0.0696089	373
775	cg04337534	6	0.416907	0.0694845	37112
776	cg05210558	6	0.416274	0.069379	5887
777	cg20014398	6	0.416035	0.0693391	3739
778	cg27033919	6	0.415392	0.0692319	8075
779	cg24304093	6	0.415217	0.0692028	9043
780	cg19514854	6	0.415056	0.0691759	17356
781	cg27155168	6	0.41453	0.0690884	42271
782	cg23580038	6	0.4119	0.0686501	8290
783	cg19878884	6	0.408855	0.0681424	3275
784	cg19747968	6	0.408453	0.0680756	6025
785	cg21202716	6	0.40716	0.06786	2887
786	cg01877500	6	0.406966	0.0678277	5132
787	cg04798490	6	0.406612	0.0677687	2404
788	cg21500354	6	0.402786	0.0671311	9682
789	cg23181580	6	0.402608	0.0671013	3557
790	cg15283950	6	0.397198	0.0661997	8382
791	cg16257533	6	0.395246	0.0658744	3483
792	cg07105285	6	0.391808	0.0653014	1062
793	cg10996368	6	0.390818	0.0651363	3414
794	cg26674546	6	0.38877	0.0647951	19575
795	cg13044675	6	0.388067	0.0646778	25810
796	cg23759189	6	0.387787	0.0646312	20449
797	cg05035315	6	0.386969	0.0644948	6014
798	cg07985116	6	0.38608	0.0643467	1734
799	cg09061733	6	0.385507	0.0642511	2617
800	cg01208557	6	0.384971	0.0641618	3959
801	cg14918082	6	0.384109	0.0640182	5235
802	cg03486485	6	0.380694	0.0634489	1984
803	cg10559585	6	0.379386	0.063231	24294
804	cg07013104	6	0.377937	0.0629895	21999
805	cg04726200	6	0.375804	0.0626341	1603
806	cg24459209	6	0.375661	0.0626102	3026
807	cg14991004	6	0.37473	0.0624549	923
808	cg20972294	6	0.373751	0.0622918	3660
809	cg01202519	6	0.373402	0.0622337	2443
810	cg10287485	6	0.373144	0.0621907	1274
811	cg00223767	6	0.371959	0.0619931	2953
812	cg25316624	6	0.370114	0.0616857	184
813	cg09664479	6	0.367123	0.0611872	5127
814	cg17631198	6	0.367064	0.0611774	2254
815	cg06466839	6	0.366749	0.0611248	3743
816	cg14838970	6	0.365917	0.0609861	1774
817	cg00356723	6	0.363426	0.0605709	3284
818	cg18414381	6	0.36159	0.060265	37074
819	cg08169311	6	0.360816	0.060136	5230
820	cg08214060	6	0.358586	0.0597644	3110
821	cg07434271	6	0.358302	0.059717	3602
822	cg22327312	6	0.358137	0.0596895	1257
823	cg26311804	6	0.357643	0.0596072	1891
824	cg27401846	6	0.3566	0.0594334	22900
825	cg21756647	6	0.3566	0.0594333	5241
826	cg11035519	6	0.355096	0.0591826	39402
827	cg05940452	6	0.354656	0.0591094	1535
828	cg09042577	6	0.35421	0.0590351	3304
829	cg06126809	6	0.354068	0.0590114	61932
830	cg22235258	6	0.352455	0.0587424	26608
831	cg16426034	6	0.352062	0.058677	12985
832	cg16513459	6	0.35074	0.0584567	3972
833	cg16151451	6	0.34806	0.05801	72382
834	cg10677017	6	0.346704	0.057784	4245
835	cg16002136	6	0.343007	0.0571678	5376
836	cg05803237	6	0.342704	0.0571173	678
837	cg02321903	6	0.341884	0.0569807	6745
838	cg09633579	6	0.341676	0.056946	12196
839	cg11362049	6	0.34047	0.056745	4013
840	cg26421308	6	0.339996	0.0566661	2034
841	cg22136098	6	0.339574	0.0565956	3961
842	cg11484413	6	0.33862	0.0564367	1247
843	cg15131519	6	0.333746	0.0556244	24202
844	cg19497444	6	0.332214	0.055369	3095
845	cg00869668	6	0.331972	0.0553286	11925
846	cg25288155	6	0.331697	0.0552829	9606
847	cg21936959	6	0.328693	0.0547821	2148
848	cg08617645	6	0.327793	0.0546321	3704
849	cg02159731	6	0.326828	0.0544713	81964
850	cg05918002	6	0.32631	0.0543849	8342
851	cg17592231	6	0.324341	0.0540568	16591
852	cg11515095	6	0.324196	0.0540327	4565
853	cg18356785	6	0.324008	0.0540013	631
854	cg04956701	6	0.322032	0.053672	11506
855	cg02493544	6	0.319724	0.0532874	8289
856	cg12697833	6	0.317896	0.0529827	235777
857	cg17595735	6	0.314349	0.0523915	6229
858	cg26090107	6	0.31344	0.05224	4294
859	cg10940462	6	0.312151	0.0520251	2330
860	cg15842276	6	0.312042	0.052007	131
861	cg17670512	6	0.311782	0.0519637	18489
862	cg15795544	6	0.311674	0.0519457	1598
863	cg24960947	6	0.311607	0.0519345	10614
864	cg09138892	6	0.311535	0.0519225	12941
865	cg11775521	6	0.310252	0.0517087	225821
866	cg23500396	6	0.309362	0.0515604	8278
867	cg08034171	6	0.308164	0.0513606	2350
868	cg07725167	6	0.307341	0.0512234	2608
869	cg05941106	6	0.303907	0.0506511	7527
870	cg12150784	6	0.301681	0.0502802	15552
871	cg19415202	6	0.301348	0.0502247	8252
872	cg12076102	6	0.300576	0.050096	229332
873	cg18838431	6	0.30054	0.05009	303843
874	cg02254407	6	0.299554	0.0499256	112511
875	cg09767822	6	0.298175	0.0496958	3850
876	cg18982587	6	0.298036	0.0496727	4083
877	cg21971285	6	0.297775	0.0496291	14762
878	cg08884591	6	0.29756	0.0495933	14711
879	cg17866352	6	0.297503	0.0495839	57476
880	cg07345999	6	0.296655	0.0494424	2261
881	cg05280206	6	0.29546	0.0492433	20681
882	cg13641903	6	0.294348	0.049058	1357
883	cg12932306	6	0.293791	0.0489652	41085
884	cg26851107	6	0.292651	0.0487751	4780
885	cg03851192	6	0.292363	0.0487272	1571
886	cg18944144	6	0.292296	0.048716	2429
887	cg04948284	6	0.291634	0.0486056	3795
888	cg20068058	6	0.291295	0.0485492	4452
889	cg05323345	6	0.289279	0.0482131	30932
890	cg23922724	6	0.288219	0.0480364	4288
891	cg09176539	6	0.287994	0.0479989	624
892	cg27362525	6	0.287539	0.0479232	3789
893	cg10071595	6	0.287152	0.0478586	2088
894	cg19199590	6	0.28677	0.0477949	2975
895	cg16640865	6	0.286637	0.0477728	280872
896	cg24183324	6	0.286067	0.0476779	43992
897	cg24376636	6	0.285158	0.0475263	74477
898	cg15166590	6	0.284457	0.0474096	4794
899	cg02297460	6	0.282963	0.0471605	2312
900	cg12982322	6	0.282771	0.0471284	4098
901	cg18121003	6	0.28146	0.04691	6500
902	cg24879415	6	0.281218	0.0468697	365085
903	cg20181079	6	0.281216	0.0468693	1783
904	cg15874481	6	0.280264	0.0467106	69076
905	cg13658713	6	0.280144	0.0466907	18175
906	cg16014606	6	0.277904	0.0463173	5040
907	cg21798544	6	0.277467	0.0462445	2812
908	cg01917716	6	0.275549	0.0459249	7235
909	cg19788754	6	0.275116	0.0458527	313447
910	cg01621943	6	0.271437	0.0452395	10959
911	cg24769295	6	0.270961	0.0451602	3267
912	cg24528523	6	0.270103	0.0450171	361277
913	cg15357075	6	0.269107	0.0448512	21141
914	cg10959649	6	0.267227	0.0445378	12115
915	cg25247290	6	0.266755	0.0444591	6861
916	cg09537620	6	0.266563	0.0444272	2176
917	cg03679394	6	0.266137	0.0443561	22878
918	cg03244997	6	0.265455	0.0442424	125374
919	cg23207054	6	0.264747	0.0441245	347360
920	cg16389399	6	0.263589	0.0439316	15023
921	cg09578155	6	0.262979	0.0438299	16072
922	cg11351958	6	0.262964	0.0438273	1646
923	cg15159131	6	0.262158	0.043693	9323
924	cg16820616	6	0.26204	0.0436734	15699
925	cg06829681	6	0.261899	0.0436498	1181
926	cg08679180	6	0.260206	0.0433677	5064
927	cg26127114	6	0.259704	0.043284	818
928	cg26985798	6	0.259476	0.043246	2916
929	cg27243166	6	0.259275	0.0432124	2053
930	cg03236627	6	0.258337	0.0430562	1282
931	cg23817893	6	0.258304	0.0430507	27999
932	cg17160439	6	0.257968	0.0429946	2299
933	cg26270027	6	0.257525	0.0429209	75698
934	cg19030519	6	0.256908	0.042818	21486
935	cg02595219	6	0.252119	0.0420199	31264
936	cg02586730	6	0.252032	0.0420054	12100
937	cg15124926	6	0.251253	0.0418755	264719
938	cg22779330	6	0.248783	0.0414639	342750
939	cg01732495	6	0.248755	0.0414591	22239
940	cg08061755	6	0.246975	0.0411625	3271
941	cg01431140	6	0.246701	0.0411168	6016
942	cg10130088	6	0.246406	0.0410677	3580
943	cg04383058	6	0.245682	0.040947	139780
944	cg25904585	6	0.245657	0.0409428	3668
945	cg24898753	6	0.245319	0.0408866	365310
946	cg00249511	6	0.244151	0.0406918	85981
947	cg05576959	6	0.243646	0.0406076	8304
948	cg23162647	6	0.243556	0.0405927	7051
949	cg24759599	6	0.243352	0.0405586	4437
950	cg14483831	6	0.243054	0.0405091	4716
951	cg19137676	6	0.242769	0.0404615	37626
952	cg19449286	6	0.242045	0.0403409	7891
953	cg05895618	6	0.241953	0.0403255	7202
954	cg07532354	6	0.241832	0.0403053	177967
955	cg19917412	6	0.241448	0.0402414	3865
956	cg12947833	6	0.240923	0.0401539	238226
957	cg13084525	6	0.240694	0.0401157	239578
958	cg09225861	6	0.240538	0.0400897	10097
959	cg27654945	6	0.240043	0.0400071	16106
960	cg23890008	6	0.240016	0.0400027	4641
961	cg15617545	6	0.239076	0.039846	3952
962	cg13253153	6	0.238652	0.0397753	2771
963	cg13782615	6	0.23802	0.03967	5145
964	cg27107970	6	0.237543	0.0395906	24387
965	cg02933228	6	0.237266	0.0395443	121362
966	cg26758986	6	0.236288	0.0393814	11457
967	cg09700701	6	0.235424	0.0392373	17092
968	cg19273253	6	0.23508	0.03918	35657
969	cg26925644	6	0.234714	0.0391189	12713
970	cg03395558	6	0.234605	0.0391008	4106
971	cg07048519	6	0.233252	0.0388753	61775
972	cg22858288	6	0.23272	0.0387866	4593
973	cg13237021	6	0.232713	0.0387855	1676
974	cg05825400	6	0.232465	0.0387442	14042
975	cg11741189	6	0.232081	0.0386802	15253
976	cg02878244	6	0.23186	0.0386434	5007
977	cg17272642	6	0.23186	0.0386433	4417
978	cg05448032	6	0.231699	0.0386164	1898
979	cg16455894	6	0.231209	0.0385349	31046
980	cg15731317	6	0.231025	0.0385042	270907
981	cg20467957	6	0.230345	0.0383908	2000
982	cg14530143	6	0.230139	0.0383565	2967
983	cg24409566	6	0.229783	0.0382971	360013
984	cg23123267	6	0.229477	0.0382461	23790
985	cg12350592	6	0.228958	0.0381597	17988
986	cg17090237	6	0.228704	0.0381174	3070
987	cg18247124	6	0.228699	0.0381165	76182
988	cg25355213	6	0.228504	0.038084	369871
989	cg09837314	6	0.228373	0.0380622	2741
990	cg12819548	6	0.22753	0.0379216	6237
991	cg09242181	6	0.227284	0.0378807	1748
992	cg25084738	6	0.226663	0.0377772	4021
993	cg23744638	6	0.226358	0.0377264	353167
994	cg10690283	6	0.225702	0.0376169	3058
995	cg08221781	6	0.22498	0.0374967	186222
996	cg22519265	6	0.224739	0.0374565	340191
997	cg19998151	6	0.223374	0.0372289	315718
998	cg14252059	6	0.223008	0.037168	15291
999	cg20285002	6	0.222961	0.0371602	7374
1000	cg18347010	6	0.222699	0.0371166	7593
1001	cg26751588	6	0.222624	0.037104	384553
1002	cg18289710	6	0.22247	0.0370783	298145
1003	cg06275853	6	0.222348	0.037058	4640
1004	cg22249386	6	0.220967	0.0368278	18658
1005	cg02816425	6	0.220699	0.0367831	15803
1006	cg07011711	6	0.220538	0.0367564	171658
1007	cg18010302	6	0.219262	0.0365436	2931
1008	cg18554430	6	0.218747	0.0364579	27275
1009	cg18362003	6	0.218039	0.0363399	2126
1010	cg11694519	6	0.217937	0.0363229	12253
1011	cg17658568	6	0.217574	0.0362624	21044
1012	cg03719978	6	0.217223	0.0362038	31466
1013	cg00466249	6	0.217134	0.0361889	88920
1014	cg14073497	6	0.2165	0.0360834	11465
1015	cg16486109	6	0.216318	0.036053	7719
1016	cg26827653	6	0.21616	0.0360266	9652
1017	cg19459470	6	0.215359	0.0358931	6139
1018	cg25585185	6	0.21357	0.0355951	4749
1019	cg04216240	6	0.212507	0.0354179	13399
1020	cg16971827	6	0.212265	0.0353775	284363
1021	cg15407505	6	0.211506	0.035251	6945
1022	cg26707001	6	0.210815	0.0351359	24647
1023	cg25957300	6	0.210417	0.0350695	375808
1024	cg16312514	6	0.210029	0.0350048	1828
1025	cg25204743	6	0.208877	0.0348129	1648
1026	cg09412654	6	0.208788	0.034798	17357
1027	cg09371112	6	0.20828	0.0347133	5481
1028	cg17063929	6	0.207845	0.0346408	285290
1029	cg13473274	6	0.207791	0.0346318	3282
1030	cg02301815	6	0.20718	0.03453	113149
1031	cg21660452	6	0.206961	0.0344935	3377
1032	cg11512608	6	0.206781	0.0344635	4903
1033	cg01120173	6	0.206772	0.0344619	74780
1034	cg06223539	6	0.206641	0.0344401	73954
1035	cg19005368	6	0.205543	0.0342572	12725
1036	cg15177359	6	0.205287	0.0342145	265294
1037	cg11861562	6	0.205217	0.0342029	45142
1038	cg24981058	6	0.204553	0.0340922	366105
1039	cg02573234	6	0.204128	0.0340213	12160
1040	cg11802013	6	0.203016	0.033836	53860
1041	cg08028295	6	0.202892	0.0338152	183831
1042	cg16279861	6	0.2028	0.0338001	8609
1043	cg03170016	6	0.201946	0.0336577	22531
1044	cg19219672	6	0.200405	0.0334008	3759
1045	cg18788940	6	0.199118	0.0331864	41680
1046	cg03632278	6	0.198943	0.0331572	47750
1047	cg18282099	6	0.198845	0.0331408	4049
1048	cg02524954	6	0.198212	0.0330353	9942
1049	cg13667389	6	0.198031	0.0330052	246525
1050	cg14791525	6	0.197949	0.0329916	12376
1051	cg25166437	6	0.197661	0.0329435	368049
1052	cg11827910	6	0.197299	0.0328832	10154
1053	cg24902858	6	0.197122	0.0328537	4732
1054	cg04105876	6	0.196476	0.0327459	136172
1055	cg20677570	6	0.19605	0.032675	44446
1056	cg09037867	6	0.194851	0.0324752	3194
1057	cg00320216	6	0.194634	0.0324391	2296
1058	cg00250805	6	0.194441	0.0324068	7064
1059	cg19116912	6	0.193521	0.0322535	4658
1060	cg04414912	6	0.193235	0.0322058	1333
1061	cg20374917	6	0.192974	0.0321623	14129
1062	cg17627654	6	0.191765	0.0319608	3149
1063	cg18402261	6	0.191549	0.0319249	20745
1064	cg04968127	6	0.190369	0.0317282	147022
1065	cg07008193	6	0.190309	0.0317182	4277
1066	cg11210160	6	0.190229	0.0317048	42563
1067	cg12478185	6	0.190188	0.031698	233424
1068	cg24431486	6	0.189614	0.0316023	4449
1069	cg03820608	6	0.189281	0.0315468	6268
1070	cg19589494	6	0.189268	0.0315447	8780
1071	cg10030791	6	0.188671	0.0314452	29331
1072	cg11469061	6	0.187926	0.031321	3379
1073	cg24766553	6	0.187152	0.031192	22817
1074	cg02852529	6	0.186987	0.0311645	20065
1075	cg19683800	6	0.186864	0.031144	312199
1076	cg01311805	6	0.186431	0.0310718	53951
1077	cg25709789	6	0.186283	0.0310471	373428
1078	cg04574090	6	0.186147	0.0310245	16854
1079	cg12450391	6	0.18543	0.030905	233126
1080	cg19290938	6	0.185117	0.0308528	308212
1081	cg03161498	6	0.184487	0.0307478	7490
1082	cg07665510	6	0.184376	0.0307294	11606
1083	cg25638611	6	0.184343	0.0307239	3200
1084	cg06714705	6	0.183696	0.0306159	70583
1085	cg19837124	6	0.183141	0.0305236	6185
1086	cg12619347	6	0.182868	0.030478	19855
1087	cg04681489	6	0.182386	0.0303977	65187
1088	cg04110224	6	0.182276	0.0303794	7917
1089	cg26086902	6	0.182261	0.0303769	10795
1090	cg03587117	6	0.182164	0.0303607	11094
1091	cg18911972	6	0.18205	0.0303417	304578
1092	cg14057456	6	0.181115	0.0301858	63677
1093	cg05886537	6	0.180658	0.0301096	2802
1094	cg21816377	6	0.179278	0.0298797	3409
1095	cg24212047	6	0.179131	0.0298552	2584
1096	cg06491116	6	0.1786	0.0297667	43823
1097	cg23055735	6	0.177821	0.0296368	2840
1098	cg03662997	6	0.177433	0.0295722	3778
1099	cg04844534	6	0.177406	0.0295677	145442
1100	cg09354949	6	0.177382	0.0295637	3122
1101	cg14412490	6	0.177164	0.0295273	49835
1102	cg02261543	6	0.176847	0.0294746	20122
1103	cg10130564	6	0.176631	0.0294385	24505
1104	cg21585512	6	0.175909	0.0293181	13862
1105	cg08575894	6	0.175177	0.0291962	24878
1106	cg21768884	6	0.174854	0.0291424	20663
1107	cg16516712	6	0.173858	0.0289764	614
1108	cg03197835	6	0.173206	0.0288677	2851
1109	cg04173919	6	0.173055	0.0288425	4949
1110	cg04367216	6	0.172746	0.0287909	17325
1111	cg05127924	6	0.172578	0.028763	72463
1112	cg08669010	6	0.171665	0.0286108	3626
1113	cg06666008	6	0.171407	0.0285679	4630
1114	cg05999628	6	0.171209	0.0285348	4440
1115	cg23938329	6	0.171062	0.0285104	37827
1116	cg11321083	6	0.170549	0.0284248	15938
1117	cg05755017	6	0.170084	0.0283473	156473
1118	cg10771851	6	0.16965	0.0282749	2286
1119	cg06610254	6	0.168464	0.0280774	54807
1120	cg20317148	6	0.168234	0.028039	28293
1121	cg11314598	6	0.167213	0.0278688	221008
1122	cg19174634	6	0.166051	0.0276751	6617
1123	cg07465275	6	0.165922	0.0276536	33087
1124	cg01512787	6	0.165493	0.0275822	49411
1125	cg07736627	6	0.16528	0.0275467	180427
1126	cg12093419	6	0.165057	0.0275095	15741
1127	cg06146665	6	0.164793	0.0274654	69203
1128	cg05177729	6	0.164573	0.0274289	44278
1129	cg25943276	6	0.164058	0.0273431	13666
1130	cg18391467	6	0.163514	0.0272523	299158
1131	cg11345693	6	0.163156	0.0271927	6046
1132	cg10137837	6	0.163133	0.0271889	13820
1133	cg00292447	6	0.162994	0.0271657	86497
1134	cg05270892	6	0.162474	0.027079	150791
1135	cg12500879	6	0.162448	0.0270746	8123
1136	cg08224920	6	0.161845	0.0269741	8320
1137	cg24996981	6	0.161654	0.0269424	7865
1138	cg21985691	6	0.161361	0.0268935	3429
1139	cg11100658	6	0.160655	0.0267759	218671
1140	cg21265427	6	0.160175	0.0266959	328347
1141	cg19631472	6	0.160062	0.0266769	76060
1142	cg20872252	6	0.159946	0.0266576	2115
1143	cg14891410	6	0.159488	0.0265813	14311
1144	cg24935332	6	0.15941	0.0265684	6262
1145	cg06015781	6	0.159317	0.0265529	25811
1146	cg19651694	6	0.159027	0.0265045	3526
1147	cg00423453	6	0.158626	0.0264377	77801
1148	cg16845701	6	0.158362	0.0263937	714
1149	cg24266651	6	0.158227	0.0263711	32240
1150	cg15319576	6	0.157982	0.0263303	9759
1151	cg10244666	6	0.157891	0.0263151	5157
1152	cg07585069	6	0.15789	0.026315	40927
1153	cg05898092	6	0.157621	0.0262701	26715
1154	cg22061523	6	0.15739	0.0262317	18780
1155	cg01574231	6	0.157359	0.0262265	103774
1156	cg23595413	6	0.157045	0.0261742	61614
1157	cg04300873	6	0.156501	0.0260835	36531
1158	cg27063572	6	0.156207	0.0260345	388126
1159	cg01334972	6	0.156153	0.0260255	100677
1160	cg12538950	6	0.155774	0.0259624	4948
1161	cg02345417	6	0.155349	0.0258916	113735
1162	cg12493906	6	0.155129	0.0258549	26302
1163	cg05325028	6	0.154761	0.0257936	151444
1164	cg18464216	6	0.153983	0.0256639	45633
1165	cg20637609	6	0.153558	0.025593	41903
1166	cg10682957	6	0.153343	0.0255571	14917
1167	cg02773433	6	0.15291	0.0254851	31846
1168	cg05686467	6	0.152513	0.0254188	11034
1169	cg19942459	6	0.152349	0.0253914	6710
1170	cg18009621	6	0.152055	0.0253425	33452
1171	cg17514088	6	0.151649	0.0252748	290141
1172	cg22243733	6	0.15154	0.0252567	46516
1173	cg10314807	6	0.151368	0.025228	17277
1174	cg24212471	6	0.151251	0.0252085	15072
1175	cg26335578	6	0.151179	0.0251965	379942
1176	cg00527514	6	0.151076	0.0251793	9625
1177	cg18372607	6	0.150911	0.0251519	3503
1178	cg06849167	6	0.150713	0.0251189	5690
1179	cg25258002	6	0.150467	0.0250778	37858
1180	cg07221454	6	0.150026	0.0250044	174396
1181	cg16760981	6	0.149533	0.0249221	6699
1182	cg14521546	6	0.149515	0.0249191	257778
1183	cg08207707	6	0.149182	0.0248637	186042
1184	cg23052669	6	0.149121	0.0248535	16084
1185	cg04142864	6	0.148478	0.0247464	35397
1186	cg13389211	6	0.148408	0.0247347	242690
1187	cg07998213	6	0.148062	0.0246771	183534
1188	cg01583131	6	0.147916	0.0246527	31646
1189	cg18950778	6	0.147869	0.0246449	9062
1190	cg24408706	6	0.147804	0.0246341	4535
1191	cg13054523	6	0.147273	0.0245456	239260
1192	cg25051233	6	0.146896	0.0244826	11707
1193	cg09531376	6	0.146841	0.0244735	44184
1194	cg21802682	6	0.146827	0.0244712	333326
1195	cg13613180	6	0.146055	0.0243425	10741
1196	cg13502741	6	0.145884	0.0243139	4577
1197	cg08527161	6	0.145662	0.0242771	67006
1198	cg05398905	6	0.145237	0.0242061	152456
1199	cg02097479	6	0.144841	0.0241402	14588
1200	cg01772980	6	0.144362	0.0240603	106180
1201	cg07094075	6	0.144184	0.0240307	172714
1202	cg16362949	6	0.144179	0.0240299	9540
1203	cg03089475	6	0.144104	0.0240173	18067
1204	cg27263998	6	0.143905	0.0239842	390207
1205	cg27610921	6	0.143882	0.0239804	36989
1206	cg11286653	6	0.14334	0.02389	393
1207	cg25074066	6	0.142912	0.0238187	367098
1208	cg27606671	6	0.142741	0.0237901	26812
1209	cg14004678	6	0.142697	0.0237829	250992
1210	cg03917297	6	0.14247	0.0237449	133833
1211	cg01882535	6	0.14226	0.0237099	107696
1212	cg14282656	6	0.1411	0.0235166	20136
1213	cg19537511	6	0.140917	0.0234862	310685
1214	cg04717045	6	0.1405	0.0234167	20359
1215	cg12626882	6	0.14005	0.0233416	235055
1216	cg16446783	6	0.139686	0.023281	11236
1217	cg16662451	6	0.139206	0.0232011	27264
1218	cg12808596	6	0.138236	0.0230393	10480
1219	cg12407978	6	0.138016	0.0230026	232648
1220	cg19223782	6	0.13795	0.0229916	307497
1221	cg20029347	6	0.137425	0.0229042	58943
1222	cg26993251	6	0.137122	0.0228536	4199
1223	cg23498628	6	0.136939	0.0228232	66813
1224	cg21794066	6	0.136722	0.022787	49630
1225	cg19869698	6	0.136382	0.0227303	314333
1226	cg02249969	6	0.135762	0.022627	67005
1227	cg00499837	6	0.135714	0.0226191	1320
1228	cg11864201	6	0.135592	0.0225986	12934
1229	cg08642081	6	0.135244	0.0225407	191121
1230	cg15033511	6	0.134988	0.022498	73471
1231	cg12689529	6	0.134942	0.0224903	20386
1232	cg23283423	6	0.134939	0.0224899	348327
1233	cg21685138	6	0.134283	0.0223804	80939
1234	cg06732684	6	0.134281	0.0223802	5085
1235	cg17044356	6	0.133876	0.0223127	25197
1236	cg16884902	6	0.133753	0.0222922	12848
1237	cg07716408	6	0.133611	0.0222685	180191
1238	cg04974290	6	0.13336	0.0222267	2414
1239	cg18448746	6	0.133327	0.0222211	299807
1240	cg03930313	6	0.132904	0.0221506	35168
1241	cg14265068	6	0.132621	0.0221035	26036
1242	cg06443678	6	0.132395	0.0220658	164429
1243	cg21917524	6	0.132214	0.0220356	25101
1244	cg26848718	6	0.131954	0.0219923	5140
1245	cg23065768	6	0.131134	0.0218556	345903
1246	cg05245346	6	0.129975	0.0216625	33522
1247	cg06012347	6	0.129625	0.0216041	3191
1248	cg04039799	6	0.129505	0.0215842	135377
1249	cg12983578	6	0.129293	0.0215489	13568
1250	cg11128216	6	0.129289	0.0215482	6302
1251	cg21160842	6	0.129252	0.0215421	327101
1252	cg25466805	6	0.128996	0.0214994	39519
1253	cg14856052	6	0.128475	0.0214125	4454
1254	cg18343862	6	0.12836	0.0213933	10685
1255	cg22815118	6	0.128261	0.0213768	16145
1256	cg10853949	6	0.127138	0.0211897	216074
1257	cg20190649	6	0.126701	0.0211168	15095
1258	cg15432711	6	0.126647	0.0211079	28715
1259	cg01984798	6	0.126344	0.0210574	109095
1260	cg18034637	6	0.125866	0.0209777	45338
1261	cg08499046	6	0.125848	0.0209747	7336
1262	cg23419490	6	0.125713	0.0209522	47398
1263	cg23882131	6	0.125436	0.020906	354385
1264	cg11183935	6	0.125223	0.0208706	16801
1265	cg09673570	6	0.125212	0.0208686	38205
1266	cg06532257	6	0.12514	0.0208566	6603
1267	cg19255307	6	0.12494	0.0208233	26856
1268	cg08474786	6	0.124826	0.0208043	10660
1269	cg02633371	6	0.124669	0.0207782	70279
1270	cg17041511	6	0.124649	0.0207748	14820
1271	cg14433983	6	0.124421	0.0207369	53777
1272	cg12516359	6	0.12412	0.0206867	21080
1273	cg26661640	6	0.12406	0.0206767	383532
1274	cg02626208	6	0.123754	0.0206257	117330
1275	cg08223837	6	0.123591	0.0205985	186246
1276	cg03184776	6	0.123304	0.0205507	124628
1277	cg09435920	6	0.123224	0.0205373	24357
1278	cg17526229	6	0.12292	0.0204867	62329
1279	cg02161011	6	0.122882	0.0204803	17466
1280	cg12034757	6	0.122718	0.0204531	20532
1281	cg06226384	6	0.122072	0.0203454	80255
1282	cg11027221	6	0.121416	0.0202359	58144
1283	cg06734985	6	0.120909	0.0201515	45838
1284	cg20638525	6	0.120376	0.0200626	321871
1285	cg27090029	6	0.120344	0.0200573	5047
1286	cg02485697	6	0.119923	0.0199871	10452
1287	cg00370047	6	0.119778	0.019963	38335
1288	cg00031162	6	0.119389	0.0198982	60484
1289	cg04292941	6	0.11836	0.0197266	2567
1290	cg08458745	6	0.118271	0.0197118	188962
1291	cg05949397	6	0.118243	0.0197071	80951
1292	cg16617141	6	0.117976	0.0196626	3622
1293	cg11982958	6	0.117965	0.0196608	22388
1294	cg17639493	6	0.117846	0.019641	291325
1295	cg13389502	6	0.117492	0.019582	6855
1296	cg05777976	6	0.117489	0.0195814	8523
1297	cg25791430	6	0.117297	0.0195495	16254
1298	cg03750525	6	0.116449	0.0194082	76839
1299	cg03519157	6	0.116328	0.0193879	11446
1300	cg08145798	6	0.116267	0.0193778	46932
1301	cg01520122	6	0.116096	0.0193494	4207
1302	cg24563967	6	0.115989	0.0193315	361654
1303	cg23881697	6	0.115933	0.0193221	42114
1304	cg06315439	6	0.115604	0.0192673	82498
1305	cg01689404	6	0.115495	0.0192492	71406
1306	cg08498987	6	0.115449	0.0192415	189494
1307	cg13654836	6	0.11536	0.0192267	3127
1308	cg04290346	6	0.114922	0.0191537	6342
1309	cg24655701	6	0.114895	0.0191491	16519
1310	cg10158843	6	0.114869	0.0191448	19620
1311	cg09106510	6	0.114475	0.0190792	2263
1312	cg06061966	6	0.114003	0.0190005	4005
1313	cg19317715	6	0.113989	0.0189981	12871
1314	cg21201396	6	0.113875	0.0189792	4571
1315	cg25955817	6	0.113588	0.0189313	78810
1316	cg15511120	6	0.113511	0.0189185	38596
1317	cg22555517	6	0.112757	0.0187929	340540
1318	cg22907415	6	0.112522	0.0187537	65967
1319	cg18872604	6	0.112467	0.0187445	8245
1320	cg05076755	6	0.112432	0.0187387	148404
1321	cg09187107	6	0.112416	0.018736	197332
1322	cg23179181	6	0.112161	0.0186935	347044
1323	cg02865832	6	0.112035	0.0186724	120409
1324	cg13866253	6	0.111574	0.0185957	249126
1325	cg13570972	6	0.111203	0.0185339	44042
1326	cg10881616	6	0.111148	0.0185246	216358
1327	cg03635073	6	0.111003	0.0185004	5289
1328	cg01250845	6	0.110695	0.0184491	19429
1329	cg00498401	6	0.110618	0.0184363	17421
1330	cg12198334	6	0.110306	0.0183843	15014
1331	cg27137887	6	0.110219	0.0183699	388932
1332	cg11286122	6	0.110059	0.0183432	18723
1333	cg18246298	6	0.109935	0.0183225	78340
1334	cg07043025	6	0.109657	0.0182761	172073
1335	cg02117656	6	0.109542	0.0182571	110870
1336	cg20231084	6	0.109268	0.0182113	3945
1337	cg15789106	6	0.109259	0.0182098	11493
1338	cg09234616	6	0.109154	0.0181923	6100
1339	cg23934819	6	0.108946	0.0181577	355004
1340	cg05198900	6	0.108732	0.018122	149830
1341	cg26851112	6	0.108692	0.0181153	3927
1342	cg10437722	6	0.108651	0.0181084	31489
1343	cg26290543	6	0.10848	0.0180801	379438
1344	cg05922911	6	0.108098	0.0180163	23255
1345	cg04569615	6	0.107712	0.0179521	6181
1346	cg04869532	6	0.107602	0.0179336	145769
1347	cg23501962	6	0.107506	0.0179177	350554
1348	cg16285854	6	0.107348	0.0178914	40993
1349	cg14537332	6	0.107328	0.017888	258031
1350	cg01234610	6	0.107057	0.0178428	99426
1351	cg13644197	6	0.106951	0.0178251	246200
1352	cg16005564	6	0.10673	0.0177884	16657
1353	cg25424419	6	0.106685	0.0177808	370628
1354	cg07991139	6	0.106538	0.0177564	26307
1355	cg13095450	6	0.106522	0.0177537	239672
1356	cg10024583	6	0.106288	0.0177147	206733
1357	cg04265964	6	0.105572	0.0175953	41718
1358	cg15418783	6	0.10553	0.0175883	4097
1359	cg15015340	6	0.105443	0.0175738	263511
1360	cg01845764	6	0.105389	0.0175648	7603
1361	cg25687874	6	0.105308	0.0175513	373229
1362	cg22432760	6	0.105179	0.0175298	68841
1363	cg23361265	6	0.105077	0.0175129	349138
1364	cg17840408	6	0.105067	0.0175111	11145
1365	cg23263226	6	0.104853	0.0174756	348091
1366	cg09177080	6	0.104812	0.0174686	197201
1367	cg14345572	6	0.104787	0.0174645	255512
1368	cg23348010	6	0.104455	0.0174091	348994
1369	cg25535982	6	0.104316	0.017386	371698
1370	cg20892287	6	0.104121	0.0173535	324419
1371	cg21802919	6	0.103897	0.0173162	43637
1372	cg17060157	6	0.1038	0.0173	8598
1373	cg22672496	6	0.103114	0.0171856	13431
1374	cg09956037	6	0.102736	0.0171227	50749
1375	cg03909863	6	0.101853	0.0169756	133753
1376	cg11609940	6	0.101645	0.0169409	224012
1377	cg02108796	6	0.101257	0.0168761	8328
1378	cg12183861	6	0.101015	0.0168358	1961
1379	cg08574915	6	0.0997109	0.0166185	190318
1380	cg06259570	6	0.0995988	0.0165998	29003
1381	cg12504247	6	0.0995838	0.0165973	8400
1382	cg12246644	6	0.0993817	0.0165636	231168
1383	cg07369606	6	0.0993434	0.0165572	176069
1384	cg16465939	6	0.0989522	0.016492	19218
1385	cg15935247	6	0.0987017	0.0164503	273016
1386	cg08337959	6	0.098637	0.0164395	16107
1387	cg04268950	6	0.0984494	0.0164082	77440
1388	cg17111166	6	0.0981139	0.0163523	33733
1389	cg06046431	6	0.0980472	0.0163412	9472
1390	cg16287734	6	0.0972222	0.0162037	276752
1391	cg05604487	6	0.0972095	0.0162016	9053
1392	cg14294658	6	0.0972084	0.0162014	34729
1393	cg11831238	6	0.0971352	0.0161892	2379
1394	cg26886572	6	0.097017	0.0161695	29006
1395	cg04958703	6	0.0969601	0.01616	70918
1396	cg23561531	6	0.096847	0.0161412	60737
1397	cg11972677	6	0.0967553	0.0161259	228180
1398	cg08292023	6	0.0966792	0.0161132	21912
1399	cg10930027	6	0.0965956	0.0160993	33967
1400	cg27098804	6	0.096593	0.0160988	7745
1401	cg10362475	6	0.0962728	0.0160455	9095
1402	cg12430062	6	0.0959712	0.0159952	17962
1403	cg12407791	6	0.0958198	0.01597	232644
1404	cg12284789	6	0.0957743	0.0159624	54884
1405	cg19097880	6	0.0955112	0.0159185	6666
1406	cg08904394	6	0.0951664	0.0158611	194235
1407	cg09833701	6	0.0948729	0.0158121	204586
1408	cg05079547	6	0.0948306	0.0158051	3364
1409	cg02060732	6	0.0946247	0.0157708	110110
1410	cg08876932	6	0.0944212	0.0157369	50533
1411	cg19720302	6	0.0936449	0.0156075	312607
1412	cg10690919	6	0.0934798	0.01558	65130
1413	cg21553980	6	0.0932921	0.0155487	76404
1414	cg19792599	6	0.0932271	0.0155379	7060
1415	cg23240355	6	0.0929712	0.0154952	9467
1416	cg13279956	6	0.092819	0.0154698	23503
1417	cg02993944	6	0.0926387	0.0154398	4270
1418	cg27323792	6	0.0925741	0.015429	62131
1419	cg00011924	6	0.0922929	0.0153821	82758
1420	cg22128613	6	0.0914827	0.0152471	336511
1421	cg16941568	6	0.0913762	0.0152294	284116
1422	cg13342364	6	0.0908078	0.0151346	242189
1423	cg05085566	6	0.0906527	0.0151088	16092
1424	cg00618087	6	0.0905109	0.0150852	24495
1425	cg08946332	6	0.090501	0.0150835	17143
1426	cg25317631	6	0.0903342	0.0150557	369462
1427	cg04372535	6	0.0900979	0.0150163	5121
1428	cg06845853	6	0.0899799	0.0149966	6754
1429	cg11546709	6	0.0897118	0.014952	223340
1430	cg12263469	6	0.0896036	0.0149339	5383
1431	cg25554496	6	0.0893628	0.0148938	10471
1432	cg08677655	6	0.0890393	0.0148399	191506
1433	cg23375169	6	0.0890143	0.0148357	349291
1434	cg27626334	6	0.0887646	0.0147941	394222
1435	cg04566037	6	0.0886228	0.0147705	45701
1436	cg17114584	6	0.0885386	0.0147564	285835
1437	cg10539670	6	0.0885026	0.0147504	48897
1438	cg07061728	6	0.0884373	0.0147396	172305
1439	cg16719758	6	0.0878307	0.0146385	10238
1440	cg24720583	6	0.0877227	0.0146204	34748
1441	cg22305258	6	0.087595	0.0145992	338178
1442	cg16826777	6	0.0874409	0.0145735	42197
1443	cg15906733	6	0.0872765	0.0145461	272704
1444	cg16516980	6	0.0871588	0.0145265	279327
1445	cg11413039	6	0.0871469	0.0145245	4531
1446	cg18888461	6	0.0869553	0.0144926	35563
1447	cg24975211	6	0.0869492	0.0144915	4174
1448	cg21842199	6	0.086899	0.0144832	333709
1449	cg21462697	6	0.0866371	0.0144395	53239
1450	cg16081388	6	0.0866306	0.0144384	16937
1451	cg01867395	6	0.0865695	0.0144283	24034
1452	cg01921126	6	0.0862755	0.0143792	108183
1453	cg01884681	6	0.0861586	0.0143598	62274
1454	cg16202734	6	0.086149	0.0143582	275771
1455	cg00788156	6	0.0860099	0.014335	93382
1456	cg16396907	6	0.0857037	0.0142839	277970
1457	cg23617121	6	0.0855345	0.0142557	77764
1458	cg10183885	6	0.0853369	0.0142228	64457
1459	cg11375053	6	0.0852804	0.0142134	14047
1460	cg08813944	6	0.0849792	0.0141632	42600
1461	cg00980784	6	0.0848932	0.0141489	34231
1462	cg17379345	6	0.0844398	0.0140733	25651
1463	cg16434150	6	0.0844088	0.0140681	278448
1464	cg07805777	6	0.0843971	0.0140662	29926
1465	cg03102841	6	0.0839854	0.0139976	123577
1466	cg02022519	6	0.0839339	0.013989	109609
1467	cg07697321	6	0.0838739	0.013979	14914
1468	cg12480390	6	0.0837856	0.0139643	9820
1469	cg18457159	6	0.0837166	0.0139528	299916
1470	cg16514214	6	0.0836605	0.0139434	279301
1471	cg09575189	6	0.0831719	0.013862	201774
1472	cg17203352	6	0.0831209	0.0138535	286790
1473	cg27142536	6	0.0830618	0.0138436	4887
1474	cg02589353	6	0.083021	0.0138368	43199
1475	cg26625897	6	0.082967	0.0138278	383146
1476	cg19046695	6	0.082657	0.0137762	305897
1477	cg15913671	6	0.0822992	0.0137165	20555
1478	cg21048763	6	0.0822959	0.013716	76716
1479	cg16944941	6	0.0819211	0.0136535	284143
1480	cg18128550	6	0.0817073	0.0136179	25429
1481	cg20135002	6	0.0813003	0.01355	317044
1482	cg22167400	6	0.0811026	0.0135171	336905
1483	cg12723492	6	0.0809213	0.0134869	236002
1484	cg14244013	6	0.0806128	0.0134355	48555
1485	cg10337956	6	0.0804657	0.0134109	210367
1486	cg09958483	6	0.0804551	0.0134092	17497
1487	cg02344527	6	0.0804306	0.0134051	62533
1488	cg12819873	6	0.0802601	0.0133767	4810
1489	cg16558432	6	0.0799097	0.0133183	279866
1490	cg15825321	6	0.0799012	0.0133169	12047
1491	cg14883291	6	0.0798989	0.0133165	46376
1492	cg19051042	6	0.079663	0.0132772	18939
1493	cg22289115	6	0.0794995	0.0132499	338046
1494	cg05550420	6	0.0794988	0.0132498	154126
1495	cg10517990	6	0.0794796	0.0132466	75624
1496	cg25821249	6	0.0792566	0.0132094	50257
1497	cg01178624	6	0.0791905	0.0131984	4507
1498	cg01409343	6	0.0790799	0.01318	21844
1499	cg24635722	6	0.0783007	0.0130501	362370
1500	cg03684977	6	0.0780974	0.0130162	130996
1501	cg25050447	6	0.0780654	0.0130109	18744
1502	cg01219924	6	0.0779148	0.0129858	99254
1503	cg09709600	6	0.0775426	0.0129238	11590
1504	cg24852442	6	0.0774876	0.0129146	77005
1505	cg16472904	6	0.0772948	0.0128825	278864
1506	cg17260706	6	0.0769543	0.0128257	287363
1507	cg13530039	6	0.0768587	0.0128098	244632
1508	cg04968806	6	0.0767907	0.0127985	9711
1509	cg18457737	6	0.0767188	0.0127865	42210
1510	cg07530194	6	0.0763774	0.0127296	4293
1511	cg08701429	6	0.0762073	0.0127012	191805
1512	cg04742587	6	0.0760774	0.0126796	144167
1513	cg06523490	6	0.0759059	0.012651	165358
1514	cg03855388	6	0.0757103	0.0126184	68077
1515	cg25620220	6	0.0754082	0.012568	372603
1516	cg08999812	6	0.0750223	0.0125037	195248
1517	cg00691874	6	0.0748212	0.0124702	92058
1518	cg25900280	6	0.0746785	0.0124464	5910
1519	cg09127759	6	0.0744946	0.0124158	196616
1520	cg14830082	6	0.0743257	0.0123876	22562
1521	cg09464728	6	0.0742528	0.0123755	200532
1522	cg12805865	6	0.074248	0.0123747	236835
1523	cg01452847	6	0.0742201	0.01237	28308
1524	cg20244273	6	0.0739209	0.0123201	318027
1525	cg09320190	6	0.0739079	0.012318	8692
1526	cg10287814	6	0.073224	0.012204	209787
1527	cg21152628	6	0.0732178	0.012203	326993
1528	cg23878564	6	0.0730766	0.0121794	23310
1529	cg16404106	6	0.0728561	0.0121427	278060
1530	cg25982561	6	0.0726394	0.0121066	35025
1531	cg21069942	6	0.0725557	0.0120926	77004
1532	cg13365436	6	0.0724569	0.0120761	242424
1533	cg20097712	6	0.0722724	0.0120454	81629
1534	cg24513522	6	0.0722128	0.0120355	361118
1535	cg08973688	6	0.0719698	0.011995	194966
1536	cg10218000	6	0.0719323	0.0119887	209039
1537	cg12393668	6	0.071923	0.0119872	232480
1538	cg14337027	6	0.0717423	0.011957	66358
1539	cg20271950	6	0.0716313	0.0119386	18013
1540	cg07336987	6	0.0713557	0.0118926	30190
1541	cg24092295	6	0.0711672	0.0118612	356803
1542	cg00514609	6	0.0710701	0.011845	24922
1543	cg02082273	6	0.071021	0.0118368	110413
1544	cg26424888	6	0.0710051	0.0118342	65665
1545	cg14399884	6	0.0709788	0.0118298	256179
1546	cg24203542	6	0.0705266	0.0117544	358034
1547	cg08324801	6	0.0703761	0.0117294	187512
1548	cg00594854	6	0.0699133	0.0116522	90779
1549	cg17178761	6	0.0695322	0.0115887	286548
1550	cg07321092	6	0.0694233	0.0115705	81009
1551	cg16949103	6	0.0690029	0.0115005	4595
1552	cg11994674	6	0.0688025	0.0114671	32939
1553	cg08278108	6	0.0684077	0.0114013	28526
1554	cg18159646	6	0.0681319	0.0113553	35712
1555	cg24442913	6	0.0678784	0.0113131	360362
1556	cg23520574	6	0.067767	0.0112945	33139
1557	cg01806238	6	0.0677032	0.0112839	106674
1558	cg26673195	6	0.0675986	0.0112664	383669
1559	cg24810144	6	0.0675052	0.0112509	76249
1560	cg26664457	6	0.0674307	0.0112385	50031
1561	cg01502876	6	0.0670356	0.0111726	14756
1562	cg16066544	6	0.0669965	0.0111661	274393
1563	cg16094026	6	0.0668643	0.011144	274643
1564	cg11172483	6	0.0666397	0.0111066	53923
1565	cg27171704	6	0.0665814	0.0110969	73124
1566	cg25061701	6	0.066503	0.0110838	73524
1567	cg00003625	6	0.0663586	0.0110598	82634
1568	cg25826360	6	0.0661298	0.0110216	54031
1569	cg03422895	6	0.0659471	0.0109912	74912
1570	cg24884820	6	0.0658053	0.0109676	25929
1571	cg03431111	6	0.0656424	0.0109404	127694
1572	cg19779886	6	0.0655852	0.0109309	313347
1573	cg17852482	6	0.0650445	0.0108407	44547
1574	cg19711530	6	0.0649549	0.0108258	44916
1575	cg23146180	6	0.0648992	0.0108165	33752
1576	cg25273707	6	0.0647964	0.0107994	22167
1577	cg06978117	6	0.0636433	0.0106072	171268
1578	cg17704864	6	0.0634067	0.0105678	291874
1579	cg03131729	6	0.0629316	0.0104886	123930
1580	cg04027043	6	0.0621572	0.0103595	135239
1581	cg03512098	6	0.0618873	0.0103145	21621
1582	cg08823767	6	0.0617438	0.0102906	19690
1583	cg11127874	6	0.0616945	0.0102824	17170
1584	cg06952307	6	0.0616466	0.0102744	170934
1585	cg12881765	6	0.0616058	0.0102676	36014
1586	cg15449664	6	0.0613971	0.0102329	77485
1587	cg09108532	6	0.0613048	0.0102175	196388
1588	cg04055874	6	0.061166	0.0101943	135537
1589	cg12076194	6	0.0607979	0.010133	37851
1590	cg16734549	6	0.0602821	0.010047	282035
1591	cg03554573	6	0.0601957	0.0100326	129347
1592	cg26446832	6	0.0601571	0.0100262	381171
1593	cg01195276	6	0.0574412	0.00957353	98931
1594	cg01292846	6	0.0572249	0.00953749	50769
1595	cg15304464	6	0.056329	0.00938817	8485
1596	cg23514211	6	0.0527854	0.00879756	45075
1597	cg13947929	6	0.0504647	0.00841079	26525
1598	cg08138505	6	0.0496974	0.00828289	185224
1599	cg26300322	6	0.0487216	0.00812026	60639
1600	cg10133100	6	0.0483085	0.00805142	28986
1601	cg04549076	6	0.0480973	0.00801622	25692
1602	cg02174232	5	2.3389	0.467781	7656
1603	cg15602548	5	2.29932	0.459865	24
1604	cg19893473	5	2.23207	0.446414	763
1605	cg18265162	5	2.16555	0.43311	13
1606	cg11390741	5	2.00793	0.401586	426
1607	cg16081096	5	2.00045	0.40009	90
1608	cg05386769	5	1.97439	0.394877	60
1609	cg25631489	5	1.85973	0.371947	391
1610	cg19130973	5	1.83761	0.367523	35
1611	cg14720543	5	1.70687	0.341374	3035
1612	cg22500132	5	1.67715	0.33543	209
1613	cg05890855	5	1.61698	0.323397	56
1614	cg01393234	5	1.55696	0.311391	21
1615	cg22771548	5	1.54	0.307999	699
1616	cg17389928	5	1.52619	0.305237	4548
1617	cg07354371	5	1.49982	0.299963	7594
1618	cg12235788	5	1.49283	0.298567	4865
1619	cg02386822	5	1.48755	0.29751	208
1620	cg08171483	5	1.45975	0.291949	928
1621	cg05513806	5	1.45661	0.291323	1369
1622	cg00909706	5	1.44672	0.289343	6
1623	cg15618978	5	1.40961	0.281921	3
1624	cg07891533	5	1.40077	0.280154	10387
1625	cg18513344	5	1.38857	0.277714	548
1626	cg03170670	5	1.38049	0.276099	639
1627	cg24938752	5	1.37772	0.275544	2677
1628	cg05422883	5	1.36722	0.273445	403
1629	cg26959247	5	1.36653	0.273306	1749
1630	cg26584034	5	1.36415	0.27283	996
1631	cg05267543	5	1.35536	0.271073	2246
1632	cg16118387	5	1.35334	0.270668	2639
1633	cg14750757	5	1.34942	0.269883	1383
1634	cg19440734	5	1.33716	0.267432	17465
1635	cg09354317	5	1.33394	0.266788	311
1636	cg25386676	5	1.32099	0.264199	568
1637	cg25691553	5	1.31812	0.263624	1971
1638	cg01886524	5	1.30457	0.260913	78745
1639	cg04877910	5	1.29819	0.259638	3647
1640	cg10458446	5	1.29665	0.25933	2973
1641	cg07443717	5	1.28142	0.256284	2745
1642	cg14856606	5	1.28032	0.256065	44
1643	cg15454698	5	1.2788	0.25576	771
1644	cg06839417	5	1.27606	0.255212	2325
1645	cg19588399	5	1.26355	0.25271	2239
1646	cg15144153	5	1.26354	0.252709	315
1647	cg15000071	5	1.26015	0.252031	156
1648	cg22052672	5	1.25927	0.251854	483
1649	cg06546469	5	1.23994	0.247988	216
1650	cg04723343	5	1.23595	0.24719	616
1651	cg24175649	5	1.21894	0.243788	15602
1652	cg01598144	5	1.21063	0.242126	3233
1653	cg04892766	5	1.20846	0.241692	50
1654	cg16986578	5	1.20673	0.241346	3330
1655	cg24966958	5	1.20094	0.240188	375
1656	cg19240637	5	1.18842	0.237685	1675
1657	cg08379897	5	1.18467	0.236933	2942
1658	cg22531371	5	1.18238	0.236476	303
1659	cg05081953	5	1.18067	0.236134	411
1660	cg11731300	5	1.17761	0.235522	3433
1661	cg05979020	5	1.17242	0.234484	43
1662	cg00865690	5	1.17034	0.234067	577
1663	cg18183892	5	1.16074	0.232147	224
1664	cg23811057	5	1.15998	0.231996	99
1665	cg12941836	5	1.15325	0.230649	182
1666	cg17933936	5	1.14811	0.229622	433
1667	cg03743720	5	1.14542	0.229084	312
1668	cg24161057	5	1.14438	0.228876	3273
1669	cg15854022	5	1.13567	0.227135	1473
1670	cg14054283	5	1.1292	0.22584	471
1671	cg26347197	5	1.12889	0.225778	2886
1672	cg02039404	5	1.11945	0.223891	2280
1673	cg18581950	5	1.11757	0.223515	1935
1674	cg18269493	5	1.11704	0.223408	4
1675	cg24411043	5	1.10334	0.220667	1380
1676	cg18115040	5	1.10064	0.220127	32
1677	cg13184448	5	1.08594	0.217187	1884
1678	cg09038183	5	1.08339	0.216679	3932
1679	cg08107308	5	1.07546	0.215092	652
1680	cg07156336	5	1.07246	0.214491	16897
1681	cg11084334	5	1.07118	0.214236	418
1682	cg06012804	5	1.06107	0.212213	15700
1683	cg13575139	5	1.0567	0.211341	492
1684	cg26209169	5	1.05529	0.211058	883
1685	cg25596287	5	1.05435	0.210869	1157
1686	cg17094249	5	1.04767	0.209535	250
1687	cg00329300	5	1.04552	0.209104	5431
1688	cg27645228	5	1.04369	0.208738	946
1689	cg11962640	5	1.03976	0.207952	561
1690	cg10761978	5	1.03216	0.206432	2881
1691	cg26425555	5	1.02739	0.205479	10016
1692	cg00652274	5	1.02719	0.205439	3942
1693	cg00660272	5	1.02501	0.205002	3527
1694	cg24042854	5	1.0191	0.203819	713
1695	cg07629454	5	1.01789	0.203578	2416
1696	cg13435326	5	1.01577	0.203153	457
1697	cg13856643	5	1.01389	0.202778	4109
1698	cg25876656	5	1.01344	0.202687	397
1699	cg15618525	5	1.01225	0.20245	9748
1700	cg07961632	5	1.01217	0.202434	25990
1701	cg22921096	5	1.01094	0.202187	1593
1702	cg05486094	5	1.00633	0.201266	3900
1703	cg20748242	5	1.00567	0.201135	7
1704	cg01378515	5	0.99833	0.199666	6337
1705	cg04121771	5	0.997829	0.199566	136392
1706	cg21785832	5	0.99524	0.199048	1200
1707	cg08075452	5	0.994993	0.198999	400
1708	cg14091631	5	0.989874	0.197975	546
1709	cg18143701	5	0.989522	0.197904	31016
1710	cg11624060	5	0.985573	0.197115	142
1711	cg16579438	5	0.983139	0.196628	280137
1712	cg07538890	5	0.982939	0.196588	3249
1713	cg04355435	5	0.972565	0.194513	14787
1714	cg15171154	5	0.972384	0.194477	8374
1715	cg16645907	5	0.971218	0.194244	7840
1716	cg15105326	5	0.970748	0.19415	778
1717	cg02273889	5	0.970568	0.194114	751
1718	cg23033158	5	0.969218	0.193844	3302
1719	cg02283366	5	0.968422	0.193684	167
1720	cg15084543	5	0.967577	0.193515	214
1721	cg09442403	5	0.967498	0.1935	16327
1722	cg26365545	5	0.966386	0.193277	267
1723	cg13587665	5	0.962695	0.192539	5772
1724	cg17389427	5	0.960437	0.192087	2197
1725	cg17578639	5	0.958299	0.19166	4007
1726	cg08576304	5	0.95667	0.191334	2893
1727	cg21072457	5	0.954212	0.190842	521
1728	cg12352399	5	0.951709	0.190342	645
1729	cg17555825	5	0.951407	0.190281	469
1730	cg08443563	5	0.951382	0.190276	179
1731	cg23174148	5	0.949119	0.189824	2195
1732	cg07351192	5	0.947761	0.189552	57
1733	cg26628476	5	0.945383	0.189077	500
1734	cg11883737	5	0.944464	0.188893	7342
1735	cg07438401	5	0.943756	0.188751	1691
1736	cg16963852	5	0.940793	0.188159	2264
1737	cg08841544	5	0.936697	0.187339	633
1738	cg17127702	5	0.935786	0.187157	241
1739	cg10936841	5	0.931474	0.186295	36819
1740	cg01287088	5	0.923577	0.184715	466
1741	cg16705395	5	0.920947	0.184189	1044
1742	cg27405988	5	0.911064	0.182213	1201
1743	cg27526774	5	0.906002	0.1812	121
1744	cg25198340	5	0.902319	0.180464	52
1745	cg04117986	5	0.901647	0.180329	588
1746	cg24144853	5	0.895025	0.179005	20068
1747	cg18796287	5	0.888047	0.177609	1094
1748	cg23601374	5	0.886675	0.177335	405
1749	cg14979301	5	0.885969	0.177194	5988
1750	cg00091633	5	0.885147	0.177029	2730
1751	cg15739437	5	0.884833	0.176967	1327
1752	cg18313416	5	0.881551	0.17631	6900
1753	cg23079522	5	0.881374	0.176275	7373
1754	cg12426196	5	0.88056	0.176112	1820
1755	cg14874541	5	0.880443	0.176089	13086
1756	cg01937809	5	0.879564	0.175913	17179
1757	cg04533266	5	0.878993	0.175799	141650
1758	cg00446235	5	0.878548	0.17571	3689
1759	cg25510201	5	0.875528	0.175106	7059
1760	cg25657261	5	0.874656	0.174931	123
1761	cg06757405	5	0.874239	0.174848	266
1762	cg21488279	5	0.873709	0.174742	2626
1763	cg26123763	5	0.873675	0.174735	1393
1764	cg05802478	5	0.871722	0.174344	21165
1765	cg03340408	5	0.871471	0.174294	261
1766	cg23111655	5	0.870821	0.174164	891
1767	cg26504529	5	0.870783	0.174157	615
1768	cg05723989	5	0.869701	0.17394	6334
1769	cg16909733	5	0.868467	0.173693	112
1770	cg25734913	5	0.867872	0.173574	2790
1771	cg26015087	5	0.867396	0.173479	7097
1772	cg17029193	5	0.863325	0.172665	4228
1773	cg09881545	5	0.85857	0.171714	98
1774	cg25138649	5	0.854976	0.170995	197
1775	cg14410016	5	0.853568	0.170714	64
1776	cg09127044	5	0.852804	0.170561	3571
1777	cg24536146	5	0.852341	0.170468	8271
1778	cg15540820	5	0.846631	0.169326	966
1779	cg08537847	5	0.84409	0.168818	3002
1780	cg26683398	5	0.838449	0.16769	384
1781	cg13590228	5	0.837546	0.167509	1178
1782	cg10168149	5	0.836624	0.167325	862
1783	cg05517697	5	0.82656	0.165312	1735
1784	cg13607323	5	0.824934	0.164987	1198
1785	cg03148124	5	0.823056	0.164611	550
1786	cg15089077	5	0.823038	0.164608	363
1787	cg23244790	5	0.822669	0.164534	572
1788	cg26221111	5	0.820903	0.164181	378643
1789	cg07553761	5	0.819147	0.163829	725
1790	cg06634950	5	0.817776	0.163555	26123
1791	cg00018198	5	0.816323	0.163265	279
1792	cg04871460	5	0.814017	0.162803	148
1793	cg12705340	5	0.810363	0.162073	6662
1794	cg03013832	5	0.805313	0.161063	18711
1795	cg12702981	5	0.80336	0.160672	2489
1796	cg13906823	5	0.803346	0.160669	2059
1797	cg20270863	5	0.798396	0.159679	4457
1798	cg11940285	5	0.798242	0.159648	1370
1799	cg14541801	5	0.797737	0.159547	258
1800	cg02336104	5	0.795673	0.159135	974
1801	cg06888836	5	0.795189	0.159038	2605
1802	cg22635088	5	0.791955	0.158391	2500
1803	cg08616061	5	0.791362	0.158272	884
1804	cg22588983	5	0.78988	0.157976	29379
1805	cg05118960	5	0.788191	0.157638	1361
1806	cg14789818	5	0.782096	0.156419	61
1807	cg02700891	5	0.780551	0.15611	530
1808	cg11876912	5	0.776182	0.155236	2047
1809	cg22400015	5	0.775974	0.155195	414
1810	cg09356020	5	0.775785	0.155157	772
1811	cg21928406	5	0.77535	0.15507	1036
1812	cg18690385	5	0.772316	0.154463	196
1813	cg00024471	5	0.770638	0.154128	7434
1814	cg14956201	5	0.769567	0.153913	4978
1815	cg06220604	5	0.768824	0.153765	162035
1816	cg21205663	5	0.768483	0.153697	21656
1817	cg12279138	5	0.76679	0.153358	2419
1818	cg17534540	5	0.766598	0.15332	3356
1819	cg07209244	5	0.762697	0.152539	13929
1820	cg21650861	5	0.762112	0.152422	3063
1821	cg00489219	5	0.761654	0.152331	27890
1822	cg21646032	5	0.76067	0.152134	4176
1823	cg07489502	5	0.760481	0.152096	1703
1824	cg20335425	5	0.758616	0.151723	999
1825	cg05653018	5	0.757206	0.151441	11661
1826	cg12801030	5	0.75681	0.151362	325
1827	cg16013670	5	0.756778	0.151356	150
1828	cg05501996	5	0.756157	0.151231	748
1829	cg11642106	5	0.75606	0.151212	472
1830	cg16199460	5	0.754159	0.150832	1489
1831	cg07599972	5	0.754017	0.150803	2990
1832	cg00581422	5	0.75081	0.150162	2128
1833	cg14106308	5	0.750533	0.150107	11950
1834	cg17171539	5	0.750431	0.150086	897
1835	cg05937737	5	0.747849	0.14957	348
1836	cg11625005	5	0.747571	0.149514	239
1837	cg20790648	5	0.747458	0.149492	2599
1838	cg07807165	5	0.742833	0.148567	1995
1839	cg08513547	5	0.7398	0.14796	902
1840	cg17250262	5	0.738967	0.147793	287257
1841	cg19399165	5	0.738262	0.147652	517
1842	cg27658698	5	0.738096	0.147619	445
1843	cg16572603	5	0.737402	0.14748	67
1844	cg27128761	5	0.737388	0.147478	340
1845	cg18128495	5	0.7352	0.14704	6143
1846	cg19778015	5	0.735186	0.147037	1792
1847	cg23960736	5	0.73515	0.14703	133
1848	cg27504195	5	0.734335	0.146867	238
1849	cg13466383	5	0.733849	0.14677	4804
1850	cg21821308	5	0.732536	0.146507	815
1851	cg23337031	5	0.732504	0.146501	4623
1852	cg09464735	5	0.729621	0.145924	189
1853	cg27180868	5	0.727292	0.145458	2522
1854	cg22508782	5	0.724699	0.14494	4516
1855	cg15408889	5	0.722036	0.144407	1100
1856	cg18991165	5	0.719905	0.143981	5786
1857	cg03172765	5	0.719845	0.143969	3870
1858	cg09719124	5	0.718921	0.143784	10275
1859	cg24701267	5	0.718769	0.143754	363140
1860	cg16768018	5	0.717348	0.14347	342
1861	cg07245635	5	0.716943	0.143389	828
1862	cg09639151	5	0.716407	0.143281	584
1863	cg22222413	5	0.713045	0.142609	2726
1864	cg04365699	5	0.712108	0.142422	39113
1865	cg07433178	5	0.71016	0.142032	1600
1866	cg19380499	5	0.708396	0.141679	34863
1867	cg07004950	5	0.70783	0.141566	2340
1868	cg04223424	5	0.707048	0.14141	3091
1869	cg15911153	5	0.706057	0.141211	1671
1870	cg22941668	5	0.705863	0.141173	3081
1871	cg04212239	5	0.705247	0.141049	3775
1872	cg11324832	5	0.705244	0.141049	2241
1873	cg10466011	5	0.701733	0.140347	5904
1874	cg00332937	5	0.701672	0.140334	455
1875	cg23280754	5	0.701599	0.14032	3376
1876	cg16274205	5	0.700182	0.140036	4436
1877	cg25582189	5	0.698451	0.13969	12953
1878	cg27063969	5	0.697866	0.139573	2044
1879	cg04091768	5	0.697137	0.139427	237
1880	cg25503903	5	0.696671	0.139334	1778
1881	cg21751145	5	0.696285	0.139257	988
1882	cg24435939	5	0.695315	0.139063	6083
1883	cg00997130	5	0.69382	0.138764	14502
1884	cg12970171	5	0.693686	0.138737	52117
1885	cg21113478	5	0.69166	0.138332	10925
1886	cg18839637	5	0.689203	0.137841	86
1887	cg26316702	5	0.68895	0.13779	2257
1888	cg00785482	5	0.688335	0.137667	972
1889	cg22512438	5	0.688004	0.137601	617
1890	cg21450888	5	0.687188	0.137438	6529
1891	cg20699586	5	0.686358	0.137272	81
1892	cg05341781	5	0.685451	0.13709	470
1893	cg14209730	5	0.683	0.1366	32488
1894	cg26119806	5	0.681819	0.136364	1990
1895	cg15909737	5	0.681302	0.13626	5546
1896	cg13667243	5	0.680391	0.136078	2133
1897	cg21897315	5	0.677381	0.135476	5265
1898	cg03933131	5	0.677204	0.135441	134009
1899	cg09354556	5	0.675607	0.135121	5918
1900	cg23022656	5	0.672737	0.134547	2531
1901	cg02856716	5	0.67241	0.134482	849
1902	cg26791464	5	0.67225	0.13445	861
1903	cg19022697	5	0.671251	0.13425	308
1904	cg04299439	5	0.66831	0.133662	3731
1905	cg20256009	5	0.666783	0.133357	576
1906	cg04297819	5	0.665671	0.133134	1143
1907	cg17960629	5	0.662055	0.132411	12252
1908	cg08943107	5	0.661854	0.132371	841
1909	cg06847624	5	0.660363	0.132073	2109
1910	cg16810293	5	0.660074	0.132015	2582
1911	cg14526039	5	0.658672	0.131734	1149
1912	cg05047401	5	0.658562	0.131712	478
1913	cg08119325	5	0.658389	0.131678	4689
1914	cg23119026	5	0.657121	0.131424	1430
1915	cg23643813	5	0.656754	0.131351	1193
1916	cg11591485	5	0.652772	0.130554	1376
1917	cg23079727	5	0.651745	0.130349	1399
1918	cg06033579	5	0.651129	0.130226	1170
1919	cg21768042	5	0.651021	0.130204	865
1920	cg20298668	5	0.650954	0.130191	8597
1921	cg14817783	5	0.650805	0.130161	628
1922	cg00803692	5	0.650115	0.130023	9834
1923	cg14445389	5	0.649271	0.129854	11726
1924	cg04786142	5	0.64871	0.129742	232
1925	cg05207048	5	0.647634	0.129527	424
1926	ch.2.217478R	5	0.647226	0.129445	3144
1927	cg15934368	5	0.646278	0.129256	1040
1928	cg01058342	5	0.646117	0.129223	11518
1929	cg19598567	5	0.645553	0.129111	15517
1930	cg00051307	5	0.645291	0.129058	4462
1931	cg26422458	5	0.644897	0.128979	195
1932	cg19289072	5	0.644704	0.128941	362
1933	cg13341668	5	0.644532	0.128906	52790
1934	cg17217654	5	0.643896	0.128779	48540
1935	cg05939149	5	0.643324	0.128665	2655
1936	cg09701233	5	0.642136	0.128427	3606
1937	cg08461339	5	0.640546	0.128109	4041
1938	cg02483449	5	0.639756	0.127951	2762
1939	cg23833033	5	0.639457	0.127891	293
1940	cg06962177	5	0.638862	0.127772	295
1941	cg01789980	5	0.637069	0.127414	14979
1942	cg10901368	5	0.636719	0.127344	416
1943	cg24926465	5	0.636508	0.127302	2344
1944	cg01004980	5	0.636376	0.127275	18195
1945	cg07595663	5	0.636146	0.127229	24005
1946	cg17795586	5	0.635986	0.127197	11146
1947	cg10883352	5	0.635961	0.127192	2692
1948	cg27649348	5	0.634304	0.126861	1566
1949	cg10187927	5	0.634236	0.126847	3104
1950	cg24062526	5	0.633921	0.126784	717
1951	cg06808305	5	0.632066	0.126413	823
1952	cg05053440	5	0.631785	0.126357	243
1953	cg04282788	5	0.629309	0.125862	3038
1954	cg22697962	5	0.627682	0.125536	1695
1955	cg03130910	5	0.627213	0.125443	324
1956	cg04522625	5	0.626653	0.125331	7106
1957	cg22517388	5	0.625358	0.125072	281
1958	cg06092178	5	0.623416	0.124683	2676
1959	cg10585661	5	0.623086	0.124617	3359
1960	cg05524246	5	0.621719	0.124344	4404
1961	cg09014716	5	0.620277	0.124055	2565
1962	cg08288811	5	0.620233	0.124047	84
1963	cg17863076	5	0.619867	0.123973	3107
1964	cg12424624	5	0.618576	0.123715	5130
1965	cg04374393	5	0.61849	0.123698	1556
1966	cg14016236	5	0.617699	0.12354	3815
1967	cg06284479	5	0.615032	0.123006	5348
1968	cg14912644	5	0.614357	0.122871	332
1969	cg25192855	5	0.613811	0.122762	4301
1970	cg05016408	5	0.612485	0.122497	1499
1971	cg05133814	5	0.611645	0.122329	3768
1972	cg25839439	5	0.61075	0.12215	284
1973	cg01751245	5	0.610343	0.122069	1492
1974	cg20914725	5	0.610125	0.122025	324628
1975	cg25215498	5	0.609601	0.12192	3459
1976	cg14329860	5	0.60854	0.121708	2523
1977	cg07967677	5	0.608489	0.121698	1946
1978	cg17662182	5	0.607753	0.121551	38876
1979	cg18862481	5	0.607614	0.121523	3637
1980	cg17941572	5	0.607337	0.121467	329
1981	cg23504924	5	0.606731	0.121346	2234
1982	cg14875327	5	0.605993	0.121199	976
1983	cg06476685	5	0.605042	0.121008	757
1984	cg15315056	5	0.604887	0.120977	1941
1985	cg19836145	5	0.604687	0.120937	905
1986	cg09231518	5	0.602069	0.120414	95
1987	cg07766263	5	0.6015	0.1203	3158
1988	cg22920300	5	0.601384	0.120277	5104
1989	cg02888092	5	0.600989	0.120198	183
1990	cg06022561	5	0.600971	0.120194	18467
1991	cg13176012	5	0.599711	0.119942	1099
1992	cg26808687	5	0.599053	0.119811	29468
1993	cg20945261	5	0.596247	0.119249	1550
1994	cg11571702	5	0.595687	0.119137	3176
1995	cg11967457	5	0.595672	0.119134	2049
1996	cg18114463	5	0.594842	0.118968	1641
1997	cg07039560	5	0.592166	0.118433	171
1998	cg21996227	5	0.591736	0.118347	700
1999	cg04491917	5	0.591066	0.118213	448
[truncated: 40,202 more rows]
